# Supplementary material for: Hypothalamic transcriptome analysis reveals the neuroendocrine mechanisms in controlling broodiness of Muscovy duck (Cairina moschata)
Source: PLoS One. 2019 May 9;14(5):e0207050. doi: 10.1371/journal.pone.0207050 (PMC6508920; doi:10.1371/journal.pone.0207050)
Supplement: S2 Table — (XLSX) [file pone.0207050.s003.xlsx]

## Sheet: Sheet1
S2 Table. The differently expressed genes detected between LA and BP
geneID	Gene Symbol	Nr.ID	LP_rpkm	BP_rpkm	FoldChange	Pvalue	FDR	Description
Unigene0001379	RDH10	gi|55732661|acc|CAH93029.1|	3.955	6.9825	0.820066	0.000257549	0.128982	hypothetical protein [Pongo abelii]
Unigene0002104	LAMA5	gi|874448130|acc|XP_005010511.2|	58.615	109.907	0.906948	4.65697e-05	0.0528324	PREDICTED: laminin subunit alpha-5 [Anas platyrhynchos]
Unigene0002442	LINC00116	gi|637364389|acc|XP_008120842.1|	14.565	8.885	-0.713062	0.0050772	0.582596	PREDICTED: uncharacterized protein LINC00116 homolog [Anolis carolinensis]
Unigene0003020	KRTAP4-9	gi|902940156|acc|XP_013026321.1|	11.2375	5.9475	-0.917966	0.00611854	0.630377	PREDICTED: keratin-associated protein 4-9-like isoform X6 [Anser cygnoides domesticus]
Unigene0003086	SSPO	gi|110082727|acc|NP_001006351.2|	6.6675	2.405	-1.47111	0.00077037	0.232111	SCO-spondin precursor [Gallus gallus]
Unigene0003250	FRY	gi|719780224|acc|XP_010222047.1|	9.34	6.2125	-0.588249	0.0255063	1	PREDICTED: protein furry homolog isoform X1 [Tinamus guttatus]
Unigene0003718	UCN3	gi|514724107|acc|XP_005014608.1|	15.485	35.44	1.19451	7.81722e-06	0.027609	PREDICTED: LOW QUALITY PROTEIN: urocortin-3 [Anas platyrhynchos]
Unigene0004183	SESN1	gi|483516872|acc|EOB03572.1|	47.0075	82.4625	0.810847	2.01586e-05	0.0373536	Sestrin-1, partial [Anas platyrhynchos]
Unigene0004246	IGLL5	gi|285014494|acc|ADC33129.1|	6.6	19.3025	1.54825	0.00483164	0.56784	immunoglobulin light chain V-J region, partial [Anser sp. GIGLV2009]
Unigene0004247	-	gi|212933|acc|AAA03006.1|	4.7875	14.32	1.58069	0.00398386	0.518038	Ig light chain V5-region, partial [Cairina moschata]
Unigene0005072	ZBTB4	gi|768406532|acc|XP_011599409.1|	9.2575	6.16	-0.587692	0.0117816	0.824336	PREDICTED: zinc finger and BTB domain-containing protein 4, partial [Aquila chrysaetos canadensis]
Unigene0006540	TIMP4	gi|694663560|acc|XP_009486640.1|	3.7325	2.135	-0.805906	0.00819532	0.716073	PREDICTED: metalloproteinase inhibitor 4 [Pelecanus crispus]
Unigene0006904	RIPK4	gi|874491281|acc|XP_012960904.1|	4.2075	6.55	0.638532	0.00691296	0.666674	PREDICTED: receptor-interacting serine/threonine-protein kinase 4 [Anas platyrhynchos]
Unigene0007812	TP53INP1	gi|514704190|acc|XP_005009227.1|	37.365	56.52	0.597074	0.000574448	0.193187	PREDICTED: tumor protein p53-inducible nuclear protein 1 isoform X1 [Anas platyrhynchos]
Unigene0009837	CD79A	gi|950922547|acc|XP_006277781.2|	3.8	2.04	-0.89743	0.0017506	0.35712	PREDICTED: B-cell antigen receptor complex-associated protein alpha chain isoform X1 [Alligator mississippiensis]
Unigene0010611	cygb	gi|1051200101|acc|XP_017683162.1|	13.535	21.19	0.646689	0.0220433	0.990603	PREDICTED: cytoglobin-1-like isoform X1 [Lepidothrix coronata]
Unigene0010712	CDH19	gi|483504412|acc|EOA96517.1|	28.6075	18.31	-0.643762	0.0199828	0.962645	Cadherin-19, partial [Anas platyrhynchos]
Unigene0012955	C21orf91	gi|514747486|acc|XP_005019930.1|	4.525	2.6675	-0.76243	0.00993359	0.773394	PREDICTED: protein EURL homolog [Anas platyrhynchos]
Unigene0013187	fgfr3	--	4.66	2.6075	-0.837663	0.00492162	0.574167	Fibroblast growth factor receptor 3
Unigene0013616	-	gi|483510552|acc|EOA99734.1|	11.455	6.4425	-0.830285	0.00187691	0.368452	hypothetical protein Anapl_10726 [Anas platyrhynchos]
Unigene0014521	SIGLEC1	gi|768379300|acc|XP_011587223.1|	12.3425	6.4825	-0.929012	0.00281677	0.445172	PREDICTED: sialoadhesin [Aquila chrysaetos canadensis]
Unigene0017183	ACKR3	gi|902889601|acc|XP_013034262.1|	42.07	81.505	0.954097	6.90544e-05	0.0645751	PREDICTED: atypical chemokine receptor 3 isoform X1 [Anser cygnoides domesticus]
Unigene0017186	IGHG3	gi|27803973|acc|CAD57004.1|	98.2875	330.137	1.74799	0.00357821	0.489544	immunoglobulin heavy chain constant region, partial [Anas platyrhynchos]
Unigene0017187	IGHV3-23	gi|33486|acc|CAA32726.1|	2.395	9.255	1.95021	0.00639307	0.643235	mu-chain precursor (AA -19 to 142), partial [Homo sapiens]
Unigene0017497	PfENT1	gi|832030528|acc|XP_012762414.1|	2142.52	1337.23	-0.68006	0.00758065	0.692452	LOW QUALITY PROTEIN: conserved Plasmodium protein, unknown function [Plasmodium reichenowi]
Unigene0017886	RBM47	gi|902905126|acc|XP_013041463.1|	5.7425	10.2625	0.837631	0.00969869	0.764745	PREDICTED: LOW QUALITY PROTEIN: RNA-binding protein 47 [Anser cygnoides domesticus]
Unigene0018020	ADAMTS8	gi|971431704|acc|XP_015153616.1|	22.2975	33.995	0.608441	0.000423796	0.168276	PREDICTED: A disintegrin and metalloproteinase with thrombospondin motifs 8 [Gallus gallus]
Unigene0018255	LOC106630609	gi|929523291|acc|XP_014130775.1|	3.4375	1.4675	-1.228	0.000358029	0.154284	PREDICTED: mucin-19-like, partial [Zonotrichia albicollis]
Unigene0019553	AGRP	gi|483505327|acc|EOA96951.1|	1.26	3.0575	1.27893	0.00114122	0.284838	Agouti-related protein, partial [Anas platyrhynchos]
Unigene0019675	ABHD2	gi|704488746|acc|XP_010075021.1|	109.263	171.148	0.647442	0.000162555	0.100965	PREDICTED: abhydrolase domain-containing protein 2, partial [Pterocles gutturalis]
Unigene0021313	SLC2A12	gi|514722157|acc|XP_005014147.1|	13.3275	24.8275	0.897533	0.000242679	0.124336	PREDICTED: solute carrier family 2, facilitated glucose transporter member 12 [Anas platyrhynchos]
Unigene0023074	ADAMTS17	gi|960973199|acc|XP_014801580.1|	7.5175	15.0675	1.00312	0.000308772	0.142451	PREDICTED: A disintegrin and metalloproteinase with thrombospondin motifs 17 [Calidris pugnax]
Unigene0023839	PPFIBP2	gi|902887154|acc|XP_013033165.1|	17.7825	11.3375	-0.649356	0.0148745	0.889749	PREDICTED: liprin-beta-2 isoform X9 [Anser cygnoides domesticus]
Unigene0023991	PKHD1	gi|874458133|acc|XP_012949828.1|	15.685	28.4775	0.860437	0.0358386	1	PREDICTED: fibrocystin isoform X2 [Anas platyrhynchos]
Unigene0024275	ATF3	gi|959058836|acc|XP_014732420.1|	17.505	9.525	-0.877976	0.0292296	1	PREDICTED: cyclic AMP-dependent transcription factor ATF-3 [Sturnus vulgaris]
Unigene0024732	hspc200	gi|971445181|acc|XP_015157898.1|	21.3475	14.015	-0.607095	0.00609375	0.629644	PREDICTED: ankyrin repeat domain-containing protein 39 [Gallus gallus]
Unigene0025147	KCNJ13	gi|514789917|acc|XP_005029861.1|	8.9625	15.3575	0.77697	0.0180482	0.940748	PREDICTED: inward rectifier potassium channel 13 [Anas platyrhynchos]
Unigene0025487	CPNE7	gi|902929768|acc|XP_013053022.1|	9.9425	6.2825	-0.66227	0.0116262	0.817244	PREDICTED: copine-7 [Anser cygnoides domesticus]
Unigene0026736	FBXO21	gi|514738984|acc|XP_005017922.1|	12.1875	19.9175	0.708634	0.0047603	0.563626	PREDICTED: F-box only protein 21-like isoform X2 [Anas platyrhynchos]
Unigene0027652	RGS22	gi|874494134|acc|XP_012961907.1|	6.4625	10.69	0.726098	0.0428165	1	PREDICTED: regulator of G-protein signaling 22 isoform X1 [Anas platyrhynchos]
Unigene0029115	C16orf89	gi|874491172|acc|XP_012960870.1|	1.5675	3.595	1.19753	8.77777e-06	0.027609	PREDICTED: UPF0764 protein C16orf89 homolog [Anas platyrhynchos]
Unigene0030990	PTGES	gi|902932192|acc|XP_013054166.1|	54.43	28.9175	-0.912459	0.0222845	0.995585	PREDICTED: prostaglandin E synthase isoform X2 [Anser cygnoides domesticus]
Unigene0031359	BFSP1	gi|514708415|acc|XP_005010889.1|	9.085	15.815	0.799735	5.58135e-05	0.059098	PREDICTED: filensin [Anas platyrhynchos]
Unigene0033585	RCVRN	gi|45382903|acc|NP_990845.1|	3.56	1.73	-1.04111	7.76923e-05	0.0713864	visinin [Gallus gallus]
Unigene0033865	SLC35G1	gi|874456902|acc|XP_012949395.1|	31.9475	57.235	0.841195	0.0103843	0.790222	PREDICTED: solute carrier family 35 member G1 [Anas platyrhynchos]
Unigene0034602	SLC14A2	gi|902898913|acc|XP_013038586.1|	5.265	12.8	1.28164	2.01435e-06	0.0186628	PREDICTED: urea transporter 2 [Anser cygnoides domesticus]
Unigene0035477	SLC23A1	gi|859769063|acc|XP_012907895.1|	1.6925	4.6575	1.4604	0.00206881	0.380148	PREDICTED: solute carrier family 23 member 1 isoform X7 [Mustela putorius furo]
Unigene0035513	FOSB	gi|696975661|acc|XP_009557325.1|	5.06	2.3275	-1.12036	0.000184187	0.109507	PREDICTED: protein fosB [Cuculus canorus]
Unigene0036185	Id4	gi|527263399|acc|XP_005149929.1|	149.877	94.7875	-0.661015	0.002625	0.433647	PREDICTED: DNA-binding protein inhibitor ID-4 isoform X2 [Melopsittacus undulatus]
Unigene0036350	DSP	gi|902890625|acc|XP_013034741.1|	15	26.8975	0.84251	0.00152576	0.336573	PREDICTED: desmoplakin isoform X1 [Anser cygnoides domesticus]
Unigene0036490	CISH	gi|514775116|acc|XP_005026511.1|	20.29	32.75	0.690726	0.00128233	0.301412	PREDICTED: cytokine-inducible SH2-containing protein [Anas platyrhynchos]
Unigene0037113	LRAT	gi|1003770083|acc|XP_015716439.1|	29.5075	49.885	0.757524	0.00195337	0.374037	PREDICTED: lecithin retinol acyltransferase [Coturnix japonica]
Unigene0037333	-	gi|1009422386|acc|KYN40771.1|	14.5625	9.02	-0.691059	0.0179097	0.939162	Cell surface glycoprotein 1 [Trachymyrmex septentrionalis]
Unigene0037629	PIPOX	gi|960986469|acc|XP_014808564.1|	9.3625	5.18	-0.853942	0.00867898	0.732109	PREDICTED: peroxisomal sarcosine oxidase [Calidris pugnax]
Unigene0037749	Slc23a1	gi|514767098|acc|XP_005024610.1|	1.65	3.3475	1.02062	0.00209483	0.381816	PREDICTED: solute carrier family 23 member 1-like [Anas platyrhynchos]
Unigene0038467	WWC2	gi|514792925|acc|XP_005030568.1|	13.34	21.12	0.662851	0.00623351	0.634911	PREDICTED: protein WWC2 isoform X1 [Anas platyrhynchos]
Unigene0039524	SCN4A	gi|677396346|acc|KFQ13298.1|	2.9975	4.785	0.674759	0.0010637	0.274243	Sodium channel protein type 5 subunit alpha, partial [Leptosomus discolor]
Unigene0039874	SLC2A9	gi|902877972|acc|XP_013029044.1|	4.0525	7.6825	0.922764	0.000170791	0.103198	PREDICTED: solute carrier family 2, facilitated glucose transporter member 11-like [Anser cygnoides domesticus]
Unigene0039928	ATP13A5	gi|874458723|acc|XP_012950009.1|	1.9825	6.8375	1.78615	0.00705282	0.670766	PREDICTED: probable cation-transporting ATPase 13A5 [Anas platyrhynchos]
Unigene0040000	SFRP1	gi|1051208221|acc|XP_017687325.1|	15.04	23.4975	0.643703	0.00354636	0.487972	PREDICTED: secreted frizzled-related protein 1 isoform X1 [Lepidothrix coronata]
Unigene0040085	TEP1	gi|641780396|acc|XP_008172909.1|	7.255	4.1075	-0.820715	0.00217228	0.388908	PREDICTED: telomerase protein component 1 [Chrysemys picta bellii]
Unigene0040679	ABT1	gi|929512523|acc|XP_005533753.2|	37.0925	23.31	-0.670179	0.00734988	0.68222	PREDICTED: activator of basal transcription 1 [Pseudopodoces humilis]
Unigene0040969	SLC12A8	gi|514737643|acc|XP_005017610.1|	3.07	6.7175	1.12969	0.000181603	0.109138	PREDICTED: solute carrier family 12 member 8 isoform X2 [Anas platyrhynchos]
Unigene0041492	TRPM1	gi|874489816|acc|XP_012960422.1|	8.2875	15.105	0.866017	0.00533061	0.593895	PREDICTED: transient receptor potential cation channel subfamily M member 1 isoform X4 [Anas platyrhynchos]
Unigene0041763	ANGPTL2	gi|514764714|acc|XP_005024042.1|	57.5525	36.42	-0.660148	0.0192281	0.956921	PREDICTED: angiopoietin-related protein 2 [Anas platyrhynchos]
Unigene0041979	RDH10	gi|944295698|acc|KQL59188.1|	8.205	14.005	0.771367	0.00202632	0.379175	retinol dehydrogenase 10 isoform X1 [Amazona aestiva]
Unigene0042515	CDKN2B	gi|959079740|acc|XP_014743604.1|	6.0375	13.21	1.12961	0.000301296	0.141341	PREDICTED: cyclin-dependent kinase 4 inhibitor B-like [Sturnus vulgaris]
Unigene0042685	CTGF	gi|960991408|acc|XP_014811142.1|	85.02	127.858	0.588663	0.00272796	0.440696	PREDICTED: connective tissue growth factor [Calidris pugnax]
Unigene0042799	CCDC3	gi|902928823|acc|XP_013052562.1|	8.18	12.6675	0.630959	0.0013833	0.317234	PREDICTED: coiled-coil domain-containing protein 3 [Anser cygnoides domesticus]
Unigene0043161	SOCS6	gi|514712707|acc|XP_005011898.1|	31.435	19.99	-0.653093	0.0171042	0.936447	PREDICTED: suppressor of cytokine signaling 6 [Anas platyrhynchos]
Unigene0043212	ENPP2	gi|768344870|acc|XP_011600413.1|	4.56	8.785	0.946008	0.00203606	0.379175	PREDICTED: ectonucleotide pyrophosphatase/phosphodiesterase family member 2 isoform X1 [Aquila chrysaetos canadensis]
Unigene0043550	-	gi|678212766|acc|KFV79745.1|	6.47	11.0375	0.770576	0.00286021	0.447793	hypothetical protein N308_04290, partial [Struthio camelus australis]
Unigene0043696	-	gi|514738555|acc|XP_005017828.1|	1.7425	3.15	0.854193	0.000308788	0.142451	PREDICTED: putative polypeptide N-acetylgalactosaminyltransferase-like protein 3 isoform X1 [Anas platyrhynchos]
Unigene0043813	TMEM68	gi|514780096|acc|XP_005027538.1|	7.525	11.535	0.616255	0.0076493	0.694238	PREDICTED: transmembrane protein 68 isoform X1 [Anas platyrhynchos]
Unigene0044024	GNG11	gi|514708850|acc|XP_005010989.1|	65.47	113.335	0.791688	0.00224659	0.397724	PREDICTED: guanine nucleotide-binding protein G(I)/G(S)/G(O) subunit gamma-11 [Anas platyrhynchos]
Unigene0044157	GCOM1	gi|971412217|acc|XP_015134400.1|	26.8225	16.86	-0.669839	0.0231173	1	PREDICTED: myocardial zonula adherens protein isoform X1 [Gallus gallus]
Unigene0044281	SLC22A18	gi|902917389|acc|XP_013047137.1|	2.6725	4.9375	0.885591	0.00675669	0.664047	PREDICTED: solute carrier family 22 member 18 [Anser cygnoides domesticus]
Unigene0044592	CTGFL	gi|902925463|acc|XP_013050964.1|	21.365	44.645	1.06325	2.45857e-06	0.0187078	PREDICTED: connective tissue growth factor-like [Anser cygnoides domesticus]
Unigene0044847	CST3	gi|483516100|acc|EOB03086.1|	1167.17	1931.01	0.726334	0.00182208	0.363745	Cystatin, partial [Anas platyrhynchos]
Unigene0044927	ISM2	gi|902904389|acc|XP_013041152.1|	3.1825	5.4625	0.779401	0.000160673	0.100356	PREDICTED: isthmin-2 isoform X1 [Anser cygnoides domesticus]
Unigene0046019	MRPL52	gi|677675340|acc|XP_009080800.1|	18.375	8.325	-1.14222	0.001996	0.375972	PREDICTED: 39S ribosomal protein L52, mitochondrial, partial [Acanthisitta chloris]
Unigene0046624	ZP1	gi|146411660|acc|ABQ40002.1|	15.515	5.4725	-1.50339	0.000150365	0.0966327	ZP1 protein, partial [Anas platyrhynchos]
Unigene0047098	IQCD	gi|874492522|acc|XP_012961355.1|	2.8325	4.64	0.712049	0.00411968	0.525767	PREDICTED: IQ domain-containing protein D isoform X1 [Anas platyrhynchos]
Unigene0047903	CLIC6	gi|663270923|acc|XP_008494911.1|	25.645	54.895	1.098	6.91176e-05	0.0645751	PREDICTED: chloride intracellular channel protein 6 [Calypte anna]
Unigene0049148	CMTM5	gi|527255215|acc|XP_005145891.1|	183.665	118.153	-0.636427	0.0158516	0.91299	PREDICTED: CKLF-like MARVEL transmembrane domain-containing protein 5 [Melopsittacus undulatus]
Unigene0049219	DUSP28	gi|902905366|acc|XP_013041575.1|	9.9025	6.4675	-0.614585	0.00627393	0.636729	PREDICTED: dual specificity phosphatase 28-like isoform X7 [Anser cygnoides domesticus]
Unigene0049669	SSPO	gi|110082727|acc|NP_001006351.2|	12.8175	4.9	-1.38726	0.00216813	0.388792	SCO-spondin precursor [Gallus gallus]
Unigene0049896	VILL	gi|902897593|acc|XP_013037972.1|	10.625	16.715	0.653681	0.000285675	0.137494	PREDICTED: villin-like protein isoform X1 [Anser cygnoides domesticus]
Unigene0049945	SHROOM3	gi|514756015|acc|XP_005021975.1|	5.3075	8.8025	0.729881	0.00163958	0.345096	PREDICTED: protein Shroom3 isoform X2 [Anas platyrhynchos]
Unigene0050230	TTR	gi|878276075|acc|NP_001297303.1|	6696.9	14451.4	1.10964	2.19379e-05	0.0374942	transthyretin precursor [Anas platyrhynchos]
Unigene0050310	CHAC1	gi|1003780746|acc|XP_015719751.1|	16.355	24.56	0.586579	0.0102696	0.787966	PREDICTED: glutathione-specific gamma-glutamylcyclotransferase 1 [Coturnix japonica]
Unigene0051647	CS120	gi|871247988|acc|XP_012940771.1|	8.3025	3.74	-1.15051	0.00106176	0.274243	PREDICTED: cold-shock protein CS120-like [Aplysia californica]
Unigene0051941	ARHGEF3	gi|902910294|acc|XP_013043898.1|	19.5975	12.7125	-0.624422	0.0336839	1	PREDICTED: rho guanine nucleotide exchange factor 3 isoform X2 [Anser cygnoides domesticus]
Unigene0052010	PRSS12	gi|514728870|acc|XP_005015745.1|	74.5425	112.683	0.596128	0.00209956	0.38204	PREDICTED: neurotrypsin-like isoform X1 [Anas platyrhynchos]
Unigene0052440	SLCO1C1	gi|874466314|acc|XP_012952554.1|	19.525	40.535	1.05385	0.00320365	0.464163	PREDICTED: solute carrier organic anion transporter family member 1C1 isoform X3 [Anas platyrhynchos]
Unigene0052519	SLC16A12	gi|874500223|acc|XP_012963880.1|	12.9675	24.845	0.938055	1.60718e-05	0.0325417	PREDICTED: monocarboxylate transporter 12 isoform X3 [Anas platyrhynchos]
Unigene0053218	POSTN	gi|514741003|acc|XP_005018396.1|	25.7	16.9725	-0.598569	0.0415407	1	PREDICTED: periostin isoform X1 [Anas platyrhynchos]
Unigene0053511	TF	gi|514782616|acc|XP_005028125.1|	1235.28	2768.8	1.16442	1.93022e-07	0.00853972	PREDICTED: serotransferrin [Anas platyrhynchos]
Unigene0053700	-	gi|483519480|acc|EOB05252.1|	12.9425	8.345	-0.633132	0.0136565	0.87082	hypothetical protein Anapl_16017 [Anas platyrhynchos]
Unigene0054247	KL	gi|768363650|acc|XP_011579060.1|	22.6625	36.0475	0.669592	0.00401829	0.520081	PREDICTED: klotho [Aquila chrysaetos canadensis]
Unigene0054511	FGD6	gi|514749491|acc|XP_005020406.1|	19.0425	12.6025	-0.595513	0.0231507	1	PREDICTED: FYVE, RhoGEF and PH domain-containing protein 6 [Anas platyrhynchos]
Unigene0054560	BCAS1	gi|678143962|acc|KFV13128.1|	25.025	16.6675	-0.586332	0.0466053	1	Breast carcinoma-amplified sequence 1, partial [Tauraco erythrolophus]
Unigene0054869	TTLL7	gi|874481392|acc|XP_012957641.1|	9.69	6.4475	-0.587757	0.0399049	1	PREDICTED: tubulin polyglutamylase TTLL7 isoform X4 [Anas platyrhynchos]
Unigene0055231	TNFRSF6B	gi|483501962|acc|EOA95352.1|	2.1625	5.2425	1.27755	0.000489065	0.18262	Tumor necrosis factor receptor superfamily member 6B, partial [Anas platyrhynchos]
Unigene0055609	MOSPD2	gi|514726722|acc|XP_005015234.1|	44.6175	29.3675	-0.603389	0.0282172	1	PREDICTED: motile sperm domain-containing protein 2 [Anas platyrhynchos]
Unigene0056043	Igj	gi|514796423|acc|XP_005031370.1|	15.7925	45.375	1.52266	0.00263478	0.433974	PREDICTED: immunoglobulin J chain [Anas platyrhynchos]
Unigene0056277	SLC7A10	gi|874475126|acc|XP_012955516.1|	16.9575	25.695	0.599564	0.00545621	0.601341	PREDICTED: asc-type amino acid transporter 1 [Anas platyrhynchos]
Unigene0056429	IRF6	gi|514761952|acc|XP_005023374.1|	3.195	5.865	0.876315	0.000235967	0.123312	PREDICTED: interferon regulatory factor 6 [Anas platyrhynchos]
Unigene0057256	ELN	gi|902912078|acc|XP_013044715.1|	35.7225	64.6275	0.855315	0.000102819	0.0834401	PREDICTED: elastin [Anser cygnoides domesticus]
Unigene0059691	FAM53B	--	3.4375	1.825	-0.913463	0.00612353	0.630377	--
Unigene0060338	NPNT	gi|874474515|acc|XP_005019904.2|	32.73	52.57	0.683626	0.00154195	0.336878	PREDICTED: nephronectin isoform X4 [Anas platyrhynchos]
Unigene0061727	PPIL6	gi|874464727|acc|XP_012952051.1|	5.445	10.3675	0.929064	0.00554106	0.60496	PREDICTED: peptidyl-prolyl cis-trans isomerase-like 6 [Anas platyrhynchos]
Unigene0061818	FGFR2	gi|694645224|acc|XP_009480133.1|	13.1125	7.245	-0.855885	0.00335458	0.474503	PREDICTED: fibroblast growth factor receptor 2-like, partial [Pelecanus crispus]
Unigene0061908	ZSWIM2	gi|514773480|acc|XP_005026120.1|	5.61	3.3225	-0.755732	0.00685944	0.666674	PREDICTED: E3 ubiquitin-protein ligase ZSWIM2, partial [Anas platyrhynchos]
Unigene0062372	DST	gi|733880029|acc|XP_010706180.1|	8.7375	5.1125	-0.773192	0.00687082	0.666674	PREDICTED: dystonin-like [Meleagris gallopavo]
Unigene0063576	FOLR3	gi|874470365|acc|XP_005018496.2|	13.7575	25.4175	0.885604	0.00465681	0.56171	PREDICTED: folate receptor gamma [Anas platyrhynchos]
Unigene0063794	SSPO	gi|110082727|acc|NP_001006351.2|	40.655	16.0175	-1.34378	1.31529e-05	0.0325417	SCO-spondin precursor [Gallus gallus]
Unigene0063795	SSPO	gi|733922842|acc|XP_010722836.1|	9.6325	5.86	-0.71701	0.00246859	0.419347	PREDICTED: LOW QUALITY PROTEIN: SCO-spondin [Meleagris gallopavo]
Unigene0064006	CEMIP	gi|514778726|acc|XP_005027213.1|	25.7875	40.0325	0.6345	0.0193535	0.95925	PREDICTED: cell migration-inducing and hyaluronan-binding protein isoform X1 [Anas platyrhynchos]
Unigene0064243	SLC6A13	gi|514711124|acc|XP_005011521.1|	8.975	17.635	0.974458	3.73464e-05	0.0482806	PREDICTED: LOW QUALITY PROTEIN: sodium- and chloride-dependent GABA transporter 2 [Anas platyrhynchos]
Unigene0064332	MGST2	gi|347227|acc|AAA49027.1|	2.7325	5.2	0.92829	0.00143289	0.321834	reverse transcriptase, partial [Gallus gallus]
Unigene0065941	ADSS	gi|676245390|acc|KFO09262.1|	22.655	45.72	1.013	0.000133566	0.0922343	hypothetical protein N312_03538, partial [Balearica regulorum gibbericeps]
Unigene0066002	MMRN2	gi|514774236|acc|XP_005026303.1|	14.0475	8.465	-0.730731	0.00691257	0.666674	PREDICTED: multimerin-2 isoform X1 [Anas platyrhynchos]
Unigene0066218	SCN5A	gi|678176603|acc|KFV44559.1|	3.1175	1.655	-0.913558	0.0053424	0.593962	Sodium channel protein type 5 subunit alpha, partial [Gavia stellata]
Unigene0067231	FAM160A1	gi|514724731|acc|XP_005014752.1|	39.88	95.38	1.25802	0.000103813	0.0836363	PREDICTED: protein FAM160A1 [Anas platyrhynchos]
Unigene0068050	TMEM255B	gi|514756158|acc|XP_005022010.1|	8.48	4.8025	-0.820279	0.00234058	0.405239	PREDICTED: transmembrane protein 255B [Anas platyrhynchos]
Unigene0068605	FKBP5	gi|514762620|acc|XP_005023535.1|	147.23	237.1	0.687424	0.000101283	0.0827979	PREDICTED: peptidyl-prolyl cis-trans isomerase FKBP5 isoform X1 [Anas platyrhynchos]
Unigene0068644	SOD3	gi|483513531|acc|EOB01587.1|	313.158	571.258	0.867253	3.52988e-06	0.0196224	Extracellular superoxide dismutase [Cu-Zn], partial [Anas platyrhynchos]
Unigene0068816	TIMP4	gi|326927821|acc|XP_003210087.1|	49.955	31.2425	-0.677119	0.00764133	0.694081	PREDICTED: metalloproteinase inhibitor 4 isoform X1 [Meleagris gallopavo]
Unigene0069981	-	gi|483496545|acc|EOA93722.1|	41.9825	66.7125	0.668169	0.00050237	0.184918	hypothetical protein Anapl_14590 [Anas platyrhynchos]
Unigene0072107	ZBTB4	gi|927190430|acc|XP_013929144.1|	11.81	5.89	-1.00367	0.00824268	0.71763	PREDICTED: zinc finger and BTB domain-containing protein 4 [Thamnophis sirtalis]
Unigene0072759	-	gi|944210843|acc|KQK77634.1|	5.6275	2.8425	-0.985334	0.00728713	0.680248	hypothetical protein AAES_125609 [Amazona aestiva]
Unigene0073201	Ecrg4	gi|677947178|acc|XP_009069173.1|	12.895	20.88	0.69531	0.00537442	0.596024	PREDICTED: augurin [Acanthisitta chloris]
Unigene0073614	atp6ap1	gi|637265000|acc|XP_003216936.2|	77.425	51.58	-0.585988	0.0255183	1	PREDICTED: V-type proton ATPase subunit S1, partial [Anolis carolinensis]
Unigene0076055	CCDC71L	gi|961005763|acc|XP_014818852.1|	3.66	1.9225	-0.92886	0.00591613	0.622869	PREDICTED: coiled-coil domain-containing protein 71L [Calidris pugnax]
Unigene0077848	MSX2	gi|768346100|acc|XP_011569798.1|	6.19	14.415	1.21956	1.40065e-05	0.0325417	PREDICTED: homeobox protein MSX-2 [Aquila chrysaetos canadensis]
Unigene0078778	ALDH1A1	gi|694861540|acc|XP_009472636.1|	4.5675	2.5125	-0.862281	0.000862423	0.245226	PREDICTED: retinal dehydrogenase 1 [Nipponia nippon]
Unigene0080260	CCDC112	gi|514727527|acc|XP_005015422.1|	3.36	1.85	-0.860936	0.00303023	0.453507	PREDICTED: coiled-coil domain-containing protein 112, partial [Anas platyrhynchos]
Unigene0082533	ATPIF1	gi|768370507|acc|XP_011582638.1|	88.7925	54.8	-0.696262	0.00924254	0.752252	PREDICTED: ATPase inhibitor, mitochondrial, partial [Aquila chrysaetos canadensis]
Unigene0084798	OMG	gi|514752253|acc|XP_005021062.1|	93.2225	58.3375	-0.676255	0.0108501	0.798542	PREDICTED: oligodendrocyte-myelin glycoprotein [Anas platyrhynchos]
Unigene0085876	SCNN1A	gi|874465463|acc|XP_012952272.1|	1.8475	4.3325	1.22963	9.64766e-07	0.011918	PREDICTED: amiloride-sensitive sodium channel subunit alpha [Anas platyrhynchos]
Unigene0087161	MSMB	gi|514757248|acc|XP_005022270.1|	14	25.1825	0.846995	0.00604844	0.62954	PREDICTED: beta-microseminoprotein-like [Anas platyrhynchos]
Unigene0087188	COL1A1	gi|971441526|acc|XP_015156315.1|	37.1025	24.06	-0.62488	0.0050632	0.582596	PREDICTED: collagen alpha-1(I) chain-like, partial [Gallus gallus]
Unigene0092631	CA9	gi|902895531|acc|XP_013037068.1|	6.5075	11.5225	0.824278	0.00646386	0.645684	PREDICTED: LOW QUALITY PROTEIN: carbonic anhydrase 9 [Anser cygnoides domesticus]
Unigene0094954	PROCA1	gi|1051209401|acc|XP_017687955.1|	80.8125	152.463	0.915804	0.0038876	0.509693	PREDICTED: protein PROCA1 [Lepidothrix coronata]
Unigene0099347	ITIH2	gi|514757353|acc|XP_005022294.1|	6.985	12.8625	0.880839	0.000363207	0.155911	PREDICTED: inter-alpha-trypsin inhibitor heavy chain H2 [Anas platyrhynchos]
Unigene0100464	LTB4R	gi|514772011|acc|XP_005025770.1|	10.45	5.925	-0.818616	0.00898245	0.743102	PREDICTED: leukotriene B4 receptor 1-like [Anas platyrhynchos]
Unigene0101449	NPVF	gi|514765926|acc|XP_005024328.1|	63.085	40.1875	-0.65055	0.0141428	0.875444	PREDICTED: pro-FMRFamide-related neuropeptide VF [Anas platyrhynchos]
Unigene0105604	FGL2	gi|902893029|acc|XP_013035864.1|	24.4125	14.3725	-0.764309	0.0189577	0.95046	PREDICTED: fibroleukin [Anser cygnoides domesticus]
Unigene0106297	TMEM72	gi|483499556|acc|EOA94424.1|	6.375	17.275	1.43819	0.000887428	0.250415	Transmembrane protein 72, partial [Anas platyrhynchos]
Unigene0106761	s100a9	gi|902937467|acc|XP_013056755.1|	7.8025	13.1675	0.754973	0.00468164	0.562096	PREDICTED: protein MRP-126 [Anser cygnoides domesticus]
Unigene0107561	PMAIP1	gi|902895525|acc|XP_013037064.1|	8.0475	4.8875	-0.719444	0.0081289	0.714953	PREDICTED: phorbol-12-myristate-13-acetate-induced protein 1 [Anser cygnoides domesticus]
Unigene0113879	TMEM255B	gi|971376952|acc|XP_015133392.1|	8.8425	16.8075	0.926579	2.18342e-05	0.0374942	PREDICTED: transmembrane protein 255B isoform X1 [Gallus gallus]
Unigene0114101	SLC13A1	gi|514718238|acc|XP_005013220.1|	12.255	27.435	1.16265	0.000190722	0.111915	PREDICTED: solute carrier family 13 member 1 [Anas platyrhynchos]
Unigene0114930	PIFO	gi|514762321|acc|XP_005023462.1|	3.1475	5.2025	0.724999	0.0037632	0.50079	PREDICTED: protein pitchfork [Anas platyrhynchos]
