# Supplementary material for: Hypothalamic transcriptome analysis reveals the neuroendocrine mechanisms in controlling broodiness of Muscovy duck (Cairina moschata)
Source: PLoS One. 2019 May 9;14(5):e0207050. doi: 10.1371/journal.pone.0207050 (PMC6508920; doi:10.1371/journal.pone.0207050)
Supplement: S3 Table — (XLSX) [file pone.0207050.s004.xlsx]

## Sheet: Sheet1
S3 Table. The differently expressed genes detected between LA and BM
geneID	Gene Symbol	Nr.ID	LP_rpkm	BP_rpkm	FoldChange	Pvalue	FDR	Description
Unigene0000046	HOOK1	gi|874483108|acc|XP_012958231.1|	20.28	10.8225	-0.906024	0.00368623	0.270741	PREDICTED: protein Hook homolog 1 [Anas platyrhynchos]
Unigene0000221	ATR	gi|514708639|acc|XP_005010942.1|	21.965	13.2575	-0.728398	0.0356851	0.571596	PREDICTED: serine/threonine-protein kinase ATR [Anas platyrhynchos]
Unigene0000391	SLC1A3	gi|705677141|acc|XP_010117263.1|	433.377	273.315	-0.66506	0.00381693	0.27542	PREDICTED: excitatory amino acid transporter 1-like [Chlamydotis macqueenii]
Unigene0000498	CALD1	gi|874466431|acc|XP_012952594.1|	36.0925	23.4925	-0.619499	0.0357496	0.572003	PREDICTED: caldesmon isoform X6 [Anas platyrhynchos]
Unigene0001777	SFSWAP	gi|698392794|acc|XP_009806449.1|	22.0725	13.12	-0.750482	0.0181603	0.476186	PREDICTED: splicing factor, suppressor of white-apricot homolog [Gavia stellata]
Unigene0001923	DBF4	gi|874468856|acc|XP_012953377.1|	7.435	3.9	-0.930859	0.000944174	0.149685	PREDICTED: protein DBF4 homolog A isoform X2 [Anas platyrhynchos]
Unigene0001935	FOXA1	gi|902904111|acc|XP_013041016.1|	2.2475	3.9075	0.797925	0.000534642	0.114501	PREDICTED: hepatocyte nuclear factor 3-alpha [Anser cygnoides domesticus]
Unigene0002228	GOLGA4	gi|874458009|acc|XP_012949780.1|	38.915	25.135	-0.630629	0.0193026	0.482324	PREDICTED: golgin subfamily A member 4 isoform X4 [Anas platyrhynchos]
Unigene0002561	Wdr60	gi|874444243|acc|XP_012947045.1|	11.2475	6.4675	-0.798324	0.0192229	0.482199	PREDICTED: WD repeat-containing protein 60 [Anas platyrhynchos]
Unigene0003086	SSPO	gi|110082727|acc|NP_001006351.2|	6.6675	3.225	-1.04785	0.00547352	0.320391	SCO-spondin precursor [Gallus gallus]
Unigene0003348	ZFC3H1	gi|514766450|acc|XP_005024453.1|	55.42	33.2125	-0.73868	0.0330921	0.562227	PREDICTED: zinc finger C3H1 domain-containing protein isoform X1 [Anas platyrhynchos]
Unigene0003718	UCN3	gi|514724107|acc|XP_005014608.1|	15.485	51.8525	1.74354	3.55868e-05	0.0236488	PREDICTED: LOW QUALITY PROTEIN: urocortin-3 [Anas platyrhynchos]
Unigene0003901	zo6	gi|641801920|acc|XP_008163587.1|	22.1725	13.0175	-0.768319	0.00712951	0.351249	PREDICTED: oocyte zinc finger protein XlCOF6-like isoform X3 [Chrysemys picta bellii]
Unigene0004022	THOC2	gi|768358522|acc|XP_011576349.1|	86.525	51.18	-0.757537	0.0119219	0.416607	PREDICTED: THO complex subunit 2 [Aquila chrysaetos canadensis]
Unigene0004167	CEP135	gi|663255156|acc|XP_008490150.1|	3.35	1.665	-1.00864	0.00920975	0.3854	PREDICTED: centrosomal protein of 135 kDa [Calypte anna]
Unigene0004183	SESN1	gi|483516872|acc|EOB03572.1|	47.0075	70.8125	0.591113	6.45687e-06	0.0071657	Sestrin-1, partial [Anas platyrhynchos]
Unigene0004246	IGLL5	gi|285014494|acc|ADC33129.1|	6.6	10.8875	0.722135	0.0198372	0.488137	immunoglobulin light chain V-J region, partial [Anser sp. GIGLV2009]
Unigene0004247	-	gi|212933|acc|AAA03006.1|	4.7875	10.5	1.13304	0.0011858	0.164703	Ig light chain V5-region, partial [Cairina moschata]
Unigene0004436	ICA1	gi|676813317|acc|KFP09705.1|	4.525	2.1825	-1.05194	0.00134193	0.175783	Islet cell autoantigen 1, partial [Egretta garzetta]
Unigene0004532	acdh-6	gi|874449707|acc|XP_012965437.1|	11.095	5.7575	-0.946395	0.000303023	0.085788	PREDICTED: probable acyl-CoA dehydrogenase 6 isoform X4 [Anas platyrhynchos]
Unigene0004636	PRL	gi|84574985|acc|CAJ55836.1|	193.81	554.265	1.51593	5.84011e-05	0.0328997	prolactin [Sarkidiornis melanotos]
Unigene0004733	FREM3	gi|960980250|acc|XP_014805301.1|	3.0825	1.265	-1.28496	7.94298e-05	0.040068	PREDICTED: LOW QUALITY PROTEIN: FRAS1-related extracellular matrix protein 3 [Calidris pugnax]
Unigene0004765	NEXN	gi|677490415|acc|KFQ79820.1|	15.03	8.5925	-0.806695	0.00432144	0.289429	Nexilin, partial [Phoenicopterus ruber ruber]
Unigene0004822	ANO6	gi|483524370|acc|EOB08377.1|	10.74	5.5675	-0.947892	0.000375832	0.0970535	Transmembrane protein 16F, partial [Anas platyrhynchos]
Unigene0004892	MARCH5	gi|733897334|acc|XP_010712862.1|	35.445	22.0125	-0.687259	0.00869117	0.376769	PREDICTED: E3 ubiquitin-protein ligase MARCH5 isoform X1 [Meleagris gallopavo]
Unigene0006425	FOS	gi|1003783222|acc|XP_015720719.1|	90.3025	43.2275	-1.06282	0.00261691	0.232708	PREDICTED: proto-oncogene c-Fos [Coturnix japonica]
Unigene0007512	EIF5B	gi|1020958495|acc|XP_016158154.1|	6.9325	11.715	0.756909	0.000231304	0.0733399	PREDICTED: translation initiation factor IF-2-like [Ficedula albicollis]
Unigene0007768	MBNL2	gi|543729685|acc|XP_005505908.1|	137.062	91.14	-0.588678	0.0320658	0.55724	PREDICTED: muscleblind-like protein 2 isoform X1 [Columba livia]
Unigene0007775	SLC13A4	gi|723539492|acc|XP_010310244.1|	13.8275	8.3775	-0.722949	0.0357182	0.571596	PREDICTED: solute carrier family 13 member 4-like, partial [Balearica regulorum gibbericeps]
Unigene0008645	RIBC2	gi|483524208|acc|EOB08261.1|	11.2575	6.95	-0.695802	0.0178767	0.475761	RIB43A-like with coiled-coils protein 2, partial [Anas platyrhynchos]
Unigene0008669	Vps13c	gi|874496562|acc|XP_012962699.1|	70.1775	46.245	-0.601711	0.0373334	0.577436	PREDICTED: vacuolar protein sorting-associated protein 13C, partial [Anas platyrhynchos]
Unigene0008707	BMP3	gi|902915135|acc|XP_013046105.1|	4.565	1.9	-1.26462	0.000346904	0.0927679	PREDICTED: LOW QUALITY PROTEIN: bone morphogenetic protein 3 [Anser cygnoides domesticus]
Unigene0008772	PPP6R3	gi|874482749|acc|XP_012958103.1|	64.955	40.2125	-0.691797	0.018246	0.476469	PREDICTED: serine/threonine-protein phosphatase 6 regulatory subunit 3 isoform X2 [Anas platyrhynchos]
Unigene0008869	-	gi|483523193|acc|EOB07624.1|	3.82	1.9875	-0.942618	0.00809233	0.366433	hypothetical protein Anapl_18306 [Anas platyrhynchos]
Unigene0008990	NOS2	gi|874477854|acc|XP_012956425.1|	10.7125	6.3825	-0.747102	0.0451911	0.603675	PREDICTED: nitric oxide synthase, inducible [Anas platyrhynchos]
Unigene0009016	Nfib	gi|26340996|acc|BAC34160.1|	8.045	4.7975	-0.74581	0.00968991	0.391606	unnamed protein product [Mus musculus]
Unigene0009511	-	gi|32812298|acc|AAP88020.1|	12.1625	6.7625	-0.846811	0.0109344	0.404701	reverse transcriptase, partial [Chelonia mydas]
Unigene0009937	JUND	gi|998745867|acc|XP_015472460.1|	4.37	1.8575	-1.23427	0.00387591	0.277498	PREDICTED: transcription factor jun-D-like [Parus major]
Unigene0010561	RFX3	gi|902932500|acc|XP_013054302.1|	30.9175	17.8825	-0.789875	0.00362837	0.269164	PREDICTED: transcription factor RFX3 isoform X1 [Anser cygnoides domesticus]
Unigene0010611	cygb	gi|1051200101|acc|XP_017683162.1|	13.535	1.405	-3.26805	1.20867e-11	6.70682e-08	PREDICTED: cytoglobin-1-like isoform X1 [Lepidothrix coronata]
Unigene0011221	FAM184A	gi|698389008|acc|XP_009820464.1|	14.55	7.2325	-1.00845	0.00550041	0.321159	PREDICTED: protein FAM184A-like, partial [Gavia stellata]
Unigene0011391	LOC106891676	gi|960977552|acc|XP_014803873.1|	4.2425	2.3925	-0.826396	0.00891856	0.381581	PREDICTED: spheniscin-1-like [Calidris pugnax]
Unigene0012234	WDPCP	gi|874469641|acc|XP_012953648.1|	4.07	2.0175	-1.01246	0.000182168	0.0645374	PREDICTED: WD repeat-containing and planar cell polarity effector protein fritz homolog isoform X2 [Anas platyrhynchos]
Unigene0012339	GRIA2	gi|565317365|acc|ETE68845.1|	117.812	72.5775	-0.698898	0.00397487	0.279192	Glutamate receptor 2, partial [Ophiophagus hannah]
Unigene0012415	TH	gi|514746966|acc|XP_005019806.1|	28.5025	61.42	1.10762	3.23052e-10	1.20001e-06	PREDICTED: tyrosine 3-monooxygenase [Anas platyrhynchos]
Unigene0012943	INTS6	gi|676722928|acc|KFO90862.1|	11.5425	7.1775	-0.685402	0.0313835	0.554375	Integrator complex subunit 6, partial [Buceros rhinoceros silvestris]
Unigene0013146	LOC106609574	gi|929105636|acc|XP_014063997.1|	1.8425	3.19	0.791892	0.00649966	0.340171	PREDICTED: pollen-specific leucine-rich repeat extensin-like protein 3 [Salmo salar]
Unigene0013616	-	gi|483510552|acc|EOA99734.1|	11.455	6.6375	-0.787266	0.00538469	0.318207	hypothetical protein Anapl_10726 [Anas platyrhynchos]
Unigene0014252	CGNL1	gi|483522066|acc|EOB06924.1|	7.8375	4.16	-0.91381	0.00569252	0.325582	Cingulin-like protein 1, partial [Anas platyrhynchos]
Unigene0014521	SIGLEC1	gi|768379300|acc|XP_011587223.1|	12.3425	7.235	-0.77057	0.0413789	0.591467	PREDICTED: sialoadhesin [Aquila chrysaetos canadensis]
Unigene0015852	GNB5	gi|514793716|acc|XP_005030751.1|	4.3725	2.35	-0.895798	0.00994081	0.393208	PREDICTED: guanine nucleotide-binding protein subunit beta-5 isoform X1 [Anas platyrhynchos]
Unigene0016660	ARL11	gi|902891112|acc|XP_013034979.1|	2.76	4.2225	0.613429	0.00136459	0.176865	PREDICTED: ADP-ribosylation factor-like protein 11 [Anser cygnoides domesticus]
Unigene0016896	MAP7	gi|677206516|acc|KFP48335.1|	24.6725	13.6275	-0.856383	0.047273	0.609889	Ensconsin, partial [Cathartes aura]
Unigene0016978	ADAM12	gi|514757408|acc|XP_005022305.1|	6.83	10.5425	0.62626	0.000149188	0.0572891	PREDICTED: disintegrin and metalloproteinase domain-containing protein 12 [Anas platyrhynchos]
Unigene0017183	ACKR3	gi|902889601|acc|XP_013034262.1|	42.07	19.1025	-1.13903	1.83654e-05	0.0147692	PREDICTED: atypical chemokine receptor 3 isoform X1 [Anser cygnoides domesticus]
Unigene0017328	FER	gi|902916333|acc|XP_013046644.1|	24.0925	14.4675	-0.735768	0.0161905	0.463074	PREDICTED: tyrosine-protein kinase Fer isoform X1 [Anser cygnoides domesticus]
Unigene0017420	PCM1	gi|874480365|acc|XP_012957291.1|	88.2225	54.6725	-0.690331	0.0111998	0.407499	PREDICTED: pericentriolar material 1 protein isoform X9 [Anas platyrhynchos]
Unigene0017434	LRP2	gi|874471865|acc|XP_012954363.1|	12.775	7.35	-0.797507	0.00983361	0.391939	PREDICTED: low-density lipoprotein receptor-related protein 2 isoform X4 [Anas platyrhynchos]
Unigene0017497	PfENT1	gi|832030528|acc|XP_012762414.1|	2142.52	1126.78	-0.927111	0.000297272	0.0852408	LOW QUALITY PROTEIN: conserved Plasmodium protein, unknown function [Plasmodium reichenowi]
Unigene0017633	BAIAP2L1	--	8.2675	5.1525	-0.682179	0.00807019	0.366005	--
Unigene0017651	PLEKHA5	gi|874466333|acc|XP_012952562.1|	35.13	20.2575	-0.794247	0.0116975	0.414359	PREDICTED: pleckstrin homology domain-containing family A member 5 isoform X3 [Anas platyrhynchos]
Unigene0017869	CCPG1	gi|514712997|acc|XP_005011967.1|	170.375	109.035	-0.643922	0.0180659	0.475889	PREDICTED: cell cycle progression protein 1 isoform X4 [Anas platyrhynchos]
Unigene0017879	SBF2	gi|698389946|acc|XP_009805193.1|	26.905	17.6925	-0.604736	0.0306931	0.549605	PREDICTED: myotubularin-related protein 13-like, partial [Gavia stellata]
Unigene0017886	RBM47	gi|902905126|acc|XP_013041463.1|	5.7425	1.695	-1.76039	2.86516e-07	0.000567803	PREDICTED: LOW QUALITY PROTEIN: RNA-binding protein 47 [Anser cygnoides domesticus]
Unigene0017982	MFI2	gi|514723245|acc|XP_005014405.1|	12.3925	8.1525	-0.604153	0.0219374	0.50313	PREDICTED: melanotransferrin [Anas platyrhynchos]
Unigene0018213	CCDC81	gi|697446828|acc|KGL87061.1|	45.375	4.8	-3.24079	6.20569e-08	0.000146531	Coiled-coil domain-containing protein 81, partial [Charadrius vociferus]
Unigene0018214	CCDC81	gi|971449107|acc|XP_015129347.1|	38.0825	5.6225	-2.75984	8.56917e-08	0.000194079	PREDICTED: coiled-coil domain-containing protein 81-like [Gallus gallus]
Unigene0018261	nefm	gi|736183349|acc|XP_010769333.1|	2.0875	3.64	0.802162	0.00682485	0.345199	PREDICTED: neurofilament medium polypeptide isoform X2 [Notothenia coriiceps]
Unigene0018902	PTGDS	gi|514725123|acc|XP_005014848.1|	1114.71	611.923	-0.865251	2.68305e-05	0.0192103	PREDICTED: lipocalin-like [Anas platyrhynchos]
Unigene0019020	-	gi|874459450|acc|XP_012950266.1|	4.525	2.24	-1.01442	0.00515461	0.31193	PREDICTED: uncharacterized protein LOC101796153 [Anas platyrhynchos]
Unigene0019294	SAXO2	gi|874494512|acc|XP_012962027.1|	18.7375	12.46	-0.588624	0.0151623	0.453104	PREDICTED: protein FAM154B isoform X4 [Anas platyrhynchos]
Unigene0019300	HACD1	gi|768338076|acc|XP_011593365.1|	29.14	18.91	-0.623852	0.0456566	0.604928	PREDICTED: very-long-chain (3R)-3-hydroxyacyl-CoA dehydratase 1 isoform X2 [Aquila chrysaetos canadensis]
Unigene0019367	NKTR	gi|514761642|acc|XP_005023301.1|	56.015	34.6175	-0.694312	0.00743859	0.357766	PREDICTED: NK-tumor recognition protein isoform X5 [Anas platyrhynchos]
Unigene0019553	AGRP	gi|483505327|acc|EOA96951.1|	1.26	3.8275	1.60298	0.000554751	0.11638	Agouti-related protein, partial [Anas platyrhynchos]
Unigene0019860	PPP4R4	gi|679205195|acc|KFW90712.1|	37.8625	22.9425	-0.722747	0.0086161	0.375309	Serine/threonine-protein phosphatase 4 regulatory subunit 4, partial [Phalacrocorax carbo]
Unigene0020188	ANO3	gi|514722894|acc|XP_005014322.1|	19.54	11.0875	-0.817496	0.0484632	0.614869	PREDICTED: anoctamin-3 [Anas platyrhynchos]
Unigene0020311	-	gi|449265613|acc|EMC76777.1|	11.4225	24.0375	1.07341	0.00602644	0.333095	Kininogen-1a, partial [Columba livia]
Unigene0020324	OAM	gi|449266103|acc|EMC77213.1|	15.35	26.8975	0.809233	0.00191855	0.20289	Ovarian abundant message protein, partial [Columba livia]
Unigene0020541	USP8	gi|874493930|acc|XP_012961835.1|	156.26	101.873	-0.617184	0.0223762	0.506066	PREDICTED: ubiquitin carboxyl-terminal hydrolase 8 isoform X2 [Anas platyrhynchos]
Unigene0020559	ITGA1	gi|902893298|acc|XP_013035993.1|	15.795	7.1375	-1.14598	0.000119613	0.0514513	PREDICTED: integrin alpha-1 [Anser cygnoides domesticus]
Unigene0020640	MYO5B	gi|902899119|acc|XP_013038675.1|	21.68	13.5	-0.683405	0.0168112	0.46935	PREDICTED: unconventional myosin-Vb isoform X1 [Anser cygnoides domesticus]
Unigene0020977	LOC101797203	gi|514793359|acc|XP_005030668.1|	2.2625	3.4175	0.595024	0.00779486	0.363368	PREDICTED: keratin, type II cytoskeletal cochleal [Anas platyrhynchos]
Unigene0021002	SPRR3	gi|939655076|acc|XP_014296799.1|	8.2275	13.895	0.75604	8.97574e-06	0.00873781	PREDICTED: small proline-rich protein 3-like [Microplitis demolitor]
Unigene0021005	DDR48	gi|957858927|acc|XP_014678452.1|	7.1425	11.535	0.691517	5.24916e-05	0.031152	PREDICTED: stress protein DDR48-like [Priapulus caudatus]
Unigene0021151	NRN1	gi|902911496|acc|XP_013044477.1|	4.83	2.1325	-1.17948	0.00144537	0.182071	PREDICTED: neuritin-like [Anser cygnoides domesticus]
Unigene0021221	CILP2	gi|483491812|acc|EOA93226.1|	13.15	5.6975	-1.20666	0.027556	0.535664	Cartilage intermediate layer protein 2 [Anas platyrhynchos]
Unigene0021313	SLC2A12	gi|514722157|acc|XP_005014147.1|	13.3275	4.305	-1.63032	6.5639e-09	1.96878e-05	PREDICTED: solute carrier family 2, facilitated glucose transporter member 12 [Anas platyrhynchos]
Unigene0021485	ZFP36	gi|1004006276|acc|XP_015706251.1|	10.7475	5.53	-0.95865	0.00485064	0.305167	PREDICTED: tristetraprolin [Coturnix japonica]
Unigene0021569	ARHGAP6	gi|483517597|acc|EOB04068.1|	24.89	15.7025	-0.664572	0.047924	0.613213	Rho GTPase-activating protein 6, partial [Anas platyrhynchos]
Unigene0021655	NR4A3	gi|225196207|acc|ACN82376.1|	8.74	4.0325	-1.11596	0.00087537	0.144779	neuron-derived nuclear orphan receptor, partial [Taeniopygia guttata]
Unigene0021767	ANKRD33	gi|696976674|acc|XP_009557683.1|	26.325	60.5775	1.20235	2.63927e-06	0.00361607	PREDICTED: LOW QUALITY PROTEIN: ankyrin repeat domain-containing protein 33 [Cuculus canorus]
Unigene0021790	JUN	gi|1003931622|acc|XP_015726135.1|	146.265	85.0925	-0.781481	0.00342853	0.263222	PREDICTED: transcription factor AP-1 [Coturnix japonica]
Unigene0021897	CCDC180	gi|874455978|acc|XP_012949081.1|	4.87	2.0525	-1.24654	0.000233933	0.0737542	PREDICTED: coiled-coil domain-containing protein 180 [Anas platyrhynchos]
Unigene0022003	LOC106049689	gi|902938991|acc|XP_013057541.1|	9.405	1.81	-2.37744	9.18201e-06	0.00886088	PREDICTED: uncharacterized protein LOC106049689 isoform X2 [Anser cygnoides domesticus]
Unigene0022185	PPP3CA	gi|90081790|acc|BAE90176.1|	48.3225	31.77	-0.60503	0.0473967	0.61108	unnamed protein product [Macaca fascicularis]
Unigene0022301	SMAD6	gi|729733104|acc|XP_010562471.1|	14.92	9.3875	-0.668435	0.0218073	0.502556	PREDICTED: mothers against decapentaplegic homolog 6-like [Haliaeetus leucocephalus]
Unigene0022375	DIDO1	gi|700425870|acc|XP_009951425.1|	19.9225	12.74	-0.645033	0.0489787	0.616976	PREDICTED: LOW QUALITY PROTEIN: death-inducer obliterator 1-like [Leptosomus discolor]
Unigene0022446	-	gi|678211420|acc|KFV78399.1|	12.0875	6.9175	-0.805193	0.0193226	0.482324	hypothetical protein N308_05559, partial [Struthio camelus australis]
Unigene0022543	-	gi|483514651|acc|EOB02185.1|	4.985	1.7875	-1.47965	0.000153285	0.0582578	hypothetical protein Anapl_05378 [Anas platyrhynchos]
Unigene0023381	Glp1r	gi|483510038|acc|EOA99458.1|	48.0575	31.88	-0.59211	0.0342131	0.566193	Glucagon receptor, partial [Anas platyrhynchos]
Unigene0023679	PLEKHA7	gi|874477834|acc|XP_012956418.1|	13.2175	6.5475	-1.01343	0.000100175	0.0465848	PREDICTED: pleckstrin homology domain-containing family A member 7 isoform X10 [Anas platyrhynchos]
Unigene0023694	CCDC180	gi|902922301|acc|XP_013049447.1|	5.8425	2.7975	-1.06245	0.00243181	0.224151	PREDICTED: coiled-coil domain-containing protein 180 isoform X2 [Anser cygnoides domesticus]
Unigene0024033	KIAA0556	gi|1051163285|acc|XP_017664172.1|	14.7075	9.24	-0.670587	0.0177406	0.475477	PREDICTED: protein KIAA0556 homolog [Lepidothrix coronata]
Unigene0024114	PRICKLE4	gi|686590741|acc|XP_009271206.1|	11.9325	7.4675	-0.676199	0.00767844	0.361341	PREDICTED: prickle-like protein 4 [Aptenodytes forsteri]
Unigene0024240	C8orf47	gi|961009198|acc|XP_014820675.1|	7.93	3.08	-1.36439	2.54686e-05	0.0184736	PREDICTED: glutamate-rich protein 5 isoform X1 [Calidris pugnax]
Unigene0024275	ATF3	gi|959058836|acc|XP_014732420.1|	17.505	4.1125	-2.08968	2.06048e-10	8.46917e-07	PREDICTED: cyclic AMP-dependent transcription factor ATF-3 [Sturnus vulgaris]
Unigene0024943	TEKT4	gi|483522462|acc|EOB07148.1|	6.5875	3.75	-0.81284	0.00617063	0.33454	Tektin-4, partial [Anas platyrhynchos]
Unigene0024965	ASPA	gi|733916558|acc|XP_010720380.1|	26.0475	15.4075	-0.757512	0.0247229	0.519346	PREDICTED: aspartoacylase isoform X1 [Meleagris gallopavo]
Unigene0025228	AKAP9	gi|902907185|acc|XP_013042421.1|	11.45	6.905	-0.729634	0.0307854	0.549895	PREDICTED: A-kinase anchor protein 9 isoform X3 [Anser cygnoides domesticus]
Unigene0025641	FEV	gi|679189535|acc|KFW80150.1|	6.4925	10.82	0.736854	0.0395169	0.58563	Protein FEV, partial [Manacus vitellinus]
Unigene0025858	SOCS3	gi|902930499|acc|XP_013053339.1|	6.795	3.045	-1.15803	0.0014544	0.182938	PREDICTED: suppressor of cytokine signaling 3 [Anser cygnoides domesticus]
Unigene0026501	MC4R	gi|514731189|acc|XP_005016300.1|	17.8275	26.8225	0.589339	0.00105138	0.157039	PREDICTED: melanocortin receptor 4 [Anas platyrhynchos]
Unigene0026571	OGN	gi|514771643|acc|XP_005025680.1|	12.1625	1.9175	-2.66514	1.10299e-10	4.70799e-07	PREDICTED: mimecan [Anas platyrhynchos]
Unigene0026736	Fbxo21	gi|514738984|acc|XP_005017922.1|	12.1875	4.635	-1.39476	9.87038e-05	0.0464151	PREDICTED: F-box only protein 21-like isoform X2 [Anas platyrhynchos]
Unigene0026986	-	gi|149063320|acc|EDM13643.1|	25.5925	15.675	-0.707256	0.0218842	0.50313	rCG21764, isoform CRA_b [Rattus norvegicus]
Unigene0027647	NPPC	gi|902909162|acc|XP_013043362.1|	29.3225	16.5175	-0.828013	0.00629259	0.336499	PREDICTED: C-type natriuretic peptide [Anser cygnoides domesticus]
Unigene0027652	RGS22	gi|874494134|acc|XP_012961907.1|	6.4625	2.9775	-1.11799	0.0001081	0.0485712	PREDICTED: regulator of G-protein signaling 22 isoform X1 [Anas platyrhynchos]
Unigene0027842	OTX2	gi|61098455|acc|NP_989851.2|	14.0025	8.3525	-0.745404	0.0282296	0.538136	homeobox protein OTX2 [Gallus gallus]
Unigene0028186	TCF24	gi|483513447|acc|EOB01529.1|	15.1925	7.02	-1.11382	0.000132958	0.0542796	Musculin [Anas platyrhynchos]
Unigene0028521	SLC17A8	gi|874487358|acc|XP_005024594.2|	4.495	7.2725	0.69413	0.000359754	0.0943849	PREDICTED: vesicular glutamate transporter 3 [Anas platyrhynchos]
Unigene0029134	NYNRIN	gi|946671639|acc|XP_014432217.1|	90.7275	157.917	0.799559	1.1439e-06	0.00186688	PREDICTED: protein NYNRIN-like [Pelodiscus sinensis]
Unigene0030322	SCN4B	gi|119587748|acc|EAW67344.1|	4.78	2.015	-1.24623	8.11795e-07	0.00138602	hCG2039870, partial [Homo sapiens]
Unigene0030798	CPLX3	gi|704266923|acc|XP_010152826.1|	3.4175	1.9175	-0.833715	0.009336	0.387956	PREDICTED: complexin-3 [Eurypyga helias]
Unigene0031204	TRPC4	gi|483514517|acc|EOB02122.1|	19.905	12.1475	-0.712471	0.0215375	0.50068	Short transient receptor potential channel 4, partial [Anas platyrhynchos]
Unigene0031676	ENKUR	gi|902874668|acc|XP_013027492.1|	13.3275	6.995	-0.93001	0.00247688	0.226238	PREDICTED: enkurin [Anser cygnoides domesticus]
Unigene0031872	GXYLT1	gi|768366353|acc|XP_011580468.1|	9.695	6.385	-0.602554	0.0252978	0.522044	PREDICTED: glucoside xylosyltransferase 1 isoform X1 [Aquila chrysaetos canadensis]
Unigene0031938	-	gi|1046520081|acc|OCK24011.1|	13.5525	8.9825	-0.59337	0.0303327	0.548557	complexin, partial [Taenia asiatica]
Unigene0032925	VWA5A	gi|902928110|acc|XP_013052214.1|	6.465	10.875	0.750293	0.00012383	0.0519118	PREDICTED: von Willebrand factor A domain-containing protein 5A-like [Anser cygnoides domesticus]
Unigene0033865	SLC35G1	gi|874456902|acc|XP_012949395.1|	31.9475	10.9025	-1.55104	2.84477e-08	7.51683e-05	PREDICTED: solute carrier family 35 member G1 [Anas platyrhynchos]
Unigene0034358	-	gi|483510412|acc|EOA99673.1|	1.935	3.205	0.727991	0.00692669	0.347391	hypothetical protein Anapl_06331 [Anas platyrhynchos]
Unigene0034575	SLC6A4	gi|514761196|acc|XP_005023199.1|	58.845	109.338	0.893797	0.0278767	0.537661	PREDICTED: sodium-dependent serotonin transporter [Anas platyrhynchos]
Unigene0035589	C4orf29	gi|1051204461|acc|XP_017685429.1|	24.165	15.96	-0.598458	0.0446518	0.601963	PREDICTED: protein ABHD18 isoform X5 [Lepidothrix coronata]
Unigene0035793	CHRNA4	gi|902911470|acc|XP_013044464.1|	40.45	62.295	0.622977	7.58124e-05	0.0389514	PREDICTED: neuronal acetylcholine receptor subunit alpha-4 [Anser cygnoides domesticus]
Unigene0036005	tbpp2a	gi|514724666|acc|XP_005014738.1|	11.03	6.3875	-0.788109	0.00218209	0.215103	PREDICTED: tetratricopeptide repeat protein 29 isoform X2 [Anas platyrhynchos]
Unigene0036218	APELA	gi|874465014|acc|XP_012952131.1|	9.365	6.055	-0.629152	0.0426724	0.595761	PREDICTED: LOW QUALITY PROTEIN: apelin receptor early endogenous ligand [Anas platyrhynchos]
Unigene0036224	SPON2	gi|514730671|acc|XP_005016176.1|	3.305	1.4575	-1.18115	0.000168264	0.0619368	PREDICTED: spondin-2 isoform X2 [Anas platyrhynchos]
Unigene0036350	DSP	gi|902890625|acc|XP_013034741.1|	15	5.855	-1.35722	8.57874e-06	0.00850046	PREDICTED: desmoplakin isoform X1 [Anser cygnoides domesticus]
Unigene0037113	LRAT	gi|1003770083|acc|XP_015716439.1|	29.5075	5.825	-2.34075	4.68956e-14	4.00337e-10	PREDICTED: lecithin retinol acyltransferase [Coturnix japonica]
Unigene0037333	-	gi|1009422386|acc|KYN40771.1|	14.5625	5.5925	-1.38069	3.69484e-05	0.0242631	Cell surface glycoprotein 1 [Trachymyrmex septentrionalis]
Unigene0038372	TEP1	gi|641780396|acc|XP_008172909.1|	5.815	3.4425	-0.756323	0.00782474	0.363946	PREDICTED: telomerase protein component 1 [Chrysemys picta bellii]
Unigene0038594	FRMPD2	gi|874481213|acc|XP_012957593.1|	6.145	3.18	-0.950386	0.00316577	0.255535	PREDICTED: FERM and PDZ domain-containing protein 2 isoform X1 [Anas platyrhynchos]
Unigene0038615	ANKS1B	gi|902897822|acc|XP_013038079.1|	50.7125	33.44	-0.600767	0.0238961	0.514541	PREDICTED: ankyrin repeat and sterile alpha motif domain-containing protein 1B isoform X1 [Anser cygnoides domesticus]
Unigene0038877	-	gi|874483546|acc|XP_012958387.1|	3.805	1.755	-1.11643	0.000116683	0.050583	PREDICTED: lamin tail domain-containing protein 1 [Anas platyrhynchos]
Unigene0038939	TPH2	gi|733869155|acc|XP_010706494.1|	76.695	149.49	0.962845	0.00473194	0.302018	PREDICTED: tryptophan 5-hydroxylase 2 [Meleagris gallopavo]
Unigene0039670	ZDHHC14	gi|555999403|acc|XP_005911403.1|	4.7825	2.4725	-0.951794	0.00505881	0.309661	PREDICTED: probable palmitoyltransferase ZDHHC14, partial [Bos mutus]
Unigene0039705	-	gi|119625236|acc|EAX04831.1|	5.8325	3.275	-0.832619	0.00409216	0.283306	hCG2026064 [Homo sapiens]
Unigene0039874	SLC2A9	gi|902877972|acc|XP_013029044.1|	4.0525	6.825	0.752017	0.000216554	0.0702904	PREDICTED: solute carrier family 2, facilitated glucose transporter member 11-like [Anser cygnoides domesticus]
Unigene0040176	FILIP1	gi|514785936|acc|XP_005028905.1|	6.3925	3.6625	-0.803551	0.00449353	0.294035	PREDICTED: filamin-A-interacting protein 1 isoform X1 [Anas platyrhynchos]
Unigene0040202	IFT140	gi|677459718|acc|KFQ49132.1|	6.5025	3.2375	-1.00611	0.00954049	0.39029	hypothetical protein N334_12656, partial [Pelecanus crispus]
Unigene0040372	VIP	gi|902888199|acc|XP_013033649.1|	89.25	151.45	0.762918	8.55773e-05	0.0416544	PREDICTED: VIP peptides isoform X1 [Anser cygnoides domesticus]
Unigene0040969	SLC12A8	gi|514737643|acc|XP_005017610.1|	3.07	1.495	-1.03809	0.00198714	0.206079	PREDICTED: solute carrier family 12 member 8 isoform X2 [Anas platyrhynchos]
Unigene0041492	TRPM1	gi|874489816|acc|XP_012960422.1|	8.2875	2.6775	-1.63005	1.93574e-07	0.000397824	PREDICTED: transient receptor potential cation channel subfamily M member 1 isoform X4 [Anas platyrhynchos]
Unigene0041554	ODF3	gi|768402704|acc|XP_011597341.1|	7.59	3.6175	-1.06911	0.000861244	0.143297	PREDICTED: outer dense fiber protein 3B [Aquila chrysaetos canadensis]
Unigene0041763	ANGPTL2	gi|514764714|acc|XP_005024042.1|	57.5525	36.6575	-0.65077	0.0454671	0.604626	PREDICTED: angiopoietin-related protein 2 [Anas platyrhynchos]
Unigene0042192	PRLR	gi|874466589|acc|XP_012952633.1|	29.8625	15.81	-0.917498	0.00942743	0.389515	PREDICTED: prolactin receptor [Anas platyrhynchos]
Unigene0042373	SLC2A9	gi|514745654|acc|XP_005019492.1|	3.0075	4.595	0.6115	0.000591032	0.119911	PREDICTED: solute carrier family 2, facilitated glucose transporter member 9 [Anas platyrhynchos]
Unigene0042640	BRWD1	gi|902894813|acc|XP_013036735.1|	39.58	26.0175	-0.605289	0.036858	0.575074	PREDICTED: bromodomain and WD repeat-containing protein 1 isoform X1 [Anser cygnoides domesticus]
Unigene0042683	CRISPLD1	gi|514781513|acc|XP_005027869.1|	12.3425	6.1525	-1.00439	1.67088e-05	0.0138381	PREDICTED: cysteine-rich secretory protein LCCL domain-containing 1 isoform X1 [Anas platyrhynchos]
Unigene0042810	ITPK1	gi|60302828|acc|NP_001012606.1|	159.055	240.075	0.593959	4.40878e-06	0.00537667	inositol-tetrakisphosphate 1-kinase [Gallus gallus]
Unigene0042896	HECTD2	gi|874456932|acc|XP_012949405.1|	22.535	12.0125	-0.907631	0.000496395	0.110977	PREDICTED: probable E3 ubiquitin-protein ligase HECTD2 isoform X2 [Anas platyrhynchos]
Unigene0043159	SPATS2L	gi|483501160|acc|EOA95008.1|	26.97	17.9125	-0.590389	0.0454857	0.604626	SPATS2-like protein, partial [Anas platyrhynchos]
Unigene0043161	SOCS6	gi|514712707|acc|XP_005011898.1|	31.435	19.735	-0.671615	0.0330951	0.562227	PREDICTED: suppressor of cytokine signaling 6 [Anas platyrhynchos]
Unigene0043196	DNAH12	gi|874492820|acc|XP_012961447.1|	4.9925	2.4	-1.05673	0.00012494	0.0519328	PREDICTED: dynein heavy chain 12, axonemal isoform X1 [Anas platyrhynchos]
Unigene0043212	ENPP2	gi|768344870|acc|XP_011600413.1|	4.56	1.4475	-1.65547	7.51251e-07	0.00130269	PREDICTED: ectonucleotide pyrophosphatase/phosphodiesterase family member 2 isoform X1 [Aquila chrysaetos canadensis]
Unigene0043259	TFPI2	gi|514708846|acc|XP_005010988.1|	33.325	21.3075	-0.645244	0.01823	0.476424	PREDICTED: tissue factor pathway inhibitor 2 [Anas platyrhynchos]
Unigene0043277	-	gi|483512485|acc|EOB00931.1|	12.2425	7.0975	-0.786515	0.00241343	0.223492	hypothetical protein Anapl_00428 [Anas platyrhynchos]
Unigene0043304	AHI1	gi|514722090|acc|XP_005014131.1|	11.6275	7.0725	-0.717249	0.00665495	0.342875	PREDICTED: jouberin isoform X1 [Anas platyrhynchos]
Unigene0043350	SLCO1C1	gi|514760738|acc|XP_005023090.1|	7.0425	3.0375	-1.2132	0.000108103	0.0485712	PREDICTED: solute carrier organic anion transporter family member 1C1-like isoform X2 [Anas platyrhynchos]
Unigene0043370	ZNF654	gi|686593817|acc|XP_009272874.1|	20.5525	13.13	-0.646447	0.0266442	0.5295	PREDICTED: zinc finger protein 654 [Aptenodytes forsteri]
Unigene0043744	RPS20	gi|514713972|acc|XP_005012195.1|	12.83	7.995	-0.682351	0.0161723	0.463074	PREDICTED: 40S ribosomal protein S20 [Anas platyrhynchos]
Unigene0043813	TMEM68	gi|514780096|acc|XP_005027538.1|	7.525	3.255	-1.20903	3.60343e-06	0.00465002	PREDICTED: transmembrane protein 68 isoform X1 [Anas platyrhynchos]
Unigene0043837	WDR65	gi|874447992|acc|XP_012959788.1|	25.2625	15.4025	-0.713833	0.0262742	0.527566	PREDICTED: cilia- and flagella-associated protein 57 isoform X3 [Anas platyrhynchos]
Unigene0044024	GNG11	gi|514708850|acc|XP_005010989.1|	65.47	8.6925	-2.91299	4.87535e-17	7.72937e-13	PREDICTED: guanine nucleotide-binding protein G(I)/G(S)/G(O) subunit gamma-11 [Anas platyrhynchos]
Unigene0044047	STEAP1	gi|514739109|acc|XP_005017951.1|	4.6475	1.7825	-1.38255	2.818e-06	0.00381385	PREDICTED: metalloreductase STEAP1 isoform X1 [Anas platyrhynchos]
Unigene0044236	LOC102450536	gi|558126102|acc|XP_006115271.1|	3.1025	1.8225	-0.767512	0.00986504	0.392155	PREDICTED: lens fiber membrane intrinsic protein-like isoform X2 [Pelodiscus sinensis]
Unigene0044369	SSX2IP	gi|697478119|acc|XP_009671515.1|	6.9575	3.7125	-0.906178	0.00201923	0.207613	PREDICTED: LOW QUALITY PROTEIN: afadin- and alpha-actinin-binding protein [Struthio camelus australis]
Unigene0044592	CTGFL	gi|902925463|acc|XP_013050964.1|	21.365	48.145	1.17214	5.11537e-11	2.27077e-07	PREDICTED: connective tissue growth factor-like [Anser cygnoides domesticus]
Unigene0044639	SLC1A3	gi|677546580|acc|KFR07611.1|	88.505	57.5875	-0.620003	0.0212589	0.499833	Excitatory amino acid transporter 1, partial [Nipponia nippon]
Unigene0044712	-	gi|483513922|acc|EOB01794.1|	10.6975	6.34	-0.754719	0.0229763	0.510109	hypothetical protein Anapl_01525 [Anas platyrhynchos]
Unigene0044847	CST3	gi|483516100|acc|EOB03086.1|	1167.17	375.74	-1.63521	3.71807e-11	1.79402e-07	Cystatin, partial [Anas platyrhynchos]
Unigene0045871	LOC106032366	gi|902881637|acc|XP_013030772.1|	3.85	1.8475	-1.05928	0.00735354	0.355913	PREDICTED: uncharacterized protein LOC106032366 [Anser cygnoides domesticus]
Unigene0046016	Tcte3	gi|874475646|acc|XP_005020259.2|	3.955	2.175	-0.862662	0.00413959	0.284899	PREDICTED: tctex1 domain-containing protein 3 isoform X1 [Anas platyrhynchos]
Unigene0046035	STOX1	gi|514704027|acc|XP_005009147.1|	3.5375	1.91	-0.889158	0.00398619	0.279557	PREDICTED: storkhead-box protein 1 isoform X3 [Anas platyrhynchos]
Unigene0046038	OSBPL6	gi|514719897|acc|XP_005013617.1|	15.065	9.7625	-0.625878	0.0107957	0.403804	PREDICTED: oxysterol-binding protein-related protein 6 isoform X1 [Anas platyrhynchos]
Unigene0046098	ANKRD31	gi|483522412|acc|EOB07107.1|	3.31	1.48	-1.16123	0.000215138	0.0702225	Ankyrin repeat domain-containing protein 31, partial [Anas platyrhynchos]
Unigene0046624	ZP1	gi|146411660|acc|ABQ40002.1|	15.515	2.6075	-2.57292	3.84495e-18	8.53409e-14	ZP1 protein, partial [Anas platyrhynchos]
Unigene0046778	-	gi|483521821|acc|EOB06762.1|	9.435	5.69	-0.729594	0.00890941	0.381581	hypothetical protein Anapl_17122 [Anas platyrhynchos]
Unigene0047778	H2-Eb1	gi|894216276|acc|NP_001297744.1|	8.4125	15.8	0.909318	0.0003088	0.0869797	class II histocompatibility antigen, B-L beta chain precursor [Anas platyrhynchos]
Unigene0047903	CLIC6	gi|663270923|acc|XP_008494911.1|	25.645	5.3175	-2.26986	2.71834e-13	2.15483e-09	PREDICTED: chloride intracellular channel protein 6 [Calypte anna]
Unigene0048010	PGLYRP2	gi|902938362|acc|XP_013057221.1|	6.48	3.2525	-0.994445	0.00990229	0.392618	PREDICTED: N-acetylmuramoyl-L-alanine amidase [Anser cygnoides domesticus]
Unigene0048182	LUC7L3	gi|700325701|acc|XP_009929007.1|	29.885	19.7525	-0.597386	0.029568	0.543857	PREDICTED: luc7-like protein 3 [Haliaeetus albicilla]
Unigene0048217	TMEM56	gi|514742642|acc|XP_005018782.1|	10.9175	6.9225	-0.657277	0.0443483	0.601092	PREDICTED: transmembrane protein 56 [Anas platyrhynchos]
Unigene0048283	AK7	gi|514751301|acc|XP_005020829.1|	11.6	6.82	-0.766281	0.00544597	0.319818	PREDICTED: adenylate kinase 7 [Anas platyrhynchos]
Unigene0048351	APOLD1	gi|514714123|acc|XP_005012233.1|	10.23	3.7125	-1.46234	0.00814052	0.367042	PREDICTED: apolipoprotein L domain-containing protein 1 [Anas platyrhynchos]
Unigene0048382	SMC3	gi|45383139|acc|NP_989848.1|	46.48	30.8925	-0.589353	0.0249083	0.520083	structural maintenance of chromosomes protein 3 [Gallus gallus]
Unigene0048443	RGS1	gi|514706680|acc|XP_005010421.1|	4.75	1.9575	-1.27892	0.00206618	0.209036	PREDICTED: regulator of G-protein signaling 1 [Anas platyrhynchos]
Unigene0048788	ITGBL1	gi|902879760|acc|XP_013029906.1|	111.293	69.275	-0.68395	0.0160174	0.462279	PREDICTED: integrin beta-like protein 1 [Anser cygnoides domesticus]
Unigene0048798	UTS2R	gi|514739229|acc|XP_005017981.1|	2.1425	3.565	0.734607	0.00163795	0.191545	PREDICTED: urotensin-2 receptor [Anas platyrhynchos]
Unigene0049011	KITLG	gi|514769280|acc|XP_005025123.1|	15.995	10.445	-0.614809	0.0464244	0.607118	PREDICTED: kit ligand isoform X3 [Anas platyrhynchos]
Unigene0049416	NEDD4	gi|874452360|acc|XP_012947859.1|	17.2075	11.2725	-0.61023	0.0324085	0.559156	PREDICTED: E3 ubiquitin-protein ligase NEDD4 isoform X1 [Anas platyrhynchos]
Unigene0049669	SSPO	gi|110082727|acc|NP_001006351.2|	12.8175	6.555	-0.967447	0.00975358	0.391874	SCO-spondin precursor [Gallus gallus]
Unigene0050230	TTR	gi|878276075|acc|NP_001297303.1|	6696.9	481.715	-3.79724	1.38344e-11	7.31104e-08	transthyretin precursor [Anas platyrhynchos]
Unigene0050241	TEKT1	gi|874477961|acc|XP_012956465.1|	3.9175	2.35	-0.737273	0.00748128	0.358333	PREDICTED: tektin-1 isoform X2 [Anas platyrhynchos]
Unigene0050271	KIAA1801	gi|874470230|acc|XP_005018439.2|	18.2025	10.2175	-0.833094	0.00775151	0.36282	PREDICTED: leucine-rich repeat and IQ domain-containing protein 1 isoform X2 [Anas platyrhynchos]
Unigene0050320	C11orf88	gi|699653109|acc|XP_009880788.1|	9.8725	6.0075	-0.716651	0.0333194	0.562696	PREDICTED: UPF0722 protein C11orf88 homolog [Charadrius vociferus]
Unigene0050437	ATRX	gi|874461325|acc|XP_012950943.1|	140.042	87.6425	-0.676162	0.00922829	0.385594	PREDICTED: LOW QUALITY PROTEIN: transcriptional regulator ATRX [Anas platyrhynchos]
Unigene0050961	COL16A1	gi|971431010|acc|XP_015153317.1|	10.105	6.2125	-0.701823	0.00441306	0.291173	PREDICTED: collagen alpha-1(XVI) chain isoform X4 [Gallus gallus]
Unigene0051251	BIK	gi|489406972|acc|NP_001264987.1|	12.6025	8.3425	-0.595158	0.0443376	0.601092	BCL2-interacting killer [Gallus gallus]
Unigene0051407	C2orf77	gi|733895180|acc|XP_010712017.1|	9.4325	6.055	-0.639513	0.0335791	0.563892	PREDICTED: coiled-coil domain-containing protein 173 [Meleagris gallopavo]
Unigene0051755	-	gi|874483964|acc|XP_012958523.1|	3.3225	1.1975	-1.47224	4.91151e-05	0.0299858	PREDICTED: solute carrier family 2, facilitated glucose transporter member 5-like [Anas platyrhynchos]
Unigene0051973	AK9	gi|874464729|acc|XP_012952052.1|	5.545	2.92	-0.925219	0.00491263	0.306806	PREDICTED: LOW QUALITY PROTEIN: adenylate kinase 9 [Anas platyrhynchos]
Unigene0052010	PRSS12	gi|514728870|acc|XP_005015745.1|	74.5425	46.0375	-0.695254	0.00391589	0.278145	PREDICTED: neurotrypsin-like isoform X1 [Anas platyrhynchos]
Unigene0052032	RASGRP1	gi|902879338|acc|XP_013029710.1|	14.29	3.9725	-1.84689	0.000485574	0.110977	PREDICTED: RAS guanyl-releasing protein 1 isoform X2 [Anser cygnoides domesticus]
Unigene0052058	C1QL4	gi|729734836|acc|XP_010563409.1|	4.385	6.9	0.65402	0.00105607	0.157106	PREDICTED: complement C1q-like protein 4 [Haliaeetus leucocephalus]
Unigene0052091	RGS12	gi|514730957|acc|XP_005016242.1|	14.47	7.7725	-0.896614	0.00213874	0.213486	PREDICTED: regulator of G-protein signaling 12 isoform X1 [Anas platyrhynchos]
Unigene0052136	TRANK1	gi|874482376|acc|XP_012957966.1|	30.7375	15.34	-1.0027	0.00796926	0.364982	PREDICTED: TPR and ankyrin repeat-containing protein 1 isoform X1 [Anas platyrhynchos]
Unigene0052177	ZMYND11	gi|557284417|acc|XP_006025047.1|	41.865	27.3425	-0.614599	0.0302704	0.548127	PREDICTED: zinc finger MYND domain-containing protein 11 [Alligator sinensis]
Unigene0052217	ROGDI	gi|700394030|acc|XP_009937523.1|	4.1875	2.0375	-1.03929	0.00553601	0.322169	PREDICTED: protein rogdi homolog [Opisthocomus hoazin]
Unigene0052313	GULP1	gi|504126982|acc|XP_004577043.1|	35.8925	23.495	-0.611329	0.0475449	0.611529	PREDICTED: PTB domain-containing engulfment adapter protein 1 isoform X3 [Ochotona princeps]
Unigene0052403	SLC5A7	gi|514715197|acc|XP_005012495.1|	43.3175	24.545	-0.819521	0.00356965	0.26731	PREDICTED: high affinity choline transporter 1 isoform X1 [Anas platyrhynchos]
Unigene0052428	LOC104273759	gi|699594028|acc|XP_009867484.1|	3.9375	1.88	-1.06655	0.000785639	0.136874	PREDICTED: LOW QUALITY PROTEIN: probable RNA-directed DNA polymerase from transposon X-element [Apaloderma vittatum]
Unigene0052440	SLCO1C1	gi|874466314|acc|XP_012952554.1|	19.525	4.5725	-2.09427	5.07784e-08	0.000125229	PREDICTED: solute carrier organic anion transporter family member 1C1 isoform X3 [Anas platyrhynchos]
Unigene0052824	PACSIN2	gi|514794853|acc|XP_005031019.1|	133.368	86.445	-0.625553	0.034617	0.566543	PREDICTED: protein kinase C and casein kinase substrate in neurons protein 2 isoform X1 [Anas platyrhynchos]
Unigene0052839	CNTNAP1	gi|699578919|acc|XP_009877366.1|	17.335	10.565	-0.714395	0.0488048	0.616427	PREDICTED: neurexin-4-like [Apaloderma vittatum]
Unigene0052969	LOC101801364	gi|514790692|acc|XP_005030047.1|	4.8675	2.1725	-1.16382	0.00057849	0.119393	PREDICTED: ovostatin [Anas platyrhynchos]
Unigene0052988	BDP1	gi|902938204|acc|XP_013057134.1|	48.59	31.95	-0.604844	0.0404523	0.58797	PREDICTED: transcription factor TFIIIB component B'' homolog [Anser cygnoides domesticus]
Unigene0053204	LOC104576554	gi|719781381|acc|XP_010222242.1|	3.16	1.595	-0.986368	0.00896571	0.38199	PREDICTED: 1-phosphatidylinositol 4,5-bisphosphate phosphodiesterase beta-1-like [Tinamus guttatus]
Unigene0053205	PLCB1	gi|768343986|acc|XP_011599222.1|	113.2	70.095	-0.691491	0.00555334	0.3225	PREDICTED: 1-phosphatidylinositol 4,5-bisphosphate phosphodiesterase beta-1 isoform X1 [Aquila chrysaetos canadensis]
Unigene0053358	LOC257642	gi|22129763|acc|NP_671477.1|	29.3375	81.2425	1.46949	0.0133857	0.434965	rRNA promoter binding protein [Rattus norvegicus]
Unigene0053511	TF	gi|514782616|acc|XP_005028125.1|	1235.28	218.555	-2.49877	2.42466e-19	8.96946e-15	PREDICTED: serotransferrin [Anas platyrhynchos]
Unigene0053700	-	gi|483519480|acc|EOB05252.1|	12.9425	7.42	-0.802625	0.00862706	0.375309	hypothetical protein Anapl_16017 [Anas platyrhynchos]
Unigene0053769	ZBTB16	gi|874502638|acc|XP_012964675.1|	59.305	92.8575	0.646865	0.00173123	0.195623	PREDICTED: zinc finger and BTB domain-containing protein 16 isoform X2 [Anas platyrhynchos]
Unigene0053975	ATR	gi|704557826|acc|XP_010181766.1|	8.5975	4.6975	-0.872024	0.00401893	0.280127	PREDICTED: serine/threonine-protein kinase ATR-like, partial [Mesitornis unicolor]
Unigene0053984	DYX1C1	gi|902886303|acc|XP_013032798.1|	12.8525	8.2625	-0.637399	0.0271371	0.5329	PREDICTED: dyslexia susceptibility 1 candidate gene 1 protein [Anser cygnoides domesticus]
Unigene0054032	CDH9	gi|733881541|acc|XP_010706772.1|	8.57	4.8675	-0.816114	0.00478433	0.302884	PREDICTED: cadherin-9-like [Meleagris gallopavo]
Unigene0054033	CDH9	gi|971382608|acc|XP_015137697.1|	12.1675	6.7975	-0.839957	0.0129243	0.428737	PREDICTED: cadherin-9 isoform X3 [Gallus gallus]
Unigene0054127	CD2AP	gi|874455329|acc|XP_012948862.1|	37.9125	20.315	-0.900128	0.00102254	0.154394	PREDICTED: CD2-associated protein isoform X2 [Anas platyrhynchos]
Unigene0054247	KL	gi|768363650|acc|XP_011579060.1|	22.6625	6.2725	-1.85319	1.52014e-11	7.66828e-08	PREDICTED: klotho [Aquila chrysaetos canadensis]
Unigene0054361	CDC14B	gi|874475149|acc|XP_012955524.1|	21.7175	14.06	-0.627261	0.0492576	0.617792	PREDICTED: LOW QUALITY PROTEIN: dual specificity protein phosphatase CDC14B [Anas platyrhynchos]
Unigene0054581	BCL2L1	gi|874492283|acc|XP_012961276.1|	6.7575	3.77	-0.841925	0.00707825	0.350314	PREDICTED: LOW QUALITY PROTEIN: bcl-2-like protein 1 [Anas platyrhynchos]
Unigene0054628	-	gi|677376816|acc|KFQ01181.1|	42.2525	23.36	-0.854996	0.00093334	0.149454	hypothetical protein N329_10573, partial [Haliaeetus albicilla]
Unigene0054703	TTF1	gi|514718600|acc|XP_005013305.1|	27.79	18.0875	-0.619573	0.0136758	0.437851	PREDICTED: transcription termination factor 1 [Anas platyrhynchos]
Unigene0054752	SYT10	gi|686619301|acc|XP_009286676.1|	10.1775	4.8675	-1.06413	0.00436712	0.290329	PREDICTED: synaptotagmin-10 [Aptenodytes forsteri]
Unigene0054754	SYT10	gi|902876871|acc|XP_013028525.1|	37.2525	21.8275	-0.77119	0.0212629	0.499833	PREDICTED: synaptotagmin-10 isoform X1 [Anser cygnoides domesticus]
Unigene0054934	RALYL	gi|961009909|acc|XP_014821047.1|	48.055	30.2675	-0.666917	0.0380323	0.580354	PREDICTED: RNA-binding Raly-like protein isoform X1 [Calidris pugnax]
Unigene0055154	C7orf63	gi|874468866|acc|XP_012953381.1|	13.6575	7.49	-0.866656	0.00401528	0.280127	PREDICTED: cilia- and flagella-associated protein 69 isoform X1 [Anas platyrhynchos]
Unigene0055211	PLA2G4B	gi|902870217|acc|XP_013047774.1|	8.72	4.915	-0.827137	0.00670771	0.344315	PREDICTED: cytosolic phospholipase A2 beta-like isoform X2 [Anser cygnoides domesticus]
Unigene0055507	-	gi|676409385|acc|KFO53744.1|	4.43	2.33	-0.926977	0.00753288	0.359009	hypothetical protein N302_05798, partial [Corvus brachyrhynchos]
Unigene0055697	-	gi|679190697|acc|KFW81113.1|	4.3225	2.465	-0.810278	0.00431109	0.289264	hypothetical protein N305_04073, partial [Manacus vitellinus]
Unigene0055979	Gbas	gi|697485795|acc|XP_009674173.1|	4.135	2.035	-1.02286	0.0035629	0.267165	PREDICTED: protein NipSnap homolog 2 isoform X2 [Struthio camelus australis]
Unigene0056040	FAM47E	gi|874505127|acc|XP_012965504.1|	4.275	2.335	-0.872502	0.00460817	0.296639	PREDICTED: protein FAM47E isoform X1 [Anas platyrhynchos]
Unigene0056445	ABCA10	gi|514773573|acc|XP_005026143.1|	4.22	6.5725	0.639199	0.00301666	0.251179	PREDICTED: ATP-binding cassette sub-family A member 10 [Anas platyrhynchos]
Unigene0056553	SPAG17	gi|902927359|acc|XP_013051843.1|	3.6675	1.86	-0.979494	0.000986981	0.152174	PREDICTED: sperm-associated antigen 17 isoform X7 [Anser cygnoides domesticus]
Unigene0056687	Pde10a	gi|884818978|acc|XP_005150178.2|	30.565	18.6425	-0.713285	0.00811878	0.366859	PREDICTED: cAMP and cAMP-inhibited cGMP 3',5'-cyclic phosphodiesterase 10A isoform X1 [Melopsittacus undulatus]
Unigene0056702	REPIN1	gi|929505396|acc|XP_014116129.1|	58.5825	103.055	0.814873	0.00175762	0.196157	PREDICTED: replication initiator 1, partial [Pseudopodoces humilis]
Unigene0056934	AHCTF1	gi|514789511|acc|XP_005029761.1|	35.7525	23.635	-0.597119	0.0381319	0.580507	PREDICTED: protein ELYS [Anas platyrhynchos]
Unigene0056947	LOC104642826	gi|723539492|acc|XP_010310244.1|	3.7075	1.8775	-0.981634	0.0045122	0.294073	PREDICTED: solute carrier family 13 member 4-like, partial [Balearica regulorum gibbericeps]
Unigene0057172	LOC106604239	gi|929087133|acc|XP_014054180.1|	2.52	5.295	1.07121	0.000554369	0.11638	PREDICTED: neuroligin 4-like, partial [Salmo salar]
Unigene0057446	LONRF3	gi|676772175|acc|KFP00740.1|	13.555	7.9825	-0.763913	0.0378162	0.579664	LON peptidase N-terminal domain and RING finger protein 3, partial [Calypte anna]
Unigene0057626	ZBBX	gi|874477224|acc|XP_012956192.1|	3.7325	2.055	-0.861004	0.00714142	0.351249	PREDICTED: zinc finger B-box domain-containing protein 1 isoform X3 [Anas platyrhynchos]
Unigene0058030	MKL2	gi|874498394|acc|XP_012963302.1|	74.865	43.545	-0.781784	0.00486502	0.305552	PREDICTED: MKL/myocardin-like protein 2 isoform X5 [Anas platyrhynchos]
Unigene0058159	TRIP11	gi|874479005|acc|XP_012956802.1|	60.16	38.4675	-0.645164	0.0276577	0.53625	PREDICTED: thyroid receptor-interacting protein 11 [Anas platyrhynchos]
Unigene0058203	INTS6	gi|874487575|acc|XP_012959719.1|	3.25	1.5175	-1.09874	0.00592848	0.330453	PREDICTED: integrator complex subunit 6 isoform X2 [Anas platyrhynchos]
Unigene0058314	SMCHD1	gi|874445123|acc|XP_012949927.1|	35.5675	22.24	-0.677403	0.0451719	0.603623	PREDICTED: LOW QUALITY PROTEIN: structural maintenance of chromosomes flexible hinge domain-containing protein 1 [Anas platyrhynchos]
Unigene0058549	RORB	gi|998742528|acc|XP_015470779.1|	3.57	2	-0.835924	0.00696133	0.347998	PREDICTED: nuclear receptor ROR-beta isoform X2 [Parus major]
Unigene0058745	ARPP21	gi|676813207|acc|KFP09613.1|	5.355	2.245	-1.25417	0.000858205	0.143297	cAMP-regulated phosphoprotein 21 [Egretta garzetta]
Unigene0058748	ARPP21	gi|874472624|acc|XP_012954654.1|	11.1075	7.1925	-0.626969	0.0227474	0.509196	PREDICTED: cAMP-regulated phosphoprotein 21 isoform X9 [Anas platyrhynchos]
Unigene0058878	NR4A1	gi|729737442|acc|XP_010564840.1|	4.115	1.3175	-1.64309	1.14304e-05	0.0105271	PREDICTED: nuclear receptor subfamily 4 group A member 1 [Haliaeetus leucocephalus]
Unigene0058889	THRAP3	gi|537236449|acc|ERE85666.1|	12.91	7.635	-0.757789	0.0322259	0.557941	thyroid hormone receptor-associated protein 3 [Cricetulus griseus]
Unigene0058921	ADGB	gi|874479239|acc|XP_012956865.1|	6.945	3.325	-1.06262	0.00236516	0.222965	PREDICTED: androglobin isoform X1 [Anas platyrhynchos]
Unigene0059096	LOC101947984	gi|641790519|acc|XP_008176933.1|	3.1325	1.47	-1.0915	0.00136895	0.176865	PREDICTED: copine-2-like [Chrysemys picta bellii]
Unigene0059711	FAM3B	gi|719766450|acc|XP_010217715.1|	4.8275	2.0975	-1.20261	0.000163321	0.0605593	PREDICTED: protein FAM3B-like, partial [Tinamus guttatus]
Unigene0059714	BACE2	gi|944213113|acc|KQK79738.1|	10.3075	5.9	-0.804908	0.0019941	0.206437	beta-secretase 2 [Amazona aestiva]
Unigene0059794	BTBD8	gi|483504021|acc|EOA96365.1|	51.01	32.2675	-0.660698	0.0397093	0.586246	Uncharacterized protein KIAA1107, partial [Anas platyrhynchos]
Unigene0059970	GPSM2	gi|514787304|acc|XP_005029230.1|	12.245	6.915	-0.824392	0.00216797	0.214818	PREDICTED: LOW QUALITY PROTEIN: G-protein-signaling modulator 2 [Anas platyrhynchos]
Unigene0060129	COL4A4	gi|874487550|acc|XP_012959708.1|	11.4925	6.37	-0.851327	0.0017588	0.196157	PREDICTED: collagen alpha-4(IV) chain isoform X1 [Anas platyrhynchos]
Unigene0060134	CD83	gi|514763515|acc|XP_005023754.1|	7.245	2.7175	-1.41471	8.64928e-05	0.0419161	PREDICTED: CD83 antigen [Anas platyrhynchos]
Unigene0060201	ACSS3	gi|902870981|acc|XP_013051159.1|	14.6225	9.605	-0.606332	0.0263261	0.527566	PREDICTED: LOW QUALITY PROTEIN: acyl-CoA synthetase short-chain family member 3, mitochondrial [Anser cygnoides domesticus]
Unigene0060258	MPP4	gi|874465750|acc|XP_005016928.2|	3.15	1.2225	-1.36552	0.00778469	0.363368	PREDICTED: MAGUK p55 subfamily member 4 [Anas platyrhynchos]
Unigene0060338	NPNT	gi|874474515|acc|XP_005019904.2|	32.73	17.045	-0.941265	0.000388602	0.0975707	PREDICTED: nephronectin isoform X4 [Anas platyrhynchos]
Unigene0060412	Uri1	gi|733905788|acc|XP_010716071.1|	7.2375	3.11	-1.21858	0.000412862	0.101593	PREDICTED: unconventional prefoldin RPB5 interactor-like [Meleagris gallopavo]
Unigene0060422	NR4A3	gi|768373579|acc|XP_011584269.1|	4.47	2.1125	-1.08132	0.00141411	0.180093	PREDICTED: nuclear receptor subfamily 4 group A member 3 [Aquila chrysaetos canadensis]
Unigene0060529	ZCCHC6	gi|514735404|acc|XP_005017301.1|	25.98	16.5375	-0.65166	0.0318562	0.556235	PREDICTED: LOW QUALITY PROTEIN: terminal uridylyltransferase 7 [Anas platyrhynchos]
Unigene0060752	STX2	gi|874469294|acc|XP_012953532.1|	37.1425	22.135	-0.746742	0.0154218	0.455182	PREDICTED: syntaxin-2 [Anas platyrhynchos]
Unigene0060762	STXBP5L	gi|723127699|acc|XP_010280067.1|	5.0475	1.9225	-1.39259	0.000800429	0.137935	PREDICTED: syntaxin-binding protein 5-like [Phaethon lepturus]
Unigene0061063	Mx1	gi|874491325|acc|XP_012960926.1|	4.475	1.71	-1.38789	0.000683758	0.128832	PREDICTED: interferon-induced GTP-binding protein Mx [Anas platyrhynchos]
Unigene0061101	RAPGEF4	gi|667341846|acc|XP_008562439.1|	4.225	2.0975	-1.01028	0.00935555	0.388135	PREDICTED: rap guanine nucleotide exchange factor 4, partial [Galeopterus variegatus]
Unigene0061130	PYGM	gi|1011590551|acc|KYO35654.1|	5.3825	8.175	0.602942	0.00790056	0.36428	glycogen phosphorylase, brain form [Alligator mississippiensis]
Unigene0061215	RASA2	gi|483523342|acc|EOB07715.1|	22.5925	13.555	-0.737019	0.0287275	0.540437	Ras GTPase-activating protein 2, partial [Anas platyrhynchos]
Unigene0061394	CFAP46	gi|874474077|acc|XP_005019776.2|	14.715	6.0575	-1.28049	0.000135946	0.0546629	PREDICTED: cilia- and flagella-associated protein 46 [Anas platyrhynchos]
Unigene0061570	CFAP99	gi|514730850|acc|XP_005016216.1|	15.0375	8.2825	-0.860427	0.00335382	0.261193	PREDICTED: cilia- and flagella-associated protein 99 isoform X1 [Anas platyrhynchos]
Unigene0061603	WDR17	gi|874496487|acc|XP_012962673.1|	37.93	22.995	-0.722019	0.0129934	0.429491	PREDICTED: WD repeat-containing protein 17 isoform X2 [Anas platyrhynchos]
Unigene0061727	PPIL6	gi|874464727|acc|XP_012952051.1|	5.445	1.61	-1.75787	1.51864e-06	0.00234078	PREDICTED: peptidyl-prolyl cis-trans isomerase-like 6 [Anas platyrhynchos]
Unigene0061807	DNAJA4	gi|677363425|acc|KFP93891.1|	8.85	3.93	-1.17115	0.000187237	0.0649345	DnaJ subfamily A member 4, partial [Haliaeetus albicilla]
Unigene0062069	ENO2	gi|697512569|acc|XP_009683424.1|	5.35	8.13	0.603716	0.00642789	0.339047	PREDICTED: gamma-enolase isoform X1 [Struthio camelus australis]
Unigene0062134	-	gi|483502552|acc|EOA95625.1|	12.955	7.4175	-0.804504	0.00791062	0.36428	hypothetical protein Anapl_16349 [Anas platyrhynchos]
Unigene0062156	NFIB	gi|351695897|acc|EHA98815.1|	14.2275	8.9425	-0.669932	0.0277087	0.536535	Nuclear factor 1 B-type [Heterocephalus glaber]
Unigene0062157	NFIB	gi|971438685|acc|XP_015135566.1|	24.555	15.175	-0.69432	0.00949462	0.39007	PREDICTED: nuclear factor 1 B-type isoform X4 [Gallus gallus]
Unigene0062222	SLC2A11	gi|483498993|acc|EOA94253.1|	41.44	27.255	-0.604503	0.018885	0.48083	Solute carrier family 2, facilitated glucose transporter member 11, partial [Anas platyrhynchos]
Unigene0062340	ZNF280D	gi|483522077|acc|EOB06935.1|	18.8175	12.3275	-0.610195	0.0399309	0.586246	Zinc finger protein 280D, partial [Anas platyrhynchos]
Unigene0062435	GRIA3	gi|698412258|acc|XP_009811594.1|	16.28	10.81	-0.590734	0.0273743	0.534275	PREDICTED: glutamate receptor 3-like, partial [Gavia stellata]
Unigene0062441	GRIA2	gi|677060870|acc|KFP24690.1|	15.335	8.775	-0.805357	0.0127746	0.427292	Glutamate receptor 2, partial [Colius striatus]
Unigene0062635	SREK1	gi|874446750|acc|XP_012955508.1|	29.5525	16.565	-0.835142	0.000685689	0.128843	PREDICTED: splicing regulatory glutamine/lysine-rich protein 1 [Anas platyrhynchos]
Unigene0062672	PRPF4B	gi|514760300|acc|XP_005022987.1|	63.95	39.6025	-0.691353	0.0184934	0.477139	PREDICTED: serine/threonine-protein kinase PRP4 homolog [Anas platyrhynchos]
Unigene0062960	Nova1	gi|733889620|acc|XP_010709884.1|	28.105	16.2125	-0.79372	0.0210073	0.497938	PREDICTED: RNA-binding protein Nova-1, partial [Meleagris gallopavo]
Unigene0063013	GUF1	gi|874461919|acc|XP_012951123.1|	23.485	15.54	-0.595753	0.0199074	0.488888	PREDICTED: translation factor GUF1, mitochondrial isoform X3 [Anas platyrhynchos]
Unigene0063059	CHEK2	gi|874500772|acc|XP_012964060.1|	55.7075	35.94	-0.632281	0.038579	0.582374	PREDICTED: serine/threonine-protein kinase Chk2 isoform X3 [Anas platyrhynchos]
Unigene0063134	USP42	gi|483512486|acc|EOB00932.1|	17.275	9.965	-0.793744	0.021197	0.499024	Ubiquitin carboxyl-terminal hydrolase 42, partial [Anas platyrhynchos]
Unigene0063145	UNKL	gi|902928321|acc|XP_013052318.1|	39.6775	25.1025	-0.66049	0.0300099	0.546543	PREDICTED: putative E3 ubiquitin-protein ligase UNKL isoform X6 [Anser cygnoides domesticus]
Unigene0063576	FOLR3	gi|874470365|acc|XP_005018496.2|	13.7575	2.9475	-2.22265	4.82459e-09	1.48729e-05	PREDICTED: folate receptor gamma [Anas platyrhynchos]
Unigene0063794	SSPO	gi|110082727|acc|NP_001006351.2|	40.655	26.2125	-0.633178	0.0303782	0.548721	SCO-spondin precursor [Gallus gallus]
Unigene0063807	CFAP43	gi|874443970|acc|XP_012956238.1|	16.285	10.7925	-0.593515	0.039309	0.58563	PREDICTED: cilia- and flagella-associated protein 43, partial [Anas platyrhynchos]
Unigene0063983	Lrch2	gi|694648774|acc|XP_009481412.1|	22.32	14.2775	-0.644594	0.0189701	0.481098	PREDICTED: leucine-rich repeat and calponin homology domain-containing protein 2-like, partial [Pelecanus crispus]
Unigene0064006	CEMIP	gi|514778726|acc|XP_005027213.1|	25.7875	9.5575	-1.43197	4.06342e-08	0.000102489	PREDICTED: cell migration-inducing and hyaluronan-binding protein isoform X1 [Anas platyrhynchos]
Unigene0064155	GPR149	gi|729771768|acc|XP_010583221.1|	4.4	7.1	0.690316	0.000361316	0.0945711	PREDICTED: probable G-protein coupled receptor 149 [Haliaeetus leucocephalus]
Unigene0064197	Matk	gi|678186952|acc|KFV54674.1|	3.88	1.765	-1.13639	0.00155633	0.187642	hypothetical protein N328_11546, partial [Gavia stellata]
Unigene0064199	MYT1L	gi|902875837|acc|XP_013028030.1|	3.65	1.84	-0.988191	0.00272598	0.236929	PREDICTED: myelin transcription factor 1-like protein isoform X9 [Anser cygnoides domesticus]
Unigene0064243	SLC6A13	gi|514711124|acc|XP_005011521.1|	8.975	4.1025	-1.12941	7.49641e-06	0.00777904	PREDICTED: LOW QUALITY PROTEIN: sodium- and chloride-dependent GABA transporter 2 [Anas platyrhynchos]
Unigene0064360	RAP1GDS1	gi|678190180|acc|KFV57874.1|	3.155	1.5625	-1.01378	0.000941678	0.149685	Rap1 GTPase-GDP dissociation stimulator 1, partial [Tyto alba]
Unigene0064496	ANKRD10	gi|699578150|acc|XP_009877089.1|	23.0075	13.595	-0.759028	0.0338672	0.56468	PREDICTED: ankyrin repeat domain-containing protein 10, partial [Apaloderma vittatum]
Unigene0064814	MAP9	gi|902881337|acc|XP_013030641.1|	13.475	8.03	-0.746813	0.0107526	0.403277	PREDICTED: microtubule-associated protein 9 [Anser cygnoides domesticus]
Unigene0065043	RTN4	gi|1020976356|acc|XP_016152585.1|	6.8075	3.9025	-0.802726	0.00431661	0.28928	PREDICTED: reticulon-4 isoform X1 [Ficedula albicollis]
Unigene0065169	ZFC3H1	gi|514766450|acc|XP_005024453.1|	14.925	8.6025	-0.794903	0.00195293	0.204464	PREDICTED: zinc finger C3H1 domain-containing protein isoform X1 [Anas platyrhynchos]
Unigene0065210	RPGR	gi|874458665|acc|XP_012949987.1|	10.21	6.0975	-0.743693	0.0235541	0.513167	PREDICTED: X-linked retinitis pigmentosa GTPase regulator [Anas platyrhynchos]
Unigene0065268	Lrp1b	gi|700433091|acc|XP_009955419.1|	13.84	8.9625	-0.626871	0.0444149	0.601292	PREDICTED: low-density lipoprotein receptor-related protein 1B-like, partial [Leptosomus discolor]
Unigene0065314	CCDC39	gi|874487818|acc|XP_012959782.1|	67.1375	39.175	-0.777186	0.0118169	0.416187	PREDICTED: coiled-coil domain-containing protein 39 [Anas platyrhynchos]
Unigene0065666	VWA5A	gi|902928230|acc|XP_013052272.1|	8.5025	13.49	0.665931	0.0025483	0.229786	PREDICTED: von Willebrand factor A domain-containing protein 5A-like isoform X2 [Anser cygnoides domesticus]
Unigene0065820	Hdac10	gi|874477420|acc|XP_012956264.1|	24.4075	12.9325	-0.916323	0.0177532	0.475477	PREDICTED: histone deacetylase 10 isoform X2 [Anas platyrhynchos]
Unigene0065969	ZCCHC11	gi|700324291|acc|XP_009928309.1|	10.0475	5.96	-0.753452	0.0448827	0.603083	PREDICTED: terminal uridylyltransferase 4 isoform X1 [Haliaeetus albicilla]
Unigene0066002	MMRN2	gi|514774236|acc|XP_005026303.1|	14.0475	8.8225	-0.671054	0.0142367	0.443014	PREDICTED: multimerin-2 isoform X1 [Anas platyrhynchos]
Unigene0066055	-	gi|677486035|acc|KFQ75440.1|	5.665	3.0125	-0.911115	0.0090677	0.382983	hypothetical protein N337_07971, partial [Phoenicopterus ruber ruber]
Unigene0066825	Gabra2	gi|874463367|acc|XP_005015972.2|	203.27	133.555	-0.605963	0.0331517	0.562421	PREDICTED: gamma-aminobutyric acid receptor subunit alpha-2 [Anas platyrhynchos]
Unigene0066924	CLK4	gi|706151073|acc|XP_010206849.1|	36.4825	23.56	-0.630865	0.0133235	0.433739	PREDICTED: dual specificity protein kinase CLK4 isoform X2 [Colius striatus]
Unigene0067208	ERC2	gi|971416895|acc|XP_015148888.1|	18.7425	11.74	-0.674881	0.0211057	0.498758	PREDICTED: ERC protein 2 isoform X6 [Gallus gallus]
Unigene0067231	FAM160A1	gi|514724731|acc|XP_005014752.1|	39.88	5.84	-2.77163	1.39048e-15	1.71459e-11	PREDICTED: protein FAM160A1 [Anas platyrhynchos]
Unigene0067304	SPEF2	gi|902895797|acc|XP_013037203.1|	14.5025	6.52	-1.15336	0.000922275	0.148337	PREDICTED: sperm flagellar protein 2 isoform X1 [Anser cygnoides domesticus]
Unigene0067443	RPS6KA5	gi|1049388272|acc|XP_017584484.1|	40.285	25.38	-0.666551	0.00472181	0.302018	PREDICTED: ribosomal protein S6 kinase alpha-5 isoform X3 [Corvus brachyrhynchos]
Unigene0067503	SREK1	gi|704569675|acc|XP_010185058.1|	27.9325	18.355	-0.605772	0.0311359	0.553041	PREDICTED: splicing regulatory glutamine/lysine-rich protein 1-like, partial [Mesitornis unicolor]
Unigene0067827	ARFGAP3	gi|686602014|acc|XP_009277314.1|	18.495	11.62	-0.670525	0.00955076	0.39029	PREDICTED: ADP-ribosylation factor GTPase-activating protein 3 [Aptenodytes forsteri]
Unigene0067969	CACNA1D	gi|675433021|acc|XP_008930678.1|	12.245	7.6825	-0.672545	0.0243599	0.517293	PREDICTED: voltage-dependent L-type calcium channel subunit alpha-1D-like, partial [Manacus vitellinus]
Unigene0068055	TMPRSS15	gi|690453366|acc|XP_009326169.1|	4.59	2.285	-1.0063	0.00809595	0.366433	PREDICTED: enteropeptidase [Pygoscelis adeliae]
Unigene0068352	PRKCZ	gi|514709336|acc|XP_005011106.1|	135.355	90.1825	-0.585829	0.0346632	0.567048	PREDICTED: protein kinase C zeta type isoform X1 [Anas platyrhynchos]
Unigene0068353	CFAP74	gi|874450116|acc|XP_012947158.1|	13.0025	7.455	-0.802509	0.0095548	0.39029	PREDICTED: cilia- and flagella-associated protein 74 isoform X3 [Anas platyrhynchos]
Unigene0068644	SOD3	gi|483513531|acc|EOB01587.1|	313.158	150.528	-1.05686	3.37654e-06	0.00440849	Extracellular superoxide dismutase [Cu-Zn], partial [Anas platyrhynchos]
Unigene0068816	TIMP4	gi|326927821|acc|XP_003210087.1|	49.955	33.155	-0.591403	0.0479777	0.613418	PREDICTED: metalloproteinase inhibitor 4 isoform X1 [Meleagris gallopavo]
Unigene0069277	TRPM3	gi|902923386|acc|XP_013049965.1|	31.2175	18.8425	-0.728365	0.00978715	0.391874	PREDICTED: transient receptor potential cation channel subfamily M member 3 isoform X1 [Anser cygnoides domesticus]
Unigene0069536	KIF16B	gi|874474483|acc|XP_012955299.1|	22.0375	14.39	-0.614894	0.0316414	0.555573	PREDICTED: kinesin-like protein KIF16B isoform X3 [Anas platyrhynchos]
Unigene0069674	SCN5A	gi|678176603|acc|KFV44559.1|	4.5375	7.63	0.749785	0.000545951	0.115848	Sodium channel protein type 5 subunit alpha, partial [Gavia stellata]
Unigene0069981	-	gi|483496545|acc|EOA93722.1|	41.9825	72.195	0.782111	5.67603e-06	0.00656161	hypothetical protein Anapl_14590 [Anas platyrhynchos]
Unigene0069998	RPGR	gi|971375797|acc|XP_015157488.1|	9.7775	5.71	-0.775975	0.00947157	0.39007	PREDICTED: X-linked retinitis pigmentosa GTPase regulator [Gallus gallus]
Unigene0070141	PNISR	gi|514753712|acc|XP_005021433.1|	119.728	71.2725	-0.748337	0.00843251	0.371744	PREDICTED: arginine/serine-rich protein PNISR isoform X2 [Anas platyrhynchos]
Unigene0070363	MMP24	gi|768388477|acc|XP_011589736.1|	2.845	18.5825	2.70744	2.41268e-06	0.00347732	PREDICTED: matrix metalloproteinase-24 isoform X1 [Aquila chrysaetos canadensis]
Unigene0071616	VGF	gi|1004006760|acc|XP_015706414.1|	99.46	166.22	0.740906	0.000170017	0.0619368	PREDICTED: neurosecretory protein VGF [Coturnix japonica]
Unigene0077214	TPH1	gi|514784056|acc|XP_005028461.1|	55.55	7.2225	-2.94322	0.00185159	0.199501	PREDICTED: tryptophan 5-hydroxylase 1 isoform X1 [Anas platyrhynchos]
Unigene0077408	PAX2	gi|224052465|acc|XP_002197955.1|	2.7575	4.6025	0.739057	0.00909238	0.383379	PREDICTED: paired box protein Pax-2 isoform X2 [Taeniopygia guttata]
Unigene0077595	ANO2	gi|874454368|acc|XP_012948550.1|	3.705	1.9925	-0.894894	0.00436888	0.290329	PREDICTED: anoctamin-2 isoform X2 [Anas platyrhynchos]
Unigene0077848	MSX2	gi|768346100|acc|XP_011569798.1|	6.19	1.41	-2.13424	2.71634e-10	1.07662e-06	PREDICTED: homeobox protein MSX-2 [Aquila chrysaetos canadensis]
Unigene0080568	OAS2	gi|1046840075|acc|ANW12076.1|	15.9475	7.895	-1.01432	0.0400229	0.586264	2'-5'-oligoadenylate synthetase [Anas platyrhynchos]
Unigene0081532	PSCA	gi|514730392|acc|XP_005016109.1|	2.395	3.8925	0.700671	0.0025689	0.23103	PREDICTED: prostate stem cell antigen [Anas platyrhynchos]
Unigene0085048	RLBP1	gi|514790838|acc|XP_005030082.1|	6.7075	1.6975	-1.98236	0.00314579	0.2552	PREDICTED: retinaldehyde-binding protein 1 isoform X2 [Anas platyrhynchos]
Unigene0085266	TMEM61	gi|683908490|acc|XP_009087008.1|	11.19	3.84	-1.54303	0.0462995	0.607118	PREDICTED: transmembrane protein 61 [Serinus canaria]
Unigene0085876	SCNN1A	gi|874465463|acc|XP_012952272.1|	1.8475	3.38	0.871449	2.99164e-05	0.0207504	PREDICTED: amiloride-sensitive sodium channel subunit alpha [Anas platyrhynchos]
Unigene0087161	MSMB	gi|514757248|acc|XP_005022270.1|	14	1.2575	-3.4768	4.30937e-13	3.1883e-09	PREDICTED: beta-microseminoprotein-like [Anas platyrhynchos]
Unigene0087372	CYP19A1	gi|874494576|acc|XP_012962050.1|	3.5425	1.81	-0.968778	0.00404745	0.281264	PREDICTED: aromatase [Anas platyrhynchos]
Unigene0091894	CIR1	gi|514746740|acc|XP_005019761.1|	21.1375	12.8625	-0.716634	0.0108783	0.404701	PREDICTED: corepressor interacting with RBPJ 1 [Anas platyrhynchos]
Unigene0092631	CA9	gi|902895531|acc|XP_013037068.1|	6.5075	2.445	-1.41227	0.000100324	0.0465848	PREDICTED: LOW QUALITY PROTEIN: carbonic anhydrase 9 [Anser cygnoides domesticus]
Unigene0093066	C1QL3	gi|938077550|acc|KPP74035.1|	2.76	4.33	0.649699	0.000244265	0.0757209	complement C1q-like protein 3-like [Scleropages formosus]
Unigene0094954	PROCA1	gi|1051209401|acc|XP_017687955.1|	80.8125	25.24	-1.67887	4.94863e-06	0.00578094	PREDICTED: protein PROCA1 [Lepidothrix coronata]
Unigene0099252	SLC6A2	gi|944214352|acc|KQK80910.1|	84.0025	128.512	0.613405	0.00173965	0.196157	sodium-dependent noradrenaline transporter [Amazona aestiva]
Unigene0099717	NDNF	gi|514719682|acc|XP_005013569.1|	10.0525	17.5725	0.805765	0.00108098	0.158448	PREDICTED: protein NDNF isoform X1 [Anas platyrhynchos]
Unigene0100464	LTB4R	gi|514772011|acc|XP_005025770.1|	10.45	6.15	-0.764845	0.0158463	0.460002	PREDICTED: leukotriene B4 receptor 1-like [Anas platyrhynchos]
Unigene0105604	FGL2	gi|902893029|acc|XP_013035864.1|	24.4125	14.675	-0.73426	0.0339547	0.565294	PREDICTED: fibroleukin [Anser cygnoides domesticus]
Unigene0106761	s100a9	gi|902937467|acc|XP_013056755.1|	7.8025	14.185	0.862358	7.13395e-05	0.0375413	PREDICTED: protein MRP-126 [Anser cygnoides domesticus]
Unigene0107172	MPZ	gi|971445458|acc|XP_015158025.1|	22.97	35.725	0.637183	0.0211883	0.499024	PREDICTED: LOW QUALITY PROTEIN: myelin protein P0 [Gallus gallus]
Unigene0107561	PMAIP1	gi|902895525|acc|XP_013037064.1|	8.0475	4.5825	-0.812406	0.00455968	0.294886	PREDICTED: phorbol-12-myristate-13-acetate-induced protein 1 [Anser cygnoides domesticus]
Unigene0108530	CPN1	gi|471014333|acc|NP_001264183.1|	5.335	3.02	-0.82094	0.00424944	0.287082	carboxypeptidase N catalytic chain precursor [Gallus gallus]
Unigene0113484	UBB	gi|733916798|acc|XP_010720481.1|	4.465	2.2425	-0.993552	0.00379012	0.274691	PREDICTED: polyubiquitin-B, partial [Meleagris gallopavo]
Unigene0114050	CYR61	gi|591348498|acc|XP_007068802.1|	11.3675	5.6025	-1.02077	0.00199682	0.206527	PREDICTED: protein CYR61 isoform X1 [Chelonia mydas]
Unigene0114162	EN1	gi|543348552|acc|XP_005534710.1|	11.9825	18.7975	0.649612	0.0111785	0.407161	PREDICTED: LOW QUALITY PROTEIN: homeobox protein engrailed-1 [Pseudopodoces humilis]
