# Supplementary material for: Hypothalamic transcriptome analysis reveals the neuroendocrine mechanisms in controlling broodiness of Muscovy duck (Cairina moschata)
Source: PLoS One. 2019 May 9;14(5):e0207050. doi: 10.1371/journal.pone.0207050 (PMC6508920; doi:10.1371/journal.pone.0207050)
Supplement: S6 Table — (XLSX) [file pone.0207050.s007.xlsx]

## Sheet: Sheet1
S6 Table. Primer sequences used for quantitative PCR validation.
Gene name	Forward primer (5′–3′)	Reverse primer (5′–3′)
PRL	CCACACTTCCTCCTTAACCACTC	TCCTCAATCTCTACAGCCTTCCA
UCN3	TCTACAACGCCGCCTCCATC	CCTCATCCTCCTCCTCCTCCTT
GRIA2	TGGCAGGAGTCTTCTACATTCT	TGGCATCATTCAAGGTCATCC
TH	CAATGCTGGCTGACAAGACAT	CTGGTAGTTCTGGTCCTGGTAG
ACKR3	AGCGACCAGGAGAGGAAGAG	CGTATCTGTAGTTGCGGTTAATGAA
SAXO2	GACCACATATACCATCCACCTACAG	TCAGGCAAGGAGACCAACCAT
MYO5B	CTCCTTGCTCACCTCCACCATC	TTCGGCGTGTTCTGCGTCAT
HECTD2	ACGAAGGCAATGTTGAAGAG	CGGACGAAGTAGCAGTAATG
Slc1a3	GCTTATTCACGCTGTCATTGTCTTAC	AGCCTCATATAGAGCAGTTCCATCC
ITGBL1	CATCCACGGTCTTGTCCATTGT	ACTTCTGCTCTCCTCTTCTGTCA
PRSS12	TGTGACTATGTGGAAGAGAAGGT	GGAAGGCAGACAGGCAGAA
TF	ACCACACGCAACAGGAGAG	TAACAACAGCCACAGCATAGTAG
SYT10	GCAATGGATATAACTGGCTCATCA	TGTGTTCTTCTTCGTGGTTGTT
NPNT	ATTGATGAATGTGCTACTGGAAGAG	TAGGCTGAGGTGGTGTTGGA
NFIB	CTCCACCTTCACCTTCACCATT	CCTACTACTTGACCACTGCTGTTA
SLC2A11	TCTTCTTATTGACAGAGGTGATGAG	CATTCCTGCTGTATGTCTTCCA
SOD3	CATTGCGGCGGAAGAAGAA	CTCACAAGCGGCGTAAGTC
TRPM3	GCTATCCTGCTGTTCTCTGTTG	TGCTTACGGTCTATCTGGTCTG
SLC6A2	TGGCTTGGCAGATGACTTCC	ATAATATAGGCAGGCACGAGTATCA
NDNF	GCTGAAGGTCCTGGCAACA	CCGAATTGTCTCTGTGGTTACTG
CEMIP	ATGGCTTACTGGTGAAGGATGTTGT	TGGCTGAGGCTGGAGTGGTT
DSP	GGTGGTGGTTGCTATTCCTCTC	CCTCCTGCTTCCTGGCGATA
FOLR3	GCCACTTCATCCAGGACACAT	ACCAGCCTCAGGAGTCACAT
FAM160A1	GTGACCGTGGAAGAAGTGATGG	GCAGCAGACACAGAGTAACAGT
β-actin	TTGTGATGGACTCTGGTGATGGT	TCTCGGCTGTGGTGGTGAAG
