# Supplementary material for: Hypothalamic transcriptome analysis reveals the neuroendocrine mechanisms in controlling broodiness of Muscovy duck (Cairina moschata)
Source: PLoS One. 2019 May 9;14(5):e0207050. doi: 10.1371/journal.pone.0207050 (PMC6508920; doi:10.1371/journal.pone.0207050)
Supplement: S7 Table — (XLSX) [file pone.0207050.s008.xlsx]

## Sheet: Sheet1
group	maxLevel	levels	GO_Name	GO_ID	Pvalue	Pvalue_adjusted	PAS_Value	PAS_Zscore	max_zscore	min_zscore	Genes	Count	Pop_Hit	List_Total	Background_Genes	URL
LA-BP	4	4	response to oxygen-containing compound	GO:1901700	3.38e-10	1.55e-07	6.05	2.24	12.3714	-2.11921	UCN3|2.28866645159;SESN1|1.75424134436;TIMP4|0.572002678977;TP53INP1|1.5126455235;FGFR3|0.559549356275;AGRP|2.42658730154;ABHD2|1.56638828479;FOSB|0.459980237197;CISH|1.6140956141;SFRP1|1.56233377615;CTGF|1.50385203471;GNG11|1.73109821346;CST3|1.65442982961;KL|1.59062327653;TNFRSF6B|2.42427745737;FGFR2|0.552526215408;MGST2|1.9030192127;SOD3|1.82418591284;MSX2|2.32875605771;COL1A1|0.648473822386;C…	24	1894	118	42845	http://www.ebi.ac.uk/QuickGO/GTerm?id=GO:1901700
	4	4	cellular response to chemical stimulus	GO:0070887	1.56e-09	4.72e-07	8.56	3.28	12.3714	-2.11921	UCN3|2.28866645159;TP53INP1|1.5126455235;FGFR3|0.559549356275;ACKR3|1.93736629371;AGRP|2.42658730154;ABHD2|1.56638828479;FOSB|0.459980237197;CISH|1.6140956141;SFRP1|1.56233377615;CDKN2B|2.18799171915;CTGF|1.50385203471;CCDC3|1.54859413248;GNG11|1.73109821346;CST3|1.65442982961;TF|2.24142655615;KL|1.59062327653;TNFRSF6B|2.42427745737;IRF6|1.83568075107;FGFR2|0.552526215408;MGST2|1.9030192127;MMRN2…	34	4004	118	42845	http://www.ebi.ac.uk/QuickGO/GTerm?id=GO:0070887
	4	4	response to organic substance	GO:0010033	1.12e-08	2.54e-06	8.21	3.14	12.3714	-2.11921	UCN3|2.28866645159;TIMP4|0.572002678977;TP53INP1|1.5126455235;FGFR3|0.559549356275;ACKR3|1.93736629371;AGRP|2.42658730154;ABHD2|1.56638828479;FOSB|0.459980237197;CISH|1.6140956141;SFRP1|1.56233377615;CDKN2B|2.18799171915;CTGF|1.50385203471;CCDC3|1.54859413248;GNG11|1.73109821346;CST3|1.65442982961;KL|1.59062327653;TNFRSF6B|2.42427745737;IRF6|1.83568075107;FGFR2|0.552526215408;MGST2|1.9030192127;A…	33	4102	118	42845	http://www.ebi.ac.uk/QuickGO/GTerm?id=GO:0010033
	4	3,4	signal transduction	GO:0007165	4.26e-08	5.06e-06	14.67	5.82	12.3714	-2.11921	RDH10|1.7654867259;LAMA5|1.87507463965;UCN3|2.28866645159;SESN1|1.75424134436;IGLL5|2.9246212113;TIMP4|0.572002678977;TP53INP1|1.5126455235;CD79A|0.536842105397;FGFR3|0.559549356275;SIGLEC1|0.525217743528;ACKR3|1.93736629371;IGHG3|3.35889609606;IGHV3-23|3.86430062594;AGRP|2.42658730154;ABHD2|1.56638828479;RCVRN|0.485955056291;CISH|1.6140956141;LRAT|1.69058713913;WWC2|1.58320839561;SFRP1|1.5623337…	56	10443	118	42845	http://www.ebi.ac.uk/QuickGO/GTerm?id=GO:0007165
	4	4	regulation of cell communication	GO:0010646	4.89e-08	5.56e-06	-3.95	-1.91	12.3714	-2.11921	UCN3|2.28866645159;SESN1|1.75424134436;TP53INP1|1.5126455235;FGFR3|0.559549356275;SIGLEC1|0.525217743528;ACKR3|1.93736629371;RCVRN|0.485955056291;CISH|1.6140956141;WWC2|1.58320839561;SFRP1|1.56233377615;CDKN2B|2.18799171915;CTGF|1.50385203471;CCDC3|1.54859413248;TF|2.24142655615;KL|1.59062327653;FAM53B|0.530909090737;FGFR2|0.552526215408;ZSWIM2|0.592245989441;MMRN2|0.602598327133;MSX2|2.328756057…	33	4360	118	42845	http://www.ebi.ac.uk/QuickGO/GTerm?id=GO:0010646
	4	4	cellular developmental process	GO:0048869	7.53e-08	7.62e-06	9.49	3.67	12.3714	-2.11921	RDH10|1.7654867259;LAMA5|1.87507463965;KRTAP4-9|0.529254727466;SSPO|0.360704911831;TP53INP1|1.5126455235;CD79A|0.536842105397;FGFR3|0.559549356275;ACKR3|1.93736629371;ABHD2|1.56638828479;C16orf89|2.29346092562;BFSP1|1.74078150764;ID4|0.632433153958;DSP|1.79316666621;SFRP1|1.56233377615;ABT1|0.628428927661;TRPM1|1.82262443473;CDKN2B|2.18799171915;CTGF|1.50385203471;CCDC3|1.54859413248;ENPP2|1.9265…	39	5896	118	42845	http://www.ebi.ac.uk/QuickGO/GTerm?id=GO:0048869
	4	4	response to hormone	GO:0009725	2.08e-07	1.77e-05	4.25	1.49	12.3714	-2.11921	UCN3|2.28866645159;TIMP4|0.572002678977;FGFR3|0.559549356275;AGRP|2.42658730154;ABHD2|1.56638828479;FOSB|0.459980237197;CISH|1.6140956141;SFRP1|1.56233377615;CTGF|1.50385203471;GNG11|1.73109821346;CST3|1.65442982961;KL|1.59062327653;FGFR2|0.552526215408;MSX2|2.32875605771;COL1A1|0.648473822386;CA9|1.77064925095;ATP6AP1|0.666193089982	17	1360	118	42845	http://www.ebi.ac.uk/QuickGO/GTerm?id=GO:0009725
	4	4	response to oxygen levels	GO:0070482	2.15e-07	1.78e-05	2.24	0.66	12.3714	-2.11921	UCN3|2.28866645159;SFRP1|1.56233377615;CTGF|1.50385203471;CST3|1.65442982961;SOD3|1.82418591284;COL1A1|0.648473822386;CA9|1.77064925095;PMAIP1|0.60733146952;CYGB|1.56557074235;POSTN|0.660408560354	10	408	118	42845	http://www.ebi.ac.uk/QuickGO/GTerm?id=GO:0070482
	4	4	transport	GO:0006810	2.45e-07	1.97e-05	15.04	5.98	12.3714	-2.11921	UCN3|2.28866645159;IGLL5|2.9246212113;SIGLEC1|0.525217743528;ACKR3|1.93736629371;IGHG3|3.35889609606;IGHV3-23|3.86430062594;ADAMTS8|1.52461038258;SLC2A12|1.86287750909;RCVRN|0.485955056291;SLC14A2|2.43114909805;SLC23A1|2.75184638039;DSP|1.79316666621;LRAT|1.69058713913;SCN4A|1.59633027515;SLC2A9|1.89574336819;ATP13A5|3.44892812112;SFRP1|1.56233377615;SLC12A8|2.18811074973;SLC22A18|1.84752104741;T…	53	10057	118	42845	http://www.ebi.ac.uk/QuickGO/GTerm?id=GO:0006810
	4	4	regulation of cell proliferation	GO:0042127	2.57e-07	2.01e-05	5.03	1.82	12.3714	-2.11921	LAMA5|1.87507463965;SESN1|1.75424134436;TP53INP1|1.5126455235;FGFR3|0.559549356275;ADAMTS8|1.52461038258;ID4|0.632433153958;SFRP1|1.56233377615;CDKN2B|2.18799171915;CTGF|1.50385203471;CST3|1.65442982961;TNFRSF6B|2.42427745737;IRF6|1.83568075107;FGFR2|0.552526215408;SCN5A|0.530874097843;MSX2|2.32875605771;ATPIF1|0.617169242898;PMAIP1|0.60733146952;PKHD1|1.81558814091;ATF3|0.544130248518;PTGES|0.53…	20	1904	118	42845	http://www.ebi.ac.uk/QuickGO/GTerm?id=GO:0042127
	4	4	system development	GO:0048731	2.67e-07	2.03e-05	9.63	3.73	12.3714	-2.11921	RDH10|1.7654867259;LAMA5|1.87507463965;KRTAP4-9|0.529254727466;SSPO|0.360704911831;TIMP4|0.572002678977;CD79A|0.536842105397;FGFR3|0.559549356275;ACKR3|1.93736629371;C16orf89|2.29346092562;BFSP1|1.74078150764;SLC23A1|2.75184638039;ID4|0.632433153958;DSP|1.79316666621;SFRP1|1.56233377615;ABT1|0.628428927661;TRPM1|1.82262443473;CDKN2B|2.18799171915;CTGF|1.50385203471;ENPP2|1.92653508793;CST3|1.6544…	38	5925	118	42845	http://www.ebi.ac.uk/QuickGO/GTerm?id=GO:0048731
	4	4	tissue development	GO:0009888	3.35e-07	2.47e-05	5.41	1.98	12.3714	-2.11921	RDH10|1.7654867259;LAMA5|1.87507463965;KRTAP4-9|0.529254727466;RIPK4|1.55674390958;FGFR3|0.559549356275;C16orf89|2.29346092562;BFSP1|1.74078150764;ID4|0.632433153958;DSP|1.79316666621;SFRP1|1.56233377615;CDKN2B|2.18799171915;CTGF|1.50385203471;CST3|1.65442982961;SHROOM3|1.65850211969;KL|1.59062327653;IRF6|1.83568075107;FGFR2|0.552526215408;MSX2|2.32875605771;COL1A1|0.648473822386;CA9|1.7706492509…	22	2317	118	42845	http://www.ebi.ac.uk/QuickGO/GTerm?id=GO:0009888
	4	4	regulation of cellular component movement	GO:0051270	3.71e-07	2.6e-05	3.24	1.07	12.3714	-2.11921	LAMA5|1.87507463965;TP53INP1|1.5126455235;ABHD2|1.56638828479;DSP|1.79316666621;SFRP1|1.56233377615;ENPP2|1.92653508793;TF|2.24142655615;MMRN2|0.602598327133;SCN5A|0.530874097843;COL1A1|0.648473822386;CYGB|1.56557074235;PKHD1|1.81558814091;POSTN|0.660408560354;CEMIP|1.55239941868	14	946	118	42845	http://www.ebi.ac.uk/QuickGO/GTerm?id=GO:0051270
	4	4	multicellular organism development	GO:0007275	5.55e-07	3.61e-05	10.21	3.97	12.3714	-2.11921	RDH10|1.7654867259;LAMA5|1.87507463965;KRTAP4-9|0.529254727466;SSPO|0.360704911831;TIMP4|0.572002678977;CD79A|0.536842105397;FGFR3|0.559549356275;ACKR3|1.93736629371;C16orf89|2.29346092562;BFSP1|1.74078150764;SLC23A1|2.75184638039;ID4|0.632433153958;DSP|1.79316666621;SFRP1|1.56233377615;ABT1|0.628428927661;TRPM1|1.82262443473;CDKN2B|2.18799171915;CTGF|1.50385203471;ENPP2|1.92653508793;CST3|1.6544…	40	6622	118	42845	http://www.ebi.ac.uk/QuickGO/GTerm?id=GO:0007275
	4	4	ossification	GO:0001503	2.62e-06	0.000127	-0.94	-0.66	12.3714	-2.11921	FGFR3|0.559549356275;ID4|0.632433153958;SFRP1|1.56233377615;CTGF|1.50385203471;KL|1.59062327653;FGFR2|0.552526215408;MSX2|2.32875605771;COL1A1|0.648473822386;ATP6AP1|0.666193089982	9	419	118	42845	http://www.ebi.ac.uk/QuickGO/GTerm?id=GO:0001503
	4	4	positive regulation of cell communication	GO:0010647	3.87e-06	0.000178	-2.46	-1.29	12.3714	-2.11921	UCN3|2.28866645159;TP53INP1|1.5126455235;FGFR3|0.559549356275;SIGLEC1|0.525217743528;ACKR3|1.93736629371;SFRP1|1.56233377615;CDKN2B|2.18799171915;CTGF|1.50385203471;TF|2.24142655615;KL|1.59062327653;FAM53B|0.530909090737;FGFR2|0.552526215408;ZSWIM2|0.592245989441;MSX2|2.32875605771;ATPIF1|0.617169242898;COL1A1|0.648473822386;PMAIP1|0.60733146952;ATF3|0.544130248518;ATP6AP1|0.666193089982	19	2070	118	42845	http://www.ebi.ac.uk/QuickGO/GTerm?id=GO:0010647
	4	4	response to nitrogen compound	GO:1901698	5.13e-06	0.000226	1.67	0.42	12.3714	-2.11921	TIMP4|0.572002678977;FGFR3|0.559549356275;AGRP|2.42658730154;FOSB|0.459980237197;CISH|1.6140956141;SFRP1|1.56233377615;CTGF|1.50385203471;GNG11|1.73109821346;KL|1.59062327653;FGFR2|0.552526215408;MGST2|1.9030192127;ADSS|2.01809755063;COL1A1|0.648473822386;PMAIP1|0.60733146952;ATP6AP1|0.666193089982	15	1357	118	42845	http://www.ebi.ac.uk/QuickGO/GTerm?id=GO:1901698
	4	4	developmental growth involved in morphogenesis	GO:0060560	8.95e-06	0.000338	-0.81	-0.61	12.3714	-2.11921	RDH10|1.7654867259;FGFR3|0.559549356275;SFRP1|1.56233377615;FGFR2|0.552526215408;MSX2|2.32875605771;POSTN|0.660408560354;OMG|0.625787765728	7	263	118	42845	http://www.ebi.ac.uk/QuickGO/GTerm?id=GO:0060560
	4	4	tissue morphogenesis	GO:0048729	1.18e-05	0.000403	2.7	0.85	12.3714	-2.11921	RDH10|1.7654867259;LAMA5|1.87507463965;RIPK4|1.55674390958;FGFR3|0.559549356275;ID4|0.632433153958;DSP|1.79316666621;SFRP1|1.56233377615;SHROOM3|1.65850211969;FGFR2|0.552526215408;MSX2|2.32875605771;CA9|1.77064925095	11	785	118	42845	http://www.ebi.ac.uk/QuickGO/GTerm?id=GO:0048729
	4	4	cellular response to extracellular stimulus	GO:0031668	1.22e-05	0.000407	-0.26	-0.38	12.3714	-2.11921	UCN3|2.28866645159;SESN1|1.75424134436;TP53INP1|1.5126455235;SFRP1|1.56233377615;CDKN2B|2.18799171915;ATPIF1|0.617169242898;COL1A1|0.648473822386;PMAIP1|0.60733146952;ATF3|0.544130248518;POSTN|0.660408560354	10	642	118	42845	http://www.ebi.ac.uk/QuickGO/GTerm?id=GO:0031668
	4	4	cellular developmental process	GO:0048869	2.39e-24	1.08e-20	-31.01	-5.99	1.34049	-14.9048	HOOK1|0.533653846077;SLC1A3|0.630662644092;FOXA1|1.73859844213;SSPO|0.483689538888;CEP135|0.497014925467;NEXN|0.571689953246;MARCH5|0.621032585686;FOS|0.478696603221;BMP3|0.416210295628;JUND|0.425057208227;RFX3|0.578394113214;WDPCP|0.495700245696;TH|2.15489869251;ARL11|1.52989130432;ADAM12|1.5435578331;ACKR3|0.454064654077;NEFM|1.74371257505;ITGA1|0.451883507595;ZFP36|0.514538264623;NR4A3|0.46138…	105	5896	273	42845	http://www.ebi.ac.uk/QuickGO/GTerm?id=GO:0048869
	4	4	system development	GO:0048731	1.33e-19	7.54e-17	-29.3	-5.64	1.34049	-14.9048	SLC1A3|0.630662644092;FOXA1|1.73859844213;SSPO|0.483689538888;PRL|2.85983695415;NEXN|0.571689953246;ANO6|0.518389199326;FOS|0.478696603221;BMP3|0.416210295628;WDPCP|0.495700245696;TH|2.15489869251;ARL11|1.52989130432;ACKR3|0.454064654077;LRP2|0.575342465794;NEFM|1.74371257505;ITGA1|0.451883507595;NRN1|0.441511387016;ZFP36|0.514538264623;NR4A3|0.46138443947;ANKRD33|2.30113960133;JUN|0.581769391354…	97	5925	273	42845	http://www.ebi.ac.uk/QuickGO/GTerm?id=GO:0048731
	4	4	multicellular organism development	GO:0007275	2.54e-18	1.28e-15	-30.35	-5.86	1.34049	-14.9048	HOOK1|0.533653846077;SLC1A3|0.630662644092;FOXA1|1.73859844213;SSPO|0.483689538888;PRL|2.85983695415;NEXN|0.571689953246;ANO6|0.518389199326;FOS|0.478696603221;BMP3|0.416210295628;WDPCP|0.495700245696;TH|2.15489869251;ARL11|1.52989130432;ACKR3|0.454064654077;LRP2|0.575342465794;NEFM|1.74371257505;ITGA1|0.451883507595;NRN1|0.441511387016;ZFP36|0.514538264623;NR4A3|0.46138443947;ANKRD33|2.301139601…	101	6622	273	42845	http://www.ebi.ac.uk/QuickGO/GTerm?id=GO:0007275
	4	4	cell projection organization	GO:0030030	6.98e-14	1.75e-11	-11.14	-1.94	1.34049	-14.9048	CEP135|0.497014925467;ANO6|0.518389199326;RFX3|0.578394113214;WDPCP|0.495700245696;ITGA1|0.451883507595;NR4A3|0.46138443947;JUN|0.581769391354;TEKT4|0.569259962105;SPON2|0.440998487235;IFT140|0.497885428809;ENPP2|0.317434210565;AHI1|0.608256289024;SSX2IP|0.533596837813;AK7|0.587931034479;TEKT1|0.599872367543;CD2AP|0.535839103302;SPAG17|0.50715746406;COL4A4|0.554274526696;CFAP46|0.41165477418;RTN4…	44	1865	273	42845	http://www.ebi.ac.uk/QuickGO/GTerm?id=GO:0030030
	4	4	response to oxygen-containing compound	GO:1901700	8.33e-12	1.22e-09	-12.77	-2.27	1.34049	-14.9048	FOXA1|1.73859844213;UCN3|3.34856312481;SESN1|1.5064085516;PRL|2.85983695415;FOS|0.478696603221;JUND|0.425057208227;TH|2.15489869251;BAIAP2L1|0.623223465226;AGRP|3.0376984127;ZFP36|0.514538264623;NR4A3|0.46138443947;JUN|0.581769391354;SOCS3|0.448123620266;MC4R|1.50455756517;NPPC|0.563304629703;CHRNA4|1.54004944394;SPON2|0.440998487235;PRLR|0.529426538295;GNG11|0.132770734675;CST3|0.321923280508;CO…	41	1894	273	42845	http://www.ebi.ac.uk/QuickGO/GTerm?id=GO:1901700
	4	4	cellular response to chemical stimulus	GO:0070887	3.71e-11	4.79e-09	-19.28	-3.6	1.34049	-14.9048	FOXA1|1.73859844213;UCN3|3.34856312481;PRL|2.85983695415;ANO6|0.518389199326;FOS|0.478696603221;BMP3|0.416210295628;JUND|0.425057208227;TH|2.15489869251;ACKR3|0.454064654077;BAIAP2L1|0.623223465226;AGRP|3.0376984127;ITGA1|0.451883507595;ZFP36|0.514538264623;NR4A3|0.46138443947;JUN|0.581769391354;ATF3|0.234932876289;SOCS3|0.448123620266;CHRNA4|1.54004944394;SPON2|0.440998487235;TPH2|1.94914922746;…	62	4004	273	42845	http://www.ebi.ac.uk/QuickGO/GTerm?id=GO:0070887
	4	4	response to hormone	GO:0009725	6.14e-11	7.71e-09	-10.9	-1.89	1.34049	-14.9048	FOXA1|1.73859844213;UCN3|3.34856312481;PRL|2.85983695415;FOS|0.478696603221;JUND|0.425057208227;TH|2.15489869251;BAIAP2L1|0.623223465226;PTGDS|0.548950962534;AGRP|3.0376984127;NR4A3|0.46138443947;JUN|0.581769391354;SOCS3|0.448123620266;MC4R|1.50455756517;TPH2|1.94914922746;PRLR|0.529426538295;GNG11|0.132770734675;CST3|0.321923280508;KL|0.276778819679;RORB|0.560224089735;NR4A1|0.320170109308;VGF|1…	33	1360	273	42845	http://www.ebi.ac.uk/QuickGO/GTerm?id=GO:0009725
	4	4	tissue development	GO:0009888	9.17e-11	1.12e-08	-12.92	-2.3	1.34049	-14.9048	FOXA1|1.73859844213;NEXN|0.571689953246;ANO6|0.518389199326;FOS|0.478696603221;BMP3|0.416210295628;WDPCP|0.495700245696;NR4A3|0.46138443947;ANKRD33|2.30113960133;JUN|0.581769391354;ATF3|0.234932876289;SOCS3|0.448123620266;NPPC|0.563304629703;DSP|0.390333333301;IFT140|0.497885428809;PRLR|0.529426538295;ITPK1|1.50938354664;AHI1|0.608256289024;CST3|0.321923280508;STOX1|0.539929328503;APOLD1|0.362903…	44	2317	273	42845	http://www.ebi.ac.uk/QuickGO/GTerm?id=GO:0009888
	4	4	response to organic substance	GO:0010033	9.97e-11	1.19e-08	-18.49	-3.44	1.34049	-14.9048	FOXA1|1.73859844213;UCN3|3.34856312481;PRL|2.85983695415;FOS|0.478696603221;BMP3|0.416210295628;JUND|0.425057208227;TH|2.15489869251;ACKR3|0.454064654077;BAIAP2L1|0.623223465226;PTGDS|0.548950962534;AGRP|3.0376984127;ZFP36|0.514538264623;NR4A3|0.46138443947;JUN|0.581769391354;ATF3|0.234932876289;SOCS3|0.448123620266;MC4R|1.50455756517;NPPC|0.563304629703;CHRNA4|1.54004944394;SPON2|0.440998487235;…	62	4102	273	42845	http://www.ebi.ac.uk/QuickGO/GTerm?id=GO:0010033
	4	4	animal organ morphogenesis	GO:0009887	1.19e-10	1.35e-08	-8.43	-1.39	1.34049	-14.9048	FOXA1|1.73859844213;WDPCP|0.495700245696;TH|2.15489869251;NR4A3|0.46138443947;JUN|0.581769391354;NPPC|0.563304629703;DSP|0.390333333301;IFT140|0.497885428809;TRPM1|0.323076923133;AHI1|0.608256289024;STOX1|0.539929328503;ROGDI|0.486567164218;MKL2|0.581646964486;RORB|0.560224089735;RTN4|0.573264781517;SPEF2|0.449577658948;SCN5A|1.68154269978;PAX2|1.66908431578;MSX2|0.227786752798;UBB|0.502239641728…	30	1165	273	42845	http://www.ebi.ac.uk/QuickGO/GTerm?id=GO:0009887
	4	3,4	signal transduction	GO:0007165	4.1e-10	3.78e-08	-33.3	-6.46	1.34049	-14.9048	FOXA1|1.73859844213;UCN3|3.34856312481;SESN1|1.5064085516;PRL|2.85983695415;ANO6|0.518389199326;FOS|0.478696603221;BMP3|0.416210295628;WDPCP|0.495700245696;GNB5|0.537449971545;ARL11|1.52989130432;ADAM12|1.5435578331;ACKR3|0.454064654077;LRP2|0.575342465794;BAIAP2L1|0.623223465226;AGRP|3.0376984127;ITGA1|0.451883507595;ZFP36|0.514538264623;NR4A3|0.46138443947;JUN|0.581769391354;ATF3|0.234932876289…	113	10443	273	42845	http://www.ebi.ac.uk/QuickGO/GTerm?id=GO:0007165
	4	4	regulation of cell communication	GO:0010646	4.23e-10	3.78e-08	-17.96	-3.33	1.34049	-14.9048	SLC1A3|0.630662644092;FOXA1|1.73859844213;UCN3|3.34856312481;SESN1|1.5064085516;ICA1|0.482320442103;PRL|2.85983695415;BMP3|0.416210295628;GNB5|0.537449971545;ACKR3|0.454064654077;BAIAP2L1|0.623223465226;NEFM|1.74371257505;ITGA1|0.451883507595;JUN|0.581769391354;ATF3|0.234932876289;SOCS3|0.448123620266;RGS22|0.460735009779;CPLX3|0.561082662805;IFT140|0.497885428809;PRLR|0.529426538295;SSX2IP|0.533…	63	4360	273	42845	http://www.ebi.ac.uk/QuickGO/GTerm?id=GO:0010646
	4	4	movement of cell or subcellular component	GO:0006928	5.01e-10	4.28e-08	-15.07	-2.74	1.34049	-14.9048	ANO6|0.518389199326;CYGB|0.103804950129;WDPCP|0.495700245696;ITGA1|0.451883507595;NR4A3|0.46138443947;JUN|0.581769391354;TEKT4|0.569259962105;SCN4B|0.421548117287;SPON2|0.440998487235;DSP|0.390333333301;IFT140|0.497885428809;DNAH12|0.480721081568;ENPP2|0.317434210565;SSX2IP|0.533596837813;AK7|0.587931034479;TEKT1|0.599872367543;RASGRP1|0.277991602471;PLCB1|0.619213780976;TF|0.17692714019;CD2AP|0.…	48	2829	273	42845	http://www.ebi.ac.uk/QuickGO/GTerm?id=GO:0006928
	4	4	response to oxygen levels	GO:0070482	1.49e-09	1.11e-07	-6.03	-0.9	1.34049	-14.9048	UCN3|3.34856312481;CYGB|0.103804950129;TH|2.15489869251;SOCS3|0.448123620266;NPPC|0.563304629703;CHRNA4|1.54004944394;CST3|0.321923280508;STOX1|0.539929328503;APOLD1|0.362903225821;PYGM|1.51881096122;SOD3|0.480676656336;CA9|0.375720322822;NDNF|1.74807261901;PMAIP1|0.569431500441;UBB|0.502239641728;NOS2|0.595799299715;SLC6A4|1.85805930889	17	408	273	42845	http://www.ebi.ac.uk/QuickGO/GTerm?id=GO:0070482
	4	4	regulation of hormone levels	GO:0010817	6.72e-09	4.41e-07	-6.83	-1.06	1.34049	-14.9048	FOXA1|1.73859844213;UCN3|3.34856312481;ICA1|0.482320442103;MC4R|1.50455756517;CPLX3|0.561082662805;LRAT|0.197407438767;VIP|1.69691876765;SLCO1C1|0.431309904118;TTR|0.071930989025;FAM3B|0.434489901458;BACE2|0.572398738639;STXBP5L|0.380881624664;RAPGEF4|0.496449704049;VGF|1.671224613;CYP19A1|0.510938602623;CPN1|0.566073102352;NOS2|0.595799299715;PPP3CA|0.657457706233;GLP1R|0.663372002118;CACNA1D|0.…	20	637	273	42845	http://www.ebi.ac.uk/QuickGO/GTerm?id=GO:0010817
	4	4	response to drug	GO:0042493	9.39e-09	5.82e-07	-4.87	-0.66	1.34049	-14.9048	SLC1A3|0.630662644092;FOS|0.478696603221;JUND|0.425057208227;TH|2.15489869251;JUN|0.581769391354;SOCS3|0.448123620266;NPPC|0.563304629703;CST3|0.321923280508;UTS2R|1.66394399028;ATR|0.546379761599;CA9|0.375720322822;SLC6A2|1.52986518273;NOS2|0.595799299715;PPP3CA|0.657457706233;SLC6A4|1.85805930889;CHEK2|0.645155499886;GABRA2|0.657032518177;TIMP4|0.663697327465	18	522	273	42845	http://www.ebi.ac.uk/QuickGO/GTerm?id=GO:0042493
	4	4	transport	GO:0006810	9.91e-09	6.05e-07	-32.98	-6.4	1.34049	-14.9048	HOOK1|0.533653846077;SLC1A3|0.630662644092;UCN3|3.34856312481;ICA1|0.482320442103;PRL|2.85983695415;ANO6|0.518389199326;CYGB|0.103804950129;TH|2.15489869251;GNB5|0.537449971545;ACKR3|0.454064654077;LRP2|0.575342465794;PTGDS|0.548950962534;SLC2A12|0.323016319719;NR4A3|0.46138443947;JUN|0.581769391354;MC4R|1.50455756517;SLC17A8|1.61790878801;SCN4B|0.421548117287;CPLX3|0.561082662805;SLC35G1|0.34126…	106	10057	273	42845	http://www.ebi.ac.uk/QuickGO/GTerm?id=GO:0006810
	4	4	response to nitrogen compound	GO:1901698	6e-08	3.19e-06	-8.39	-1.38	1.34049	-14.9048	PRL|2.85983695415;FOS|0.478696603221;JUND|0.425057208227;TH|2.15489869251;BAIAP2L1|0.623223465226;AGRP|3.0376984127;NR4A3|0.46138443947;JUN|0.581769391354;SOCS3|0.448123620266;MC4R|1.50455756517;CHRNA4|1.54004944394;PRLR|0.529426538295;GNG11|0.132770734675;ATRX|0.62582787361;COL16A1|0.614794656081;PLCB1|0.619213780976;KL|0.276778819679;BCL2L1|0.557898631253;NR4A1|0.320170109308;PYGM|1.51881096122…	28	1357	273	42845	http://www.ebi.ac.uk/QuickGO/GTerm?id=GO:1901698
	4	4	response to radiation	GO:0009314	9.37e-08	4.51e-06	-6.87	-1.07	1.34049	-14.9048	SLC1A3|0.630662644092;FOS|0.478696603221;JUND|0.425057208227;TH|2.15489869251;GNB5|0.537449971545;LRP2|0.575342465794;AGRP|3.0376984127;JUN|0.581769391354;SOCS3|0.448123620266;LRAT|0.197407438767;TRPM1|0.323076923133;TTR|0.071930989025;ATR|0.546379761599;BCL2L1|0.557898631253;RLBP1|0.253074916141;PMAIP1|0.569431500441;NEDD4|0.655092256273;CHEK2|0.645155499886	18	608	273	42845	http://www.ebi.ac.uk/QuickGO/GTerm?id=GO:0009314
	4	4	cellular response to endogenous stimulus	GO:0071495	9.59e-08	4.53e-06	-10.45	-1.8	1.34049	-14.9048	FOXA1|1.73859844213;PRL|2.85983695415;FOS|0.478696603221;BMP3|0.416210295628;JUND|0.425057208227;TH|2.15489869251;BAIAP2L1|0.623223465226;AGRP|3.0376984127;ZFP36|0.514538264623;NR4A3|0.46138443947;JUN|0.581769391354;SOCS3|0.448123620266;PRLR|0.529426538295;GNG11|0.132770734675;COL16A1|0.614794656081;KL|0.276778819679;BCL2L1|0.557898631253;RORB|0.560224089735;NR4A1|0.320170109308;PAX2|1.6690843157…	33	1837	273	42845	http://www.ebi.ac.uk/QuickGO/GTerm?id=GO:0071495
	4	4	cellular developmental process	GO:0048869	1.28e-22	8.44e-20	-30.57	-5.53	0.773969	-14.1887	GPR98|0.584279325869;PIH1D3|0.542695323917;BMP3|0.247557003245;CD79A|1.77083333282;DNAH5|0.537440602821;WDPCP|0.355820105737;TH|1.67665324554;ACKR3|0.234372124441;FOXJ1|0.573770491651;ITGA1|0.342819404431;NR4A3|0.549948857673;SMPD3|0.611077759314;ANKRD33|1.72389015393;MYOD1|0.585915016268;CFAP73|0.557543520179;HYDIN|0.591953446364;ATF3|0.431758530111;KRT5|0.525686448232;TEKT4|0.542495479106;FEV|1…	90	5896	224	42845	http://www.ebi.ac.uk/QuickGO/GTerm?id=GO:0048869
	4	4	system development	GO:0048731	1.28e-20	7.27e-18	-30.6	-5.53	0.773969	-14.1887	GPR98|0.584279325869;PRL|3.03179400281;ANO6|0.473628243256;BMP3|0.247557003245;CD79A|1.77083333282;DNAH5|0.537440602821;WDPCP|0.355820105737;TH|1.67665324554;ACKR3|0.234372124441;LRP2|0.409242761698;FOXJ1|0.573770491651;ITGA1|0.342819404431;NR4A3|0.549948857673;SMPD3|0.611077759314;ANKRD33|1.72389015393;MYOD1|0.585915016268;HYDIN|0.591953446364;ATF3|0.431758530111;KRT5|0.525686448232;FEV|1.974452…	87	5925	224	42845	http://www.ebi.ac.uk/QuickGO/GTerm?id=GO:0048731
	4	4	multicellular organism development	GO:0007275	2.39e-20	1.18e-17	-31.91	-5.79	0.773969	-14.1887	DUSP1|0.593316677047;GPR98|0.584279325869;PRL|3.03179400281;ANO6|0.473628243256;BMP3|0.247557003245;CD79A|1.77083333282;DNAH5|0.537440602821;WDPCP|0.355820105737;TH|1.67665324554;ACKR3|0.234372124441;LRP2|0.409242761698;FOXJ1|0.573770491651;GCNT2|0.589126748823;ITGA1|0.342819404431;NR4A3|0.549948857673;SMPD3|0.611077759314;ANKRD33|1.72389015393;MYOD1|0.585915016268;HYDIN|0.591953446364;ATF3|0.431…	92	6622	224	42845	http://www.ebi.ac.uk/QuickGO/GTerm?id=GO:0007275
	4	4	tissue development	GO:0009888	4.23e-15	1.4e-12	-15.72	-2.67	0.773969	-14.1887	DUSP1|0.593316677047;ANO6|0.473628243256;RIPK4|0.469083969483;BMP3|0.247557003245;WDPCP|0.355820105737;FOXJ1|0.573770491651;NR4A3|0.549948857673;ANKRD33|1.72389015393;MYOD1|0.585915016268;HYDIN|0.591953446364;ATF3|0.431758530111;KRT5|0.525686448232;SOCS3|0.549143372505;OCA2|0.261580381494;OTX2|0.398830130075;BFSP1|0.448940878951;ADAMTS7|0.623021582684;DSP|0.21767822292;PKP2|0.66621938968;SFRP1|0.…	46	2317	224	42845	http://www.ebi.ac.uk/QuickGO/GTerm?id=GO:0009888
	4	4	cell projection organization	GO:0030030	3.11e-12	4.75e-10	-10.7	-1.7	0.773969	-14.1887	GPR98|0.584279325869;PIH1D3|0.542695323917;ANO6|0.473628243256;DNAH5|0.537440602821;WDPCP|0.355820105737;FOXJ1|0.573770491651;ITGA1|0.342819404431;NR4A3|0.549948857673;CFAP73|0.557543520179;HYDIN|0.591953446364;TEKT4|0.542495479106;ITGA10|1.59322541969;OTX2|0.398830130075;GLDN|1.88909257534;ENPP2|0.164769493457;AK7|0.541269841406;CD44|0.468232576126;TEKT1|0.475227502592;CFAP100|0.535253079841;SPA…	37	1865	224	42845	http://www.ebi.ac.uk/QuickGO/GTerm?id=GO:0030030
	4	4	movement of cell or subcellular component	GO:0006928	4.95e-12	7.27e-10	-16.85	-2.89	0.773969	-14.1887	PIH1D3|0.542695323917;ANO6|0.473628243256;PLVAP|0.496822875144;DNAH5|0.537440602821;CYGB|0.0663048607903;WDPCP|0.355820105737;FOXJ1|0.573770491651;ITGA1|0.342819404431;NR4A3|0.549948857673;CFAP73|0.557543520179;HYDIN|0.591953446364;TEKT4|0.542495479106;ITGA10|1.59322541969;OTX2|0.398830130075;SCN4B|0.433333333474;IL1R1|0.447916666673;DSP|0.21767822292;PKP2|0.66621938968;SFRP1|0.410043621604;CTGF|…	46	2829	224	42845	http://www.ebi.ac.uk/QuickGO/GTerm?id=GO:0006928
	4	4	response to organic substance	GO:0010033	1.52e-11	2.09e-09	-19.47	-3.39	0.773969	-14.1887	DUSP1|0.593316677047;PRL|3.03179400281;BMP3|0.247557003245;PLVAP|0.496822875144;TH|1.67665324554;ACKR3|0.234372124441;PTGDS|0.42186713652;NR4A3|0.549948857673;MYOD1|0.585915016268;GLP1R|0.472628886868;ATF3|0.431758530111;SOCS3|0.549143372505;OTX2|0.398830130075;SLC18A2|1.56428298227;IL1R1|0.447916666673;SLC6A4|1.81209861191;PRDM16|0.362855450191;ADAMTS7|0.623021582684;TPH2|1.79707880015;SLC11A1|0…	56	4102	224	42845	http://www.ebi.ac.uk/QuickGO/GTerm?id=GO:0010033
	4	4	cellular response to chemical stimulus	GO:0070887	1.93e-11	2.42e-09	-20.51	-3.59	0.773969	-14.1887	DUSP1|0.593316677047;PRL|3.03179400281;ANO6|0.473628243256;BMP3|0.247557003245;PLVAP|0.496822875144;SLC41A1|0.645934761399;TH|1.67665324554;ACKR3|0.234372124441;ITGA1|0.342819404431;NR4A3|0.549948857673;MYOD1|0.585915016268;GLP1R|0.472628886868;ATF3|0.431758530111;SOCS3|0.549143372505;OTX2|0.398830130075;IL1R1|0.447916666673;SLC6A4|1.81209861191;PRDM16|0.362855450191;ADAMTS7|0.623021582684;TPH2|1…	55	4004	224	42845	http://www.ebi.ac.uk/QuickGO/GTerm?id=GO:0070887
	4	4	response to oxygen-containing compound	GO:1901700	2.12e-11	2.55e-09	-13.25	-2.19	0.773969	-14.1887	DUSP1|0.593316677047;PRL|3.03179400281;LRP11|2.45568400828;TH|1.67665324554;NR4A3|0.549948857673;MYOD1|0.585915016268;GLP1R|0.472628886868;SOCS3|0.549143372505;IL1R1|0.447916666673;SLC6A4|1.81209861191;SLC11A1|0.575812274482;SFRP1|0.410043621604;CTGF|0.576559841914;GNG11|0.0766974015307;ATP6V1A|0.462121212056;DSG2|0.515011547275;CST3|0.194582613748;LTC4S|0.375714914262;RELT|1.5742893625;SELENOT|1…	36	1894	224	42845	http://www.ebi.ac.uk/QuickGO/GTerm?id=GO:1901700
	4	4	response to wounding	GO:0009611	2.74e-11	3.1e-09	-11.05	-1.77	0.773969	-14.1887	ANO6|0.473628243256;ITGA1|0.342819404431;MYOD1|0.585915016268;SOCS3|0.549143372505;ITGA10|1.59322541969;IL1R1|0.447916666673;DSP|0.21767822292;SLC11A1|0.575812274482;F13A1|0.422653382213;CTGF|0.576559841914;TFPI2|0.447848247557;CST3|0.194582613748;CX3CL1|0.510819871926;LTC4S|0.375714914262;C4B|0.593945690374;C8B|0.382392473066;CD44|0.468232576126;TF|0.0789350602206;FAM46A|0.650518778104;SLC7A10|0…	30	1346	224	42845	http://www.ebi.ac.uk/QuickGO/GTerm?id=GO:0009611
	4	4	response to hormone	GO:0009725	1.7e-10	1.6e-08	-11.31	-1.82	0.773969	-14.1887	DUSP1|0.593316677047;PRL|3.03179400281;TH|1.67665324554;PTGDS|0.42186713652;NR4A3|0.549948857673;MYOD1|0.585915016268;GLP1R|0.472628886868;SOCS3|0.549143372505;SLC6A4|1.81209861191;TPH2|1.79707880015;SFRP1|0.410043621604;CTGF|0.576559841914;GNG11|0.0766974015307;ATP6V1A|0.462121212056;DSG2|0.515011547275;CST3|0.194582613748;RNASEL|0.572877873441;KL|0.174006519182;NR4A1|0.408210689295;LEPR|0.44095…	29	1360	224	42845	http://www.ebi.ac.uk/QuickGO/GTerm?id=GO:0009725
	4	4	response to oxygen levels	GO:0070482	6.26e-10	5.52e-08	-6.6	-0.91	0.773969	-14.1887	CYGB|0.0663048607903;TH|1.67665324554;MYOD1|0.585915016268;SOCS3|0.549143372505;SLC6A4|1.81209861191;SFRP1|0.410043621604;CTGF|0.576559841914;CST3|0.194582613748;CX3CL1|0.510819871926;STOX1|0.3759842519;APOLD1|0.347368421046;SOD3|0.263502010926;TGFB3|1.59545733585;CXCL12|0.555909588707;CA9|0.212193534446;NDNF|1.66722011391	16	408	224	42845	http://www.ebi.ac.uk/QuickGO/GTerm?id=GO:0070482
	4	4	cellular response to endogenous stimulus	GO:0071495	2.65e-09	1.98e-07	-11.3	-1.82	0.773969	-14.1887	DUSP1|0.593316677047;PRL|3.03179400281;BMP3|0.247557003245;TH|1.67665324554;NR4A3|0.549948857673;MYOD1|0.585915016268;GLP1R|0.472628886868;SOCS3|0.549143372505;OTX2|0.398830130075;SLC6A4|1.81209861191;PRDM16|0.362855450191;ADAMTS7|0.623021582684;SFRP1|0.410043621604;CTGF|0.576559841914;GNG11|0.0766974015307;ATP6V1A|0.462121212056;RNASEL|0.572877873441;CD44|0.468232576126;POLR2B|0.628882666;KL|0.1…	32	1837	224	42845	http://www.ebi.ac.uk/QuickGO/GTerm?id=GO:0071495
	4	4	animal organ morphogenesis	GO:0009887	2.99e-09	2.16e-07	-8.52	-1.28	0.773969	-14.1887	WDPCP|0.355820105737;TH|1.67665324554;FOXJ1|0.573770491651;NR4A3|0.549948857673;OTX2|0.398830130075;SLC6A4|1.81209861191;DSP|0.21767822292;PKP2|0.66621938968;SFRP1|0.410043621604;TRPM1|0.177259185697;RDH10|0.504462691805;CTGF|0.576559841914;GDF11|0.54726327747;CHAD|0.456001664296;STOX1|0.3759842519;GPC4|0.645208966076;CD44|0.468232576126;FLVCR1|0.520105197422;PAX2|1.53416666682;MSX2|0.09781477628…	25	1165	224	42845	http://www.ebi.ac.uk/QuickGO/GTerm?id=GO:0009887
	4	4	regulation of cell proliferation	GO:0042127	6.22e-09	4.26e-07	-10.73	-1.71	0.773969	-14.1887	FOXJ1|0.573770491651;PTGDS|0.42186713652;ITGA1|0.342819404431;NR4A3|0.549948857673;MYOD1|0.585915016268;ATF3|0.431758530111;PER2|0.453719008314;OGN|0.0997399220005;RTKN2|0.597334410387;SLC6A4|1.81209861191;PKP2|0.66621938968;SFRP1|0.410043621604;CTGF|0.576559841914;GDF11|0.54726327747;CST3|0.194582613748;CX3CL1|0.510819871926;STOX1|0.3759842519;RELT|1.5742893625;TRIB1|0.439493433426;BCL2L1|0.6397…	32	1904	224	42845	http://www.ebi.ac.uk/QuickGO/GTerm?id=GO:0042127
	4	4	cellular component assembly involved in morphogenesis	GO:0010927	1.03e-08	6.5e-07	-4.22	-0.45	0.773969	-14.1887	PIH1D3|0.542695323917;DNAH5|0.537440602821;WDPCP|0.355820105737;FOXJ1|0.573770491651;CFAP73|0.557543520179;HYDIN|0.591953446364;AK7|0.541269841406;CFAP100|0.535253079841;SPAG17|0.541484716048;CFAP46|0.417111378915;CFAP74|0.564238410591;LAMA5|0.663648977649;CCDC13|0.647915169129;DRC1|0.660533388286;CNTNAP1|0.581933351639;SPEF2|0.505132674637	16	497	224	42845	http://www.ebi.ac.uk/QuickGO/GTerm?id=GO:0010927
	4	4	transport	GO:0006810	1.88e-08	1.07e-06	-36.36	-6.64	0.773969	-14.1887	PRL|3.03179400281;ANO6|0.473628243256;ABCA13|0.435218978089;SLC16A9|0.542352354573;CYGB|0.0663048607903;SLC41A1|0.645934761399;TH|1.67665324554;ACKR3|0.234372124441;LRP2|0.409242761698;PTGDS|0.42186713652;TRPM3|0.496707701092;MYO5B|0.505523310225;SLC2A12|0.17339643543;NR4A3|0.549948857673;SMPD3|0.611077759314;GLP1R|0.472628886868;SLC22A15|0.605588484378;PER2|0.453719008314;OCA2|0.261580381494;SCN…	90	10057	224	42845	http://www.ebi.ac.uk/QuickGO/GTerm?id=GO:0006810
	4	4	response to nitrogen compound	GO:1901698	5.87e-08	2.81e-06	-8.26	-1.23	0.773969	-14.1887	DUSP1|0.593316677047;PRL|3.03179400281;TH|1.67665324554;NR4A3|0.549948857673;GLP1R|0.472628886868;SOCS3|0.549143372505;SLC18A2|1.56428298227;IL1R1|0.447916666673;SLC6A4|1.81209861191;SFRP1|0.410043621604;CTGF|0.576559841914;GNG11|0.0766974015307;ATP6V1A|0.462121212056;RNASEL|0.572877873441;KL|0.174006519182;BCL2L1|0.639796351286;HCN2|1.58883720914;NR4A1|0.408210689295;ADSS|0.477252843358;PTPN2|0.…	25	1357	224	42845	http://www.ebi.ac.uk/QuickGO/GTerm?id=GO:1901698
	4	4	head development	GO:0060322	1.22e-07	5.31e-06	-6.16	-0.83	0.773969	-14.1887	DNAH5|0.537440602821;TH|1.67665324554;LRP2|0.409242761698;FOXJ1|0.573770491651;NR4A3|0.549948857673;HYDIN|0.591953446364;OTX2|0.398830130075;SLC6A4|1.81209861191;SLC23A1|0.272678475609;SFRP1|0.410043621604;CRISPLD1|0.494077494552;CST3|0.194582613748;AK7|0.541269841406;FLVCR1|0.520105197422;PAX2|1.53416666682;TGFB3|1.59545733585;CXCL12|0.555909588707;EN1|1.70614930817;AKAP5|0.623918503903;SPEF2|0.…	20	931	224	42845	http://www.ebi.ac.uk/QuickGO/GTerm?id=GO:0060322
	4	4	embryonic morphogenesis	GO:0048598	1.4e-07	6.03e-06	-5.53	-0.7	0.773969	-14.1887	DUSP1|0.593316677047;WDPCP|0.355820105737;TH|1.67665324554;NR4A3|0.549948857673;SOCS3|0.549143372505;OTX2|0.398830130075;SFRP1|0.410043621604;RDH10|0.504462691805;STOX1|0.3759842519;FLVCR1|0.520105197422;PAX2|1.53416666682;MSX2|0.0978147762812;TGFB3|1.59545733585;CYR61|0.61854816448;EN1|1.70614930817;LAMA5|0.663648977649;SPEF2|0.505132674637	17	681	224	42845	http://www.ebi.ac.uk/QuickGO/GTerm?id=GO:0048598
LA-BM	4	4	cellular developmental process	GO:0048869	2.39e-24	1.08e-20	-31.01	-5.99	1.34049	-14.9048	HOOK1|0.533653846077;SLC1A3|0.630662644092;FOXA1|1.73859844213;SSPO|0.483689538888;CEP135|0.497014925467;NEXN|0.571689953246;MARCH5|0.621032585686;FOS|0.478696603221;BMP3|0.416210295628;JUND|0.425057208227;RFX3|0.578394113214;WDPCP|0.495700245696;TH|2.15489869251;ARL11|1.52989130432;ADAM12|1.5435578331;ACKR3|0.454064654077;NEFM|1.74371257505;ITGA1|0.451883507595;ZFP36|0.514538264623;NR4A3|0.46138…	105	5896	273	42845	http://www.ebi.ac.uk/QuickGO/GTerm?id=GO:0048869
	3	3	anatomical structure development	GO:0048856	5.17e-24	1.17e-20	-35.6	-6.93	1.34049	-14.9048	HOOK1|0.533653846077;SLC1A3|0.630662644092;FOXA1|1.73859844213;SSPO|0.483689538888;CEP135|0.497014925467;PRL|2.85983695415;NEXN|0.571689953246;ANO6|0.518389199326;MARCH5|0.621032585686;FOS|0.478696603221;BMP3|0.416210295628;JUND|0.425057208227;RFX3|0.578394113214;WDPCP|0.495700245696;TH|2.15489869251;ARL11|1.52989130432;ADAM12|1.5435578331;ACKR3|0.454064654077;LRP2|0.575342465794;NEFM|1.743712575…	121	7685	273	42845	http://www.ebi.ac.uk/QuickGO/GTerm?id=GO:0048856
	3	3	single-organism developmental process	GO:0044767	2.15e-23	3.25e-20	-36.42	-7.1	1.34049	-14.9048	HOOK1|0.533653846077;SLC1A3|0.630662644092;FOXA1|1.73859844213;SSPO|0.483689538888;CEP135|0.497014925467;PRL|2.85983695415;NEXN|0.571689953246;ANO6|0.518389199326;MARCH5|0.621032585686;FOS|0.478696603221;BMP3|0.416210295628;JUND|0.425057208227;RFX3|0.578394113214;WDPCP|0.495700245696;TH|2.15489869251;ARL11|1.52989130432;ADAM12|1.5435578331;ACKR3|0.454064654077;LRP2|0.575342465794;NEFM|1.743712575…	125	8270	273	42845	http://www.ebi.ac.uk/QuickGO/GTerm?id=GO:0044767
	2	2	multicellular organismal process	GO:0032501	5.83e-23	6.59e-20	-41.05	-8.04	1.34049	-14.9048	HOOK1|0.533653846077;SLC1A3|0.630662644092;FOXA1|1.73859844213;SSPO|0.483689538888;UCN3|3.34856312481;PRL|2.85983695415;NEXN|0.571689953246;ANO6|0.518389199326;FOS|0.478696603221;BMP3|0.416210295628;JUND|0.425057208227;CYGB|0.103804950129;WDPCP|0.495700245696;TH|2.15489869251;ARL11|1.52989130432;ACKR3|0.454064654077;LRP2|0.575342465794;NEFM|1.74371257505;PTGDS|0.548950962534;AGRP|3.0376984127;ITG…	134	9437	273	42845	http://www.ebi.ac.uk/QuickGO/GTerm?id=GO:0032501
	2	2	developmental process	GO:0032502	9.53e-23	8.62e-20	-36.42	-7.1	1.34049	-14.9048	HOOK1|0.533653846077;SLC1A3|0.630662644092;FOXA1|1.73859844213;SSPO|0.483689538888;CEP135|0.497014925467;PRL|2.85983695415;NEXN|0.571689953246;ANO6|0.518389199326;MARCH5|0.621032585686;FOS|0.478696603221;BMP3|0.416210295628;JUND|0.425057208227;RFX3|0.578394113214;WDPCP|0.495700245696;TH|2.15489869251;ARL11|1.52989130432;ADAM12|1.5435578331;ACKR3|0.454064654077;LRP2|0.575342465794;NEFM|1.743712575…	125	8407	273	42845	http://www.ebi.ac.uk/QuickGO/GTerm?id=GO:0032502
	3	3	single-multicellular organism process	GO:0044707	5.31e-22	4e-19	-38.93	-7.61	1.34049	-14.9048	HOOK1|0.533653846077;SLC1A3|0.630662644092;FOXA1|1.73859844213;SSPO|0.483689538888;UCN3|3.34856312481;PRL|2.85983695415;NEXN|0.571689953246;ANO6|0.518389199326;FOS|0.478696603221;BMP3|0.416210295628;JUND|0.425057208227;CYGB|0.103804950129;WDPCP|0.495700245696;TH|2.15489869251;ARL11|1.52989130432;ACKR3|0.454064654077;LRP2|0.575342465794;NEFM|1.74371257505;PTGDS|0.548950962534;AGRP|3.0376984127;ITG…	128	8927	273	42845	http://www.ebi.ac.uk/QuickGO/GTerm?id=GO:0044707
	3	3	anatomical structure morphogenesis	GO:0009653	4.11e-20	2.66e-17	-21.02	-3.96	1.34049	-14.9048	SLC1A3|0.630662644092;FOXA1|1.73859844213;CEP135|0.497014925467;MARCH5|0.621032585686;RFX3|0.578394113214;WDPCP|0.495700245696;TH|2.15489869251;ADAM12|1.5435578331;ACKR3|0.454064654077;ITGA1|0.451883507595;NR4A3|0.46138443947;JUN|0.581769391354;TEKT4|0.569259962105;SOCS3|0.448123620266;OGN|0.157656731776;NPPC|0.563304629703;SPON2|0.440998487235;DSP|0.390333333301;IFT140|0.497885428809;TRPM1|0.323…	75	3666	273	42845	http://www.ebi.ac.uk/QuickGO/GTerm?id=GO:0009653
	4	4	system development	GO:0048731	1.33e-19	7.54e-17	-29.3	-5.64	1.34049	-14.9048	SLC1A3|0.630662644092;FOXA1|1.73859844213;SSPO|0.483689538888;PRL|2.85983695415;NEXN|0.571689953246;ANO6|0.518389199326;FOS|0.478696603221;BMP3|0.416210295628;WDPCP|0.495700245696;TH|2.15489869251;ARL11|1.52989130432;ACKR3|0.454064654077;LRP2|0.575342465794;NEFM|1.74371257505;ITGA1|0.451883507595;NRN1|0.441511387016;ZFP36|0.514538264623;NR4A3|0.46138443947;ANKRD33|2.30113960133;JUN|0.581769391354…	97	5925	273	42845	http://www.ebi.ac.uk/QuickGO/GTerm?id=GO:0048731
	4	4	multicellular organism development	GO:0007275	2.54e-18	1.28e-15	-30.35	-5.86	1.34049	-14.9048	HOOK1|0.533653846077;SLC1A3|0.630662644092;FOXA1|1.73859844213;SSPO|0.483689538888;PRL|2.85983695415;NEXN|0.571689953246;ANO6|0.518389199326;FOS|0.478696603221;BMP3|0.416210295628;WDPCP|0.495700245696;TH|2.15489869251;ARL11|1.52989130432;ACKR3|0.454064654077;LRP2|0.575342465794;NEFM|1.74371257505;ITGA1|0.451883507595;NRN1|0.441511387016;ZFP36|0.514538264623;NR4A3|0.46138443947;ANKRD33|2.301139601…	101	6622	273	42845	http://www.ebi.ac.uk/QuickGO/GTerm?id=GO:0007275
	5	5	cell differentiation	GO:0030154	3.84e-17	1.74e-14	-25.97	-4.96	1.34049	-14.9048	HOOK1|0.533653846077;SLC1A3|0.630662644092;FOXA1|1.73859844213;SSPO|0.483689538888;NEXN|0.571689953246;FOS|0.478696603221;BMP3|0.416210295628;JUND|0.425057208227;WDPCP|0.495700245696;TH|2.15489869251;ARL11|1.52989130432;ADAM12|1.5435578331;ACKR3|0.454064654077;NEFM|1.74371257505;ITGA1|0.451883507595;ZFP36|0.514538264623;NR4A3|0.46138443947;ANKRD33|2.30113960133;JUN|0.581769391354;ATF3|0.234932876…	86	5250	273	42845	http://www.ebi.ac.uk/QuickGO/GTerm?id=GO:0030154
	6	5,6	cell part morphogenesis	GO:0032990	3.19e-15	1.31e-12	-9.92	-1.69	1.34049	-14.9048	CEP135|0.497014925467;RFX3|0.578394113214;WDPCP|0.495700245696;ITGA1|0.451883507595;NR4A3|0.46138443947;TEKT4|0.569259962105;SPON2|0.440998487235;IFT140|0.497885428809;ENPP2|0.317434210565;AHI1|0.608256289024;SSX2IP|0.533596837813;AK7|0.587931034479;TEKT1|0.599872367543;BCL2L1|0.557898631253;SPAG17|0.50715746406;COL4A4|0.554274526696;CFAP46|0.41165477418;RTN4|0.573264781517;SPEF2|0.449577658948;R…	39	1342	273	42845	http://www.ebi.ac.uk/QuickGO/GTerm?id=GO:0032990
	5	5	cell projection morphogenesis	GO:0048858	1.03e-14	3.89e-12	-9.66	-1.64	1.34049	-14.9048	CEP135|0.497014925467;RFX3|0.578394113214;WDPCP|0.495700245696;ITGA1|0.451883507595;NR4A3|0.46138443947;TEKT4|0.569259962105;SPON2|0.440998487235;IFT140|0.497885428809;ENPP2|0.317434210565;AHI1|0.608256289024;SSX2IP|0.533596837813;AK7|0.587931034479;TEKT1|0.599872367543;SPAG17|0.50715746406;COL4A4|0.554274526696;CFAP46|0.41165477418;RTN4|0.573264781517;SPEF2|0.449577658948;RPS6KA5|0.630011170563;…	38	1321	273	42845	http://www.ebi.ac.uk/QuickGO/GTerm?id=GO:0048858
	3	3	regulation of biological quality	GO:0065008	1.39e-14	4.84e-12	-24.02	-4.57	1.34049	-14.9048	SLC1A3|0.630662644092;FOXA1|1.73859844213;UCN3|3.34856312481;ICA1|0.482320442103;PRL|2.85983695415;ANO6|0.518389199326;WDPCP|0.495700245696;TH|2.15489869251;BAIAP2L1|0.623223465226;ITGA1|0.451883507595;ZFP36|0.514538264623;NR4A3|0.46138443947;JUN|0.581769391354;MC4R|1.50455756517;NPPC|0.563304629703;SCN4B|0.421548117287;CPLX3|0.561082662805;SLC35G1|0.34126300972;CHRNA4|1.54004944394;DSP|0.3903333…	82	5361	273	42845	http://www.ebi.ac.uk/QuickGO/GTerm?id=GO:0065008
	3	3	regulation of multicellular organismal process	GO:0051239	2.02e-14	6.53e-12	-19.21	-3.59	1.34049	-14.9048	FOXA1|1.73859844213;PRL|2.85983695415;ANO6|0.518389199326;FOS|0.478696603221;JUND|0.425057208227;CYGB|0.103804950129;WDPCP|0.495700245696;TH|2.15489869251;PTGDS|0.548950962534;ZFP36|0.514538264623;NR4A3|0.46138443947;JUN|0.581769391354;MC4R|1.50455756517;NPPC|0.563304629703;SCN4B|0.421548117287;SPON2|0.440998487235;DSP|0.390333333301;VIP|1.69691876765;PRLR|0.529426538295;ENPP2|0.317434210565;AHI1…	61	3270	273	42845	http://www.ebi.ac.uk/QuickGO/GTerm?id=GO:0051239
	3	3	single-organism cellular process	GO:0044763	2.27e-14	6.86e-12	-66.1	-13.15	1.34049	-14.9048	HOOK1|0.533653846077;SLC1A3|0.630662644092;DBF4|0.524546066015;FOXA1|1.73859844213;SSPO|0.483689538888;UCN3|3.34856312481;CEP135|0.497014925467;SESN1|1.5064085516;ICA1|0.482320442103;PRL|2.85983695415;FREM3|0.410381184021;NEXN|0.571689953246;ANO6|0.518389199326;MARCH5|0.621032585686;FOS|0.478696603221;BMP3|0.416210295628;JUND|0.425057208227;RFX3|0.578394113214;CYGB|0.103804950129;WDPCP|0.49570024…	221	25483	273	42845	http://www.ebi.ac.uk/QuickGO/GTerm?id=GO:0044763
	5	4,5	animal organ development	GO:0048513	4.52e-14	1.28e-11	-20.47	-3.84	1.34049	-14.9048	FOXA1|1.73859844213;PRL|2.85983695415;NEXN|0.571689953246;ANO6|0.518389199326;FOS|0.478696603221;BMP3|0.416210295628;WDPCP|0.495700245696;TH|2.15489869251;ARL11|1.52989130432;LRP2|0.575342465794;ZFP36|0.514538264623;NR4A3|0.46138443947;ANKRD33|2.30113960133;JUN|0.581769391354;ATF3|0.234932876289;SOCS3|0.448123620266;NPPC|0.563304629703;SLC17A8|1.61790878801;DSP|0.390333333301;IFT140|0.49788542880…	68	4012	273	42845	http://www.ebi.ac.uk/QuickGO/GTerm?id=GO:0048513
	3	3	single organism signaling	GO:0044700	6.71e-14	1.75e-11	-38.26	-7.47	1.34049	-14.9048	SLC1A3|0.630662644092;FOXA1|1.73859844213;UCN3|3.34856312481;SESN1|1.5064085516;ICA1|0.482320442103;PRL|2.85983695415;ANO6|0.518389199326;FOS|0.478696603221;BMP3|0.416210295628;WDPCP|0.495700245696;TH|2.15489869251;GNB5|0.537449971545;ARL11|1.52989130432;ADAM12|1.5435578331;ACKR3|0.454064654077;LRP2|0.575342465794;BAIAP2L1|0.623223465226;AGRP|3.0376984127;ITGA1|0.451883507595;ZFP36|0.514538264623…	130	11376	273	42845	http://www.ebi.ac.uk/QuickGO/GTerm?id=GO:0044700
	4	4	cell projection organization	GO:0030030	6.98e-14	1.75e-11	-11.14	-1.94	1.34049	-14.9048	CEP135|0.497014925467;ANO6|0.518389199326;RFX3|0.578394113214;WDPCP|0.495700245696;ITGA1|0.451883507595;NR4A3|0.46138443947;JUN|0.581769391354;TEKT4|0.569259962105;SPON2|0.440998487235;IFT140|0.497885428809;ENPP2|0.317434210565;AHI1|0.608256289024;SSX2IP|0.533596837813;AK7|0.587931034479;TEKT1|0.599872367543;CD2AP|0.535839103302;SPAG17|0.50715746406;COL4A4|0.554274526696;CFAP46|0.41165477418;RTN4…	44	1865	273	42845	http://www.ebi.ac.uk/QuickGO/GTerm?id=GO:0030030
	2	2	positive regulation of biological process	GO:0048518	8.38e-14	1.93e-11	-31.43	-6.08	1.34049	-14.9048	SLC1A3|0.630662644092;DBF4|0.524546066015;FOXA1|1.73859844213;UCN3|3.34856312481;CEP135|0.497014925467;PRL|2.85983695415;ANO6|0.518389199326;MARCH5|0.621032585686;FOS|0.478696603221;BMP3|0.416210295628;JUND|0.425057208227;ACKR3|0.454064654077;BAIAP2L1|0.623223465226;NEFM|1.74371257505;AGRP|3.0376984127;ITGA1|0.451883507595;ZFP36|0.514538264623;NR4A3|0.46138443947;JUN|0.581769391354;ATF3|0.2349328…	104	8084	273	42845	http://www.ebi.ac.uk/QuickGO/GTerm?id=GO:0048518
	2	2	signaling	GO:0023052	8.51e-14	1.93e-11	-38.26	-7.47	1.34049	-14.9048	SLC1A3|0.630662644092;FOXA1|1.73859844213;UCN3|3.34856312481;SESN1|1.5064085516;ICA1|0.482320442103;PRL|2.85983695415;ANO6|0.518389199326;FOS|0.478696603221;BMP3|0.416210295628;WDPCP|0.495700245696;TH|2.15489869251;GNB5|0.537449971545;ARL11|1.52989130432;ADAM12|1.5435578331;ACKR3|0.454064654077;LRP2|0.575342465794;BAIAP2L1|0.623223465226;AGRP|3.0376984127;ITGA1|0.451883507595;ZFP36|0.514538264623…	130	11410	273	42845	http://www.ebi.ac.uk/QuickGO/GTerm?id=GO:0023052
	3	3	cell communication	GO:0007154	1.15e-13	2.48e-11	-38.89	-7.6	1.34049	-14.9048	SLC1A3|0.630662644092;FOXA1|1.73859844213;UCN3|3.34856312481;SESN1|1.5064085516;ICA1|0.482320442103;PRL|2.85983695415;FREM3|0.410381184021;ANO6|0.518389199326;FOS|0.478696603221;BMP3|0.416210295628;WDPCP|0.495700245696;TH|2.15489869251;GNB5|0.537449971545;ARL11|1.52989130432;ADAM12|1.5435578331;ACKR3|0.454064654077;LRP2|0.575342465794;BAIAP2L1|0.623223465226;NEFM|1.74371257505;AGRP|3.0376984127;I…	132	11723	273	42845	http://www.ebi.ac.uk/QuickGO/GTerm?id=GO:0007154
	2	2	negative regulation of biological process	GO:0048519	1.34e-13	2.75e-11	-26.29	-5.03	1.34049	-14.9048	FOXA1|1.73859844213;SSPO|0.483689538888;SESN1|1.5064085516;MARCH5|0.621032585686;JUND|0.425057208227;CYGB|0.103804950129;GNB5|0.537449971545;ACKR3|0.454064654077;PTGDS|0.548950962534;PPP4R4|0.605942555468;ITGA1|0.451883507595;ZFP36|0.514538264623;NR4A3|0.46138443947;ANKRD33|2.30113960133;JUN|0.581769391354;ATF3|0.234932876289;SOCS3|0.448123620266;MC4R|1.50455756517;OGN|0.157656731776;NPPC|0.56330…	90	6485	273	42845	http://www.ebi.ac.uk/QuickGO/GTerm?id=GO:0048519
	3	3	response to abiotic stimulus	GO:0009628	3.87e-13	7.54e-11	-14.09	-2.54	1.34049	-14.9048	SLC1A3|0.630662644092;UCN3|3.34856312481;FOS|0.478696603221;JUND|0.425057208227;CYGB|0.103804950129;TH|2.15489869251;GNB5|0.537449971545;LRP2|0.575342465794;AGRP|3.0376984127;JUN|0.581769391354;SOCS3|0.448123620266;NPPC|0.563304629703;CHRNA4|1.54004944394;LRAT|0.197407438767;TRPM1|0.323076923133;CST3|0.321923280508;STOX1|0.539929328503;APOLD1|0.362903225821;TTR|0.071930989025;ATR|0.546379761599;B…	38	1486	273	42845	http://www.ebi.ac.uk/QuickGO/GTerm?id=GO:0009628
	6	5,6	cell morphogenesis	GO:0000902	4e-13	7.54e-11	-11.95	-2.1	1.34049	-14.9048	SLC1A3|0.630662644092;FOXA1|1.73859844213;CEP135|0.497014925467;RFX3|0.578394113214;WDPCP|0.495700245696;ITGA1|0.451883507595;NR4A3|0.46138443947;TEKT4|0.569259962105;OGN|0.157656731776;SPON2|0.440998487235;IFT140|0.497885428809;ENPP2|0.317434210565;AHI1|0.608256289024;SSX2IP|0.533596837813;AK7|0.587931034479;TEKT1|0.599872367543;SPAG17|0.50715746406;COL4A4|0.554274526696;CFAP46|0.41165477418;RTN…	44	1963	273	42845	http://www.ebi.ac.uk/QuickGO/GTerm?id=GO:0000902
	2	2	biological regulation	GO:0065007	5.21e-13	9.43e-11	-59.77	-11.86	1.34049	-14.9048	SLC1A3|0.630662644092;DBF4|0.524546066015;FOXA1|1.73859844213;SSPO|0.483689538888;UCN3|3.34856312481;CEP135|0.497014925467;SESN1|1.5064085516;ICA1|0.482320442103;PRL|2.85983695415;NEXN|0.571689953246;ANO6|0.518389199326;MARCH5|0.621032585686;FOS|0.478696603221;EIF5B|1.68986657071;BMP3|0.416210295628;NFIB|0.59633312597;JUND|0.425057208227;RFX3|0.578394113214;CYGB|0.103804950129;WDPCP|0.49570024569…	203	22819	273	42845	http://www.ebi.ac.uk/QuickGO/GTerm?id=GO:0065007
	5	4,5	cell development	GO:0048468	6.11e-13	1.06e-10	-15.16	-2.76	1.34049	-14.9048	HOOK1|0.533653846077;SLC1A3|0.630662644092;FOXA1|1.73859844213;NEXN|0.571689953246;BMP3|0.416210295628;JUND|0.425057208227;WDPCP|0.495700245696;TH|2.15489869251;NEFM|1.74371257505;ITGA1|0.451883507595;NR4A3|0.46138443947;JUN|0.581769391354;OGN|0.157656731776;NPPC|0.563304629703;SPON2|0.440998487235;IFT140|0.497885428809;TRPM1|0.323076923133;AHI1|0.608256289024;CST3|0.321923280508;ATRX|0.625827873…	54	2868	273	42845	http://www.ebi.ac.uk/QuickGO/GTerm?id=GO:0048468
	2	2	localization	GO:0051179	6.49e-13	1.09e-10	-39.95	-7.82	1.34049	-14.9048	HOOK1|0.533653846077;SLC1A3|0.630662644092;UCN3|3.34856312481;ICA1|0.482320442103;PRL|2.85983695415;ANO6|0.518389199326;MARCH5|0.621032585686;CYGB|0.103804950129;WDPCP|0.495700245696;TH|2.15489869251;GNB5|0.537449971545;ACKR3|0.454064654077;LRP2|0.575342465794;PTGDS|0.548950962534;ITGA1|0.451883507595;SLC2A12|0.323016319719;NR4A3|0.46138443947;JUN|0.581769391354;TEKT4|0.569259962105;MC4R|1.504557…	131	11844	273	42845	http://www.ebi.ac.uk/QuickGO/GTerm?id=GO:0051179
	5	4,5	cellular component morphogenesis	GO:0032989	6.8e-13	1.1e-10	-12.21	-2.16	1.34049	-14.9048	SLC1A3|0.630662644092;FOXA1|1.73859844213;CEP135|0.497014925467;RFX3|0.578394113214;WDPCP|0.495700245696;ITGA1|0.451883507595;NR4A3|0.46138443947;TEKT4|0.569259962105;OGN|0.157656731776;SPON2|0.440998487235;IFT140|0.497885428809;ENPP2|0.317434210565;AHI1|0.608256289024;SSX2IP|0.533596837813;AK7|0.587931034479;TEKT1|0.599872367543;BCL2L1|0.557898631253;SPAG17|0.50715746406;COL4A4|0.554274526696;CF…	45	2078	273	42845	http://www.ebi.ac.uk/QuickGO/GTerm?id=GO:0032989
	3	3	response to chemical	GO:0042221	1.04e-12	1.62e-10	-25.04	-4.78	1.34049	-14.9048	SLC1A3|0.630662644092;FOXA1|1.73859844213;UCN3|3.34856312481;SESN1|1.5064085516;PRL|2.85983695415;ANO6|0.518389199326;FOS|0.478696603221;BMP3|0.416210295628;JUND|0.425057208227;CYGB|0.103804950129;TH|2.15489869251;ACKR3|0.454064654077;BAIAP2L1|0.623223465226;PTGDS|0.548950962534;AGRP|3.0376984127;ITGA1|0.451883507595;ZFP36|0.514538264623;NR4A3|0.46138443947;JUN|0.581769391354;ATF3|0.234932876289;…	83	5915	273	42845	http://www.ebi.ac.uk/QuickGO/GTerm?id=GO:0042221
	2	2	rhythmic process	GO:0048511	4.45e-12	6.71e-10	-5.89	-0.87	1.34049	-14.9048	JUND|0.425057208227;TH|2.15489869251;PTGDS|0.548950962534;AGRP|3.0376984127;JUN|0.581769391354;TPH2|1.94914922746;CST3|0.321923280508;UTS2R|1.66394399028;BCL2L1|0.557898631253;RORB|0.560224089735;GPR149|1.61363636378;VGF|1.671224613;TPH1|0.130018001774;UBB|0.502239641728;NOS2|0.595799299715;SLC6A4|1.85805930889;KITLG|0.653016567699;THRAP3|0.591402013742;TIMP4|0.663697327465	19	370	273	42845	http://www.ebi.ac.uk/QuickGO/GTerm?id=GO:0048511
	4	4	response to oxygen-containing compound	GO:1901700	8.33e-12	1.22e-09	-12.77	-2.27	1.34049	-14.9048	FOXA1|1.73859844213;UCN3|3.34856312481;SESN1|1.5064085516;PRL|2.85983695415;FOS|0.478696603221;JUND|0.425057208227;TH|2.15489869251;BAIAP2L1|0.623223465226;AGRP|3.0376984127;ZFP36|0.514538264623;NR4A3|0.46138443947;JUN|0.581769391354;SOCS3|0.448123620266;MC4R|1.50455756517;NPPC|0.563304629703;CHRNA4|1.54004944394;SPON2|0.440998487235;PRLR|0.529426538295;GNG11|0.132770734675;CST3|0.321923280508;CO…	41	1894	273	42845	http://www.ebi.ac.uk/QuickGO/GTerm?id=GO:1901700
	3	3	response to endogenous stimulus	GO:0009719	1.67e-11	2.36e-09	-13.82	-2.49	1.34049	-14.9048	FOXA1|1.73859844213;UCN3|3.34856312481;PRL|2.85983695415;FOS|0.478696603221;BMP3|0.416210295628;JUND|0.425057208227;TH|2.15489869251;BAIAP2L1|0.623223465226;PTGDS|0.548950962534;AGRP|3.0376984127;ZFP36|0.514538264623;NR4A3|0.46138443947;JUN|0.581769391354;SOCS3|0.448123620266;MC4R|1.50455756517;CHRNA4|1.54004944394;TPH2|1.94914922746;PRLR|0.529426538295;GNG11|0.132770734675;CST3|0.321923280508;CO…	45	2286	273	42845	http://www.ebi.ac.uk/QuickGO/GTerm?id=GO:0009719
	3	2,3	regulation of biological process	GO:0050789	1.85e-11	2.54e-09	-56.5	-11.19	1.34049	-14.9048	SLC1A3|0.630662644092;DBF4|0.524546066015;FOXA1|1.73859844213;SSPO|0.483689538888;UCN3|3.34856312481;CEP135|0.497014925467;SESN1|1.5064085516;ICA1|0.482320442103;PRL|2.85983695415;NEXN|0.571689953246;ANO6|0.518389199326;MARCH5|0.621032585686;FOS|0.478696603221;EIF5B|1.68986657071;BMP3|0.416210295628;NFIB|0.59633312597;JUND|0.425057208227;RFX3|0.578394113214;CYGB|0.103804950129;WDPCP|0.49570024569…	192	21628	273	42845	http://www.ebi.ac.uk/QuickGO/GTerm?id=GO:0050789
	3	3	positive regulation of cellular process	GO:0048522	2.72e-11	3.62e-09	-24.91	-4.75	1.34049	-14.9048	SLC1A3|0.630662644092;FOXA1|1.73859844213;UCN3|3.34856312481;CEP135|0.497014925467;PRL|2.85983695415;ANO6|0.518389199326;MARCH5|0.621032585686;FOS|0.478696603221;BMP3|0.416210295628;JUND|0.425057208227;ACKR3|0.454064654077;BAIAP2L1|0.623223465226;NEFM|1.74371257505;ITGA1|0.451883507595;ZFP36|0.514538264623;NR4A3|0.46138443947;JUN|0.581769391354;ATF3|0.234932876289;SOCS3|0.448123620266;MC4R|1.5045…	85	6528	273	42845	http://www.ebi.ac.uk/QuickGO/GTerm?id=GO:0048522
	4	4	cellular response to chemical stimulus	GO:0070887	3.71e-11	4.79e-09	-19.28	-3.6	1.34049	-14.9048	FOXA1|1.73859844213;UCN3|3.34856312481;PRL|2.85983695415;ANO6|0.518389199326;FOS|0.478696603221;BMP3|0.416210295628;JUND|0.425057208227;TH|2.15489869251;ACKR3|0.454064654077;BAIAP2L1|0.623223465226;AGRP|3.0376984127;ITGA1|0.451883507595;ZFP36|0.514538264623;NR4A3|0.46138443947;JUN|0.581769391354;ATF3|0.234932876289;SOCS3|0.448123620266;CHRNA4|1.54004944394;SPON2|0.440998487235;TPH2|1.94914922746;…	62	4004	273	42845	http://www.ebi.ac.uk/QuickGO/GTerm?id=GO:0070887
	4	4	response to hormone	GO:0009725	6.14e-11	7.71e-09	-10.9	-1.89	1.34049	-14.9048	FOXA1|1.73859844213;UCN3|3.34856312481;PRL|2.85983695415;FOS|0.478696603221;JUND|0.425057208227;TH|2.15489869251;BAIAP2L1|0.623223465226;PTGDS|0.548950962534;AGRP|3.0376984127;NR4A3|0.46138443947;JUN|0.581769391354;SOCS3|0.448123620266;MC4R|1.50455756517;TPH2|1.94914922746;PRLR|0.529426538295;GNG11|0.132770734675;CST3|0.321923280508;KL|0.276778819679;RORB|0.560224089735;NR4A1|0.320170109308;VGF|1…	33	1360	273	42845	http://www.ebi.ac.uk/QuickGO/GTerm?id=GO:0009725
	4	4	tissue development	GO:0009888	9.17e-11	1.12e-08	-12.92	-2.3	1.34049	-14.9048	FOXA1|1.73859844213;NEXN|0.571689953246;ANO6|0.518389199326;FOS|0.478696603221;BMP3|0.416210295628;WDPCP|0.495700245696;NR4A3|0.46138443947;ANKRD33|2.30113960133;JUN|0.581769391354;ATF3|0.234932876289;SOCS3|0.448123620266;NPPC|0.563304629703;DSP|0.390333333301;IFT140|0.497885428809;PRLR|0.529426538295;ITPK1|1.50938354664;AHI1|0.608256289024;CST3|0.321923280508;STOX1|0.539929328503;APOLD1|0.362903…	44	2317	273	42845	http://www.ebi.ac.uk/QuickGO/GTerm?id=GO:0009888
	4	4	response to organic substance	GO:0010033	9.97e-11	1.19e-08	-18.49	-3.44	1.34049	-14.9048	FOXA1|1.73859844213;UCN3|3.34856312481;PRL|2.85983695415;FOS|0.478696603221;BMP3|0.416210295628;JUND|0.425057208227;TH|2.15489869251;ACKR3|0.454064654077;BAIAP2L1|0.623223465226;PTGDS|0.548950962534;AGRP|3.0376984127;ZFP36|0.514538264623;NR4A3|0.46138443947;JUN|0.581769391354;ATF3|0.234932876289;SOCS3|0.448123620266;MC4R|1.50455756517;NPPC|0.563304629703;CHRNA4|1.54004944394;SPON2|0.440998487235;…	62	4102	273	42845	http://www.ebi.ac.uk/QuickGO/GTerm?id=GO:0010033
	6	6	cilium morphogenesis	GO:0060271	1.06e-10	1.23e-08	-5.09	-0.71	1.34049	-14.9048	CEP135|0.497014925467;RFX3|0.578394113214;WDPCP|0.495700245696;TEKT4|0.569259962105;IFT140|0.497885428809;AHI1|0.608256289024;SSX2IP|0.533596837813;AK7|0.587931034479;TEKT1|0.599872367543;SPAG17|0.50715746406;CFAP46|0.41165477418;SPEF2|0.449577658948;CFAP74|0.573351278725;RPGR|0.583993863612;WDR60|0.575016670329;PCM1|0.619711525002;DYX1C1|0.642871036922;CDC14B|0.647404167198;TRIP11|0.63941988031;…	20	500	273	42845	http://www.ebi.ac.uk/QuickGO/GTerm?id=GO:0060271
	4	4	animal organ morphogenesis	GO:0009887	1.19e-10	1.35e-08	-8.43	-1.39	1.34049	-14.9048	FOXA1|1.73859844213;WDPCP|0.495700245696;TH|2.15489869251;NR4A3|0.46138443947;JUN|0.581769391354;NPPC|0.563304629703;DSP|0.390333333301;IFT140|0.497885428809;TRPM1|0.323076923133;AHI1|0.608256289024;STOX1|0.539929328503;ROGDI|0.486567164218;MKL2|0.581646964486;RORB|0.560224089735;RTN4|0.573264781517;SPEF2|0.449577658948;SCN5A|1.68154269978;PAX2|1.66908431578;MSX2|0.227786752798;UBB|0.502239641728…	30	1165	273	42845	http://www.ebi.ac.uk/QuickGO/GTerm?id=GO:0009887
	5	4,5	single-organism transport	GO:0044765	1.41e-10	1.56e-08	-30	-5.79	1.34049	-14.9048	HOOK1|0.533653846077;SLC1A3|0.630662644092;UCN3|3.34856312481;ICA1|0.482320442103;PRL|2.85983695415;ANO6|0.518389199326;CYGB|0.103804950129;TH|2.15489869251;GNB5|0.537449971545;ACKR3|0.454064654077;LRP2|0.575342465794;SLC2A12|0.323016319719;NR4A3|0.46138443947;JUN|0.581769391354;MC4R|1.50455756517;SLC17A8|1.61790878801;SCN4B|0.421548117287;CPLX3|0.561082662805;SLC35G1|0.34126300972;CHRNA4|1.54004…	96	8083	273	42845	http://www.ebi.ac.uk/QuickGO/GTerm?id=GO:0044765
	3	3	single-organism localization	GO:1902578	2.06e-10	2.2e-08	-30.51	-5.89	1.34049	-14.9048	HOOK1|0.533653846077;SLC1A3|0.630662644092;UCN3|3.34856312481;ICA1|0.482320442103;PRL|2.85983695415;ANO6|0.518389199326;CYGB|0.103804950129;TH|2.15489869251;GNB5|0.537449971545;ACKR3|0.454064654077;LRP2|0.575342465794;SLC2A12|0.323016319719;NR4A3|0.46138443947;JUN|0.581769391354;MC4R|1.50455756517;SLC17A8|1.61790878801;SCN4B|0.421548117287;CPLX3|0.561082662805;SLC35G1|0.34126300972;CHRNA4|1.54004…	98	8389	273	42845	http://www.ebi.ac.uk/QuickGO/GTerm?id=GO:1902578
	5	5	nervous system development	GO:0007399	2.09e-10	2.2e-08	-14.53	-2.63	1.34049	-14.9048	SLC1A3|0.630662644092;FOXA1|1.73859844213;SSPO|0.483689538888;FOS|0.478696603221;WDPCP|0.495700245696;TH|2.15489869251;LRP2|0.575342465794;NEFM|1.74371257505;ITGA1|0.451883507595;NRN1|0.441511387016;NR4A3|0.46138443947;JUN|0.581769391354;OGN|0.157656731776;SLC17A8|1.61790878801;SPON2|0.440998487235;IFT140|0.497885428809;TRPM1|0.323076923133;ITPK1|1.50938354664;AHI1|0.608256289024;CST3|0.321923280…	53	3246	273	42845	http://www.ebi.ac.uk/QuickGO/GTerm?id=GO:0007399
	3	3	regulation of signaling	GO:0023051	2.15e-10	2.21e-08	-17.97	-3.33	1.34049	-14.9048	SLC1A3|0.630662644092;FOXA1|1.73859844213;UCN3|3.34856312481;SESN1|1.5064085516;ICA1|0.482320442103;PRL|2.85983695415;BMP3|0.416210295628;GNB5|0.537449971545;ACKR3|0.454064654077;BAIAP2L1|0.623223465226;ITGA1|0.451883507595;JUN|0.581769391354;ATF3|0.234932876289;SOCS3|0.448123620266;NPPC|0.563304629703;RGS22|0.460735009779;CPLX3|0.561082662805;IFT140|0.497885428809;PRLR|0.529426538295;SSX2IP|0.53…	63	4288	273	42845	http://www.ebi.ac.uk/QuickGO/GTerm?id=GO:0023051
	3	3	negative regulation of cellular process	GO:0048523	2.66e-10	2.67e-08	-22.3	-4.22	1.34049	-14.9048	FOXA1|1.73859844213;SSPO|0.483689538888;SESN1|1.5064085516;MARCH5|0.621032585686;JUND|0.425057208227;CYGB|0.103804950129;GNB5|0.537449971545;ACKR3|0.454064654077;PTGDS|0.548950962534;PPP4R4|0.605942555468;ITGA1|0.451883507595;ZFP36|0.514538264623;NR4A3|0.46138443947;ANKRD33|2.30113960133;JUN|0.581769391354;ATF3|0.234932876289;SOCS3|0.448123620266;OGN|0.157656731776;NPPC|0.563304629703;RGS22|0.460…	77	5878	273	42845	http://www.ebi.ac.uk/QuickGO/GTerm?id=GO:0048523
	2	2	response to stimulus	GO:0050896	3.32e-10	3.22e-08	-45.24	-8.9	1.34049	-14.9048	SLC1A3|0.630662644092;FOXA1|1.73859844213;UCN3|3.34856312481;SESN1|1.5064085516;PRL|2.85983695415;ANO6|0.518389199326;FOS|0.478696603221;BMP3|0.416210295628;JUND|0.425057208227;CYGB|0.103804950129;WDPCP|0.495700245696;TH|2.15489869251;GNB5|0.537449971545;ARL11|1.52989130432;ADAM12|1.5435578331;ACKR3|0.454064654077;LRP2|0.575342465794;BAIAP2L1|0.623223465226;NEFM|1.74371257505;PTGDS|0.548950962534…	148	15315	273	42845	http://www.ebi.ac.uk/QuickGO/GTerm?id=GO:0050896
	3	3	circadian rhythm	GO:0007623	3.4e-10	3.22e-08	-4.85	-0.65	1.34049	-14.9048	JUND|0.425057208227;TH|2.15489869251;PTGDS|0.548950962534;AGRP|3.0376984127;JUN|0.581769391354;TPH2|1.94914922746;CST3|0.321923280508;UTS2R|1.66394399028;RORB|0.560224089735;TPH1|0.130018001774;UBB|0.502239641728;NOS2|0.595799299715;SLC6A4|1.85805930889;THRAP3|0.591402013742	14	230	273	42845	http://www.ebi.ac.uk/QuickGO/GTerm?id=GO:0007623
	2	2	single-organism process	GO:0044699	3.41e-10	3.22e-08	-68.53	-13.65	1.34049	-14.9048	HOOK1|0.533653846077;SLC1A3|0.630662644092;DBF4|0.524546066015;FOXA1|1.73859844213;SSPO|0.483689538888;UCN3|3.34856312481;CEP135|0.497014925467;SESN1|1.5064085516;ICA1|0.482320442103;PRL|2.85983695415;FREM3|0.410381184021;NEXN|0.571689953246;ANO6|0.518389199326;MARCH5|0.621032585686;FOS|0.478696603221;BMP3|0.416210295628;JUND|0.425057208227;RFX3|0.578394113214;CYGB|0.103804950129;WDPCP|0.49570024…	231	29192	273	42845	http://www.ebi.ac.uk/QuickGO/GTerm?id=GO:0044699
	4	3,4	signal transduction	GO:0007165	4.1e-10	3.78e-08	-33.3	-6.46	1.34049	-14.9048	FOXA1|1.73859844213;UCN3|3.34856312481;SESN1|1.5064085516;PRL|2.85983695415;ANO6|0.518389199326;FOS|0.478696603221;BMP3|0.416210295628;WDPCP|0.495700245696;GNB5|0.537449971545;ARL11|1.52989130432;ADAM12|1.5435578331;ACKR3|0.454064654077;LRP2|0.575342465794;BAIAP2L1|0.623223465226;AGRP|3.0376984127;ITGA1|0.451883507595;ZFP36|0.514538264623;NR4A3|0.46138443947;JUN|0.581769391354;ATF3|0.234932876289…	113	10443	273	42845	http://www.ebi.ac.uk/QuickGO/GTerm?id=GO:0007165
	4	4	regulation of cell communication	GO:0010646	4.23e-10	3.78e-08	-17.96	-3.33	1.34049	-14.9048	SLC1A3|0.630662644092;FOXA1|1.73859844213;UCN3|3.34856312481;SESN1|1.5064085516;ICA1|0.482320442103;PRL|2.85983695415;BMP3|0.416210295628;GNB5|0.537449971545;ACKR3|0.454064654077;BAIAP2L1|0.623223465226;NEFM|1.74371257505;ITGA1|0.451883507595;JUN|0.581769391354;ATF3|0.234932876289;SOCS3|0.448123620266;RGS22|0.460735009779;CPLX3|0.561082662805;IFT140|0.497885428809;PRLR|0.529426538295;SSX2IP|0.533…	63	4360	273	42845	http://www.ebi.ac.uk/QuickGO/GTerm?id=GO:0010646
	6	5,6	secretion	GO:0046903	4.26e-10	3.78e-08	-13.35	-2.39	1.34049	-14.9048	SLC1A3|0.630662644092;UCN3|3.34856312481;ICA1|0.482320442103;PRL|2.85983695415;ANO6|0.518389199326;NR4A3|0.46138443947;MC4R|1.50455756517;CPLX3|0.561082662805;CHRNA4|1.54004944394;DSP|0.390333333301;VIP|1.69691876765;PRLR|0.529426538295;CST3|0.321923280508;UTS2R|1.66394399028;TTR|0.071930989025;PRSS12|0.617600697476;RASGRP1|0.277991602471;SLC5A7|0.566630114777;PLCB1|0.619213780976;TF|0.1769271401…	41	2157	273	42845	http://www.ebi.ac.uk/QuickGO/GTerm?id=GO:0046903
	6	4,6	response to hypoxia	GO:0001666	4.34e-10	3.78e-08	-6.03	-0.9	1.34049	-14.9048	UCN3|3.34856312481;CYGB|0.103804950129;TH|2.15489869251;SOCS3|0.448123620266;NPPC|0.563304629703;CHRNA4|1.54004944394;CST3|0.321923280508;STOX1|0.539929328503;APOLD1|0.362903225821;PYGM|1.51881096122;SOD3|0.480676656336;CA9|0.375720322822;NDNF|1.74807261901;PMAIP1|0.569431500441;UBB|0.502239641728;NOS2|0.595799299715;SLC6A4|1.85805930889	17	376	273	42845	http://www.ebi.ac.uk/QuickGO/GTerm?id=GO:0001666
	4	4	movement of cell or subcellular component	GO:0006928	5.01e-10	4.28e-08	-15.07	-2.74	1.34049	-14.9048	ANO6|0.518389199326;CYGB|0.103804950129;WDPCP|0.495700245696;ITGA1|0.451883507595;NR4A3|0.46138443947;JUN|0.581769391354;TEKT4|0.569259962105;SCN4B|0.421548117287;SPON2|0.440998487235;DSP|0.390333333301;IFT140|0.497885428809;DNAH12|0.480721081568;ENPP2|0.317434210565;SSX2IP|0.533596837813;AK7|0.587931034479;TEKT1|0.599872367543;RASGRP1|0.277991602471;PLCB1|0.619213780976;TF|0.17692714019;CD2AP|0.…	48	2829	273	42845	http://www.ebi.ac.uk/QuickGO/GTerm?id=GO:0006928
	3	3	regulation of response to stimulus	GO:0048583	5.9e-10	4.94e-08	-20.32	-3.81	1.34049	-14.9048	SLC1A3|0.630662644092;FOXA1|1.73859844213;SESN1|1.5064085516;PRL|2.85983695415;ANO6|0.518389199326;FOS|0.478696603221;BMP3|0.416210295628;GNB5|0.537449971545;ACKR3|0.454064654077;BAIAP2L1|0.623223465226;NEFM|1.74371257505;PTGDS|0.548950962534;AGRP|3.0376984127;ITGA1|0.451883507595;ZFP36|0.514538264623;NR4A3|0.46138443947;JUN|0.581769391354;ATF3|0.234932876289;SOCS3|0.448123620266;MC4R|1.504557565…	72	5401	273	42845	http://www.ebi.ac.uk/QuickGO/GTerm?id=GO:0048583
	5	5	response to decreased oxygen levels	GO:0036293	6.22e-10	5.12e-08	-6.03	-0.9	1.34049	-14.9048	UCN3|3.34856312481;CYGB|0.103804950129;TH|2.15489869251;SOCS3|0.448123620266;NPPC|0.563304629703;CHRNA4|1.54004944394;CST3|0.321923280508;STOX1|0.539929328503;APOLD1|0.362903225821;PYGM|1.51881096122;SOD3|0.480676656336;CA9|0.375720322822;NDNF|1.74807261901;PMAIP1|0.569431500441;UBB|0.502239641728;NOS2|0.595799299715;SLC6A4|1.85805930889	17	385	273	42845	http://www.ebi.ac.uk/QuickGO/GTerm?id=GO:0036293
	3	3	response to external stimulus	GO:0009605	7.58e-10	6.12e-08	-17.23	-3.18	1.34049	-14.9048	SLC1A3|0.630662644092;UCN3|3.34856312481;SESN1|1.5064085516;ANO6|0.518389199326;FOS|0.478696603221;JUND|0.425057208227;TH|2.15489869251;GNB5|0.537449971545;ACKR3|0.454064654077;LRP2|0.575342465794;BAIAP2L1|0.623223465226;NEFM|1.74371257505;ITGA1|0.451883507595;ZFP36|0.514538264623;NR4A3|0.46138443947;JUN|0.581769391354;ATF3|0.234932876289;SOCS3|0.448123620266;MC4R|1.50455756517;SPON2|0.4409984872…	53	3366	273	42845	http://www.ebi.ac.uk/QuickGO/GTerm?id=GO:0009605
	2	2	reproductive process	GO:0022414	9.71e-10	7.69e-08	-10.38	-1.78	1.34049	-14.9048	HOOK1|0.533653846077;FOXA1|1.73859844213;PRL|2.85983695415;FOS|0.478696603221;TH|2.15489869251;PTGDS|0.548950962534;AGRP|3.0376984127;SOCS3|0.448123620266;NPPC|0.563304629703;VIP|1.69691876765;ODF3|0.476613965706;PRLR|0.529426538295;CST3|0.321923280508;ZP1|0.16806316468;AK7|0.587931034479;ATRX|0.62582787361;COL16A1|0.614794656081;PLCB1|0.619213780976;ZBTB16|1.56576173974;BCL2L1|0.557898631253;PLA…	35	1685	273	42845	http://www.ebi.ac.uk/QuickGO/GTerm?id=GO:0022414
	2	2	reproduction	GO:0000003	9.86e-10	7.69e-08	-10.38	-1.78	1.34049	-14.9048	HOOK1|0.533653846077;FOXA1|1.73859844213;PRL|2.85983695415;FOS|0.478696603221;TH|2.15489869251;PTGDS|0.548950962534;AGRP|3.0376984127;SOCS3|0.448123620266;NPPC|0.563304629703;VIP|1.69691876765;ODF3|0.476613965706;PRLR|0.529426538295;CST3|0.321923280508;ZP1|0.16806316468;AK7|0.587931034479;ATRX|0.62582787361;COL16A1|0.614794656081;PLCB1|0.619213780976;ZBTB16|1.56576173974;BCL2L1|0.557898631253;PLA…	35	1686	273	42845	http://www.ebi.ac.uk/QuickGO/GTerm?id=GO:0000003
	3	3	regulation of developmental process	GO:0050793	1.02e-09	7.81e-08	-15.3	-2.79	1.34049	-14.9048	FOXA1|1.73859844213;CEP135|0.497014925467;PRL|2.85983695415;ANO6|0.518389199326;MARCH5|0.621032585686;FOS|0.478696603221;JUND|0.425057208227;WDPCP|0.495700245696;ZFP36|0.514538264623;JUN|0.581769391354;SOCS3|0.448123620266;NPPC|0.563304629703;IFT140|0.497885428809;PRLR|0.529426538295;ENPP2|0.317434210565;AHI1|0.608256289024;CST3|0.321923280508;STOX1|0.539929328503;PGLYRP2|0.501929012404;APOLD1|0.…	49	2990	273	42845	http://www.ebi.ac.uk/QuickGO/GTerm?id=GO:0050793
	3	3	regulation of cellular process	GO:0050794	1.12e-09	8.48e-08	-53.4	-10.56	1.34049	-14.9048	SLC1A3|0.630662644092;FOXA1|1.73859844213;SSPO|0.483689538888;UCN3|3.34856312481;CEP135|0.497014925467;SESN1|1.5064085516;ICA1|0.482320442103;PRL|2.85983695415;NEXN|0.571689953246;ANO6|0.518389199326;MARCH5|0.621032585686;FOS|0.478696603221;EIF5B|1.68986657071;BMP3|0.416210295628;NFIB|0.59633312597;JUND|0.425057208227;RFX3|0.578394113214;CYGB|0.103804950129;WDPCP|0.495700245696;GNB5|0.53744997154…	180	20494	273	42845	http://www.ebi.ac.uk/QuickGO/GTerm?id=GO:0050794
	4	4	response to oxygen levels	GO:0070482	1.49e-09	1.11e-07	-6.03	-0.9	1.34049	-14.9048	UCN3|3.34856312481;CYGB|0.103804950129;TH|2.15489869251;SOCS3|0.448123620266;NPPC|0.563304629703;CHRNA4|1.54004944394;CST3|0.321923280508;STOX1|0.539929328503;APOLD1|0.362903225821;PYGM|1.51881096122;SOD3|0.480676656336;CA9|0.375720322822;NDNF|1.74807261901;PMAIP1|0.569431500441;UBB|0.502239641728;NOS2|0.595799299715;SLC6A4|1.85805930889	17	408	273	42845	http://www.ebi.ac.uk/QuickGO/GTerm?id=GO:0070482
	5	5	response to organic cyclic compound	GO:0014070	2.25e-09	1.64e-07	-8.78	-1.46	1.34049	-14.9048	FOXA1|1.73859844213;UCN3|3.34856312481;FOS|0.478696603221;JUND|0.425057208227;TH|2.15489869251;PTGDS|0.548950962534;NR4A3|0.46138443947;JUN|0.581769391354;SOCS3|0.448123620266;CHRNA4|1.54004944394;TPH2|1.94914922746;CST3|0.321923280508;BCL2L1|0.557898631253;RORB|0.560224089735;NR4A1|0.320170109308;CD83|0.375086266268;PYGM|1.51881096122;VGF|1.671224613;MSX2|0.227786752798;CA9|0.375720322822;PMAIP1…	29	1241	273	42845	http://www.ebi.ac.uk/QuickGO/GTerm?id=GO:0014070
	3	3	establishment of localization	GO:0051234	2.43e-09	1.75e-07	-33.8	-6.56	1.34049	-14.9048	HOOK1|0.533653846077;SLC1A3|0.630662644092;UCN3|3.34856312481;ICA1|0.482320442103;PRL|2.85983695415;ANO6|0.518389199326;CYGB|0.103804950129;WDPCP|0.495700245696;TH|2.15489869251;GNB5|0.537449971545;ACKR3|0.454064654077;LRP2|0.575342465794;PTGDS|0.548950962534;SLC2A12|0.323016319719;NR4A3|0.46138443947;JUN|0.581769391354;MC4R|1.50455756517;SLC17A8|1.61790878801;SCN4B|0.421548117287;CPLX3|0.5610826…	109	10211	273	42845	http://www.ebi.ac.uk/QuickGO/GTerm?id=GO:0051234
	2	2	multi-organism process	GO:0051704	2.84e-09	2.01e-07	-13.42	-2.4	1.34049	-14.9048	HOOK1|0.533653846077;SLC1A3|0.630662644092;PRL|2.85983695415;FOS|0.478696603221;JUND|0.425057208227;TH|2.15489869251;ACKR3|0.454064654077;BAIAP2L1|0.623223465226;PTGDS|0.548950962534;AGRP|3.0376984127;ZFP36|0.514538264623;JUN|0.581769391354;SOCS3|0.448123620266;NPPC|0.563304629703;SPON2|0.440998487235;VIP|1.69691876765;ODF3|0.476613965706;PRLR|0.529426538295;CST3|0.321923280508;ZP1|0.16806316468;…	49	3085	273	42845	http://www.ebi.ac.uk/QuickGO/GTerm?id=GO:0051704
	3	3	response to stress	GO:0006950	3.13e-09	2.18e-07	-23.83	-4.53	1.34049	-14.9048	SLC1A3|0.630662644092;UCN3|3.34856312481;SESN1|1.5064085516;ANO6|0.518389199326;FOS|0.478696603221;CYGB|0.103804950129;TH|2.15489869251;ACKR3|0.454064654077;NEFM|1.74371257505;ITGA1|0.451883507595;ZFP36|0.514538264623;NR4A3|0.46138443947;JUN|0.581769391354;ATF3|0.234932876289;SOCS3|0.448123620266;NPPC|0.563304629703;CHRNA4|1.54004944394;SPON2|0.440998487235;DSP|0.390333333301;VIP|1.69691876765;IT…	78	6321	273	42845	http://www.ebi.ac.uk/QuickGO/GTerm?id=GO:0006950
	5	5	cellular response to oxygen-containing compound	GO:1901701	3.28e-09	2.24e-07	-9.31	-1.57	1.34049	-14.9048	PRL|2.85983695415;FOS|0.478696603221;TH|2.15489869251;BAIAP2L1|0.623223465226;ZFP36|0.514538264623;NR4A3|0.46138443947;JUN|0.581769391354;SOCS3|0.448123620266;CHRNA4|1.54004944394;SPON2|0.440998487235;PRLR|0.529426538295;GNG11|0.132770734675;CST3|0.321923280508;COL16A1|0.614794656081;PLCB1|0.619213780976;KL|0.276778819679;BCL2L1|0.557898631253;RORB|0.560224089735;NR4A1|0.320170109308;SOD3|0.48067…	29	1262	273	42845	http://www.ebi.ac.uk/QuickGO/GTerm?id=GO:1901701
	6	5,6	neuron development	GO:0048666	5.05e-09	3.39e-07	-8.53	-1.41	1.34049	-14.9048	SLC1A3|0.630662644092;WDPCP|0.495700245696;TH|2.15489869251;NEFM|1.74371257505;ITGA1|0.451883507595;NR4A3|0.46138443947;JUN|0.581769391354;OGN|0.157656731776;SPON2|0.440998487235;IFT140|0.497885428809;TRPM1|0.323076923133;AHI1|0.608256289024;RORB|0.560224089735;COL4A4|0.554274526696;RTN4|0.573264781517;RPS6KA5|0.630011170563;SCN5A|1.68154269978;PAX2|1.66908431578;NDNF|1.74807261901;UBB|0.50223964…	32	1536	273	42845	http://www.ebi.ac.uk/QuickGO/GTerm?id=GO:0048666
	3	3	cellular response to stimulus	GO:0051716	5.09e-09	3.39e-07	-37.68	-7.35	1.34049	-14.9048	SLC1A3|0.630662644092;FOXA1|1.73859844213;UCN3|3.34856312481;SESN1|1.5064085516;PRL|2.85983695415;ANO6|0.518389199326;FOS|0.478696603221;BMP3|0.416210295628;JUND|0.425057208227;WDPCP|0.495700245696;TH|2.15489869251;GNB5|0.537449971545;ARL11|1.52989130432;ADAM12|1.5435578331;ACKR3|0.454064654077;LRP2|0.575342465794;BAIAP2L1|0.623223465226;NEFM|1.74371257505;AGRP|3.0376984127;ITGA1|0.451883507595;Z…	128	12956	273	42845	http://www.ebi.ac.uk/QuickGO/GTerm?id=GO:0051716
	4	4	regulation of hormone levels	GO:0010817	6.72e-09	4.41e-07	-6.83	-1.06	1.34049	-14.9048	FOXA1|1.73859844213;UCN3|3.34856312481;ICA1|0.482320442103;MC4R|1.50455756517;CPLX3|0.561082662805;LRAT|0.197407438767;VIP|1.69691876765;SLCO1C1|0.431309904118;TTR|0.071930989025;FAM3B|0.434489901458;BACE2|0.572398738639;STXBP5L|0.380881624664;RAPGEF4|0.496449704049;VGF|1.671224613;CYP19A1|0.510938602623;CPN1|0.566073102352;NOS2|0.595799299715;PPP3CA|0.657457706233;GLP1R|0.663372002118;CACNA1D|0.…	20	637	273	42845	http://www.ebi.ac.uk/QuickGO/GTerm?id=GO:0010817
	5	5	response to lipid	GO:0033993	7.29e-09	4.71e-07	-8.38	-1.38	1.34049	-14.9048	FOXA1|1.73859844213;UCN3|3.34856312481;FOS|0.478696603221;JUND|0.425057208227;TH|2.15489869251;PTGDS|0.548950962534;ZFP36|0.514538264623;NR4A3|0.46138443947;JUN|0.581769391354;SOCS3|0.448123620266;SPON2|0.440998487235;TPH2|1.94914922746;CST3|0.321923280508;RORB|0.560224089735;NR4A1|0.320170109308;PAX2|1.66908431578;MSX2|0.227786752798;CA9|0.375720322822;CPN1|0.566073102352;NOS2|0.595799299715;FER…	27	1148	273	42845	http://www.ebi.ac.uk/QuickGO/GTerm?id=GO:0033993
	6	5,6	hormone transport	GO:0009914	7.86e-09	5.01e-07	-5.4	-0.77	1.34049	-14.9048	UCN3|3.34856312481;ICA1|0.482320442103;MC4R|1.50455756517;CPLX3|0.561082662805;VIP|1.69691876765;SLCO1C1|0.431309904118;TTR|0.071930989025;FAM3B|0.434489901458;STXBP5L|0.380881624664;RAPGEF4|0.496449704049;VGF|1.671224613;CYP19A1|0.510938602623;NOS2|0.595799299715;PPP3CA|0.657457706233;GLP1R|0.663372002118;CACNA1D|0.62739893833	16	399	273	42845	http://www.ebi.ac.uk/QuickGO/GTerm?id=GO:0009914
	3	3	positive regulation of multicellular organismal process	GO:0051240	8.12e-09	5.1e-07	-10.38	-1.78	1.34049	-14.9048	FOXA1|1.73859844213;ANO6|0.518389199326;FOS|0.478696603221;JUND|0.425057208227;NR4A3|0.46138443947;JUN|0.581769391354;MC4R|1.50455756517;NPPC|0.563304629703;SPON2|0.440998487235;VIP|1.69691876765;ENPP2|0.317434210565;STOX1|0.539929328503;UTS2R|1.66394399028;RASGRP1|0.277991602471;PLCB1|0.619213780976;TF|0.17692714019;ZBTB16|1.56576173974;KL|0.276778819679;MKL2|0.581646964486;CD83|0.375086266268;R…	34	1742	273	42845	http://www.ebi.ac.uk/QuickGO/GTerm?id=GO:0051240
	4	4	response to drug	GO:0042493	9.39e-09	5.82e-07	-4.87	-0.66	1.34049	-14.9048	SLC1A3|0.630662644092;FOS|0.478696603221;JUND|0.425057208227;TH|2.15489869251;JUN|0.581769391354;SOCS3|0.448123620266;NPPC|0.563304629703;CST3|0.321923280508;UTS2R|1.66394399028;ATR|0.546379761599;CA9|0.375720322822;SLC6A2|1.52986518273;NOS2|0.595799299715;PPP3CA|0.657457706233;SLC6A4|1.85805930889;CHEK2|0.645155499886;GABRA2|0.657032518177;TIMP4|0.663697327465	18	522	273	42845	http://www.ebi.ac.uk/QuickGO/GTerm?id=GO:0042493
	4	4	transport	GO:0006810	9.91e-09	6.05e-07	-32.98	-6.4	1.34049	-14.9048	HOOK1|0.533653846077;SLC1A3|0.630662644092;UCN3|3.34856312481;ICA1|0.482320442103;PRL|2.85983695415;ANO6|0.518389199326;CYGB|0.103804950129;TH|2.15489869251;GNB5|0.537449971545;ACKR3|0.454064654077;LRP2|0.575342465794;PTGDS|0.548950962534;SLC2A12|0.323016319719;NR4A3|0.46138443947;JUN|0.581769391354;MC4R|1.50455756517;SLC17A8|1.61790878801;SCN4B|0.421548117287;CPLX3|0.561082662805;SLC35G1|0.34126…	106	10057	273	42845	http://www.ebi.ac.uk/QuickGO/GTerm?id=GO:0006810
	3	3	positive regulation of developmental process	GO:0051094	1.44e-08	8.68e-07	-9.47	-1.6	1.34049	-14.9048	FOXA1|1.73859844213;ANO6|0.518389199326;MARCH5|0.621032585686;FOS|0.478696603221;JUND|0.425057208227;ZFP36|0.514538264623;JUN|0.581769391354;SOCS3|0.448123620266;NPPC|0.563304629703;ENPP2|0.317434210565;AHI1|0.608256289024;STOX1|0.539929328503;UTS2R|1.66394399028;RASGRP1|0.277991602471;PLCB1|0.619213780976;ZBTB16|1.56576173974;KL|0.276778819679;MKL2|0.581646964486;CD83|0.375086266268;RTN4|0.57326…	30	1434	273	42845	http://www.ebi.ac.uk/QuickGO/GTerm?id=GO:0051094
	6	6	neurogenesis	GO:0022008	1.49e-08	8.85e-07	-10.86	-1.88	1.34049	-14.9048	SLC1A3|0.630662644092;FOXA1|1.73859844213;WDPCP|0.495700245696;TH|2.15489869251;NEFM|1.74371257505;ITGA1|0.451883507595;NR4A3|0.46138443947;JUN|0.581769391354;OGN|0.157656731776;SPON2|0.440998487235;IFT140|0.497885428809;TRPM1|0.323076923133;AHI1|0.608256289024;ROGDI|0.486567164218;RORB|0.560224089735;COL4A4|0.554274526696;RTN4|0.573264781517;RPS6KA5|0.630011170563;SCN5A|1.68154269978;MMP24|6.531…	39	2249	273	42845	http://www.ebi.ac.uk/QuickGO/GTerm?id=GO:0022008
	3	3	multi-organism reproductive process	GO:0044703	1.64e-08	9.65e-07	-8.01	-1.3	1.34049	-14.9048	HOOK1|0.533653846077;PRL|2.85983695415;FOS|0.478696603221;TH|2.15489869251;PTGDS|0.548950962534;AGRP|3.0376984127;NPPC|0.563304629703;VIP|1.69691876765;ODF3|0.476613965706;PRLR|0.529426538295;CST3|0.321923280508;ZP1|0.16806316468;AK7|0.587931034479;ATRX|0.62582787361;COL16A1|0.614794656081;PLCB1|0.619213780976;ZBTB16|1.56576173974;BCL2L1|0.557898631253;PLA2G4B|0.563646789161;GPR149|1.61363636378;…	27	1194	273	42845	http://www.ebi.ac.uk/QuickGO/GTerm?id=GO:0044703
	5	5	organic substance transport	GO:0071702	1.86e-08	1.08e-06	-18.61	-3.46	1.34049	-14.9048	HOOK1|0.533653846077;SLC1A3|0.630662644092;UCN3|3.34856312481;ICA1|0.482320442103;ANO6|0.518389199326;TH|2.15489869251;LRP2|0.575342465794;SLC2A12|0.323016319719;NR4A3|0.46138443947;JUN|0.581769391354;MC4R|1.50455756517;SLC17A8|1.61790878801;CPLX3|0.561082662805;CHRNA4|1.54004944394;LRAT|0.197407438767;ZDHHC14|0.51698902233;SLC2A9|1.6841455888;IFT140|0.497885428809;VIP|1.69691876765;SLCO1C1|0.431…	61	4578	273	42845	http://www.ebi.ac.uk/QuickGO/GTerm?id=GO:0071702
	7	4,6,7	secretion by cell	GO:0032940	2.16e-08	1.24e-06	-11.75	-2.06	1.34049	-14.9048	SLC1A3|0.630662644092;UCN3|3.34856312481;ICA1|0.482320442103;ANO6|0.518389199326;NR4A3|0.46138443947;MC4R|1.50455756517;CPLX3|0.561082662805;CHRNA4|1.54004944394;DSP|0.390333333301;VIP|1.69691876765;CST3|0.321923280508;TTR|0.071930989025;PRSS12|0.617600697476;RASGRP1|0.277991602471;SLC5A7|0.566630114777;PLCB1|0.619213780976;TF|0.17692714019;SYT10|0.478260869704;FAM3B|0.434489901458;STXBP5L|0.3808…	36	1997	273	42845	http://www.ebi.ac.uk/QuickGO/GTerm?id=GO:0032940
	3	3	macromolecule localization	GO:0033036	2.61e-08	1.48e-06	-17.03	-3.14	1.34049	-14.9048	HOOK1|0.533653846077;UCN3|3.34856312481;ICA1|0.482320442103;ANO6|0.518389199326;MARCH5|0.621032585686;WDPCP|0.495700245696;LRP2|0.575342465794;JUN|0.581769391354;MC4R|1.50455756517;CPLX3|0.561082662805;DSP|0.390333333301;LRAT|0.197407438767;ZDHHC14|0.51698902233;IFT140|0.497885428809;VIP|1.69691876765;AHI1|0.608256289024;SLCO1C1|0.431309904118;SSX2IP|0.533596837813;APOLD1|0.362903225821;ATRX|0.62…	61	4621	273	42845	http://www.ebi.ac.uk/QuickGO/GTerm?id=GO:0033036
	3	3	single-organism behavior	GO:0044708	2.75e-08	1.53e-06	-2.1	-0.09	1.34049	-14.9048	SLC1A3|0.630662644092;FOS|0.478696603221;TH|2.15489869251;PTGDS|0.548950962534;AGRP|3.0376984127;NR4A3|0.46138443947;JUN|0.581769391354;MC4R|1.50455756517;CHRNA4|1.54004944394;VIP|1.69691876765;CST3|0.321923280508;UTS2R|1.66394399028;PLCB1|0.619213780976;GLP1R|0.663372002118;SLC6A4|1.85805930889;PRKCZ|0.666266484494;EN1|1.56874608756	17	497	273	42845	http://www.ebi.ac.uk/QuickGO/GTerm?id=GO:0044708
	3	3	cell adhesion	GO:0007155	4.52e-08	2.49e-06	-10.68	-1.84	1.34049	-14.9048	FOXA1|1.73859844213;SSPO|0.483689538888;FREM3|0.410381184021;WDPCP|0.495700245696;ADAM12|1.5435578331;ACKR3|0.454064654077;BAIAP2L1|0.623223465226;ITGA1|0.451883507595;NR4A3|0.46138443947;PLEKHA7|0.495365992066;SPON2|0.440998487235;DSP|0.390333333301;PRLR|0.529426538295;SSX2IP|0.533596837813;WISP2|2.25345190779;COL16A1|0.614794656081;RASGRP1|0.277991602471;ZBTB16|1.56576173974;CD2AP|0.53583910330…	38	2248	273	42845	http://www.ebi.ac.uk/QuickGO/GTerm?id=GO:0007155
	2	2	biological adhesion	GO:0022610	4.89e-08	2.67e-06	-10.68	-1.84	1.34049	-14.9048	FOXA1|1.73859844213;SSPO|0.483689538888;FREM3|0.410381184021;WDPCP|0.495700245696;ADAM12|1.5435578331;ACKR3|0.454064654077;BAIAP2L1|0.623223465226;ITGA1|0.451883507595;NR4A3|0.46138443947;PLEKHA7|0.495365992066;SPON2|0.440998487235;DSP|0.390333333301;PRLR|0.529426538295;SSX2IP|0.533596837813;WISP2|2.25345190779;COL16A1|0.614794656081;RASGRP1|0.277991602471;ZBTB16|1.56576173974;CD2AP|0.53583910330…	38	2255	273	42845	http://www.ebi.ac.uk/QuickGO/GTerm?id=GO:0022610
	3	3	single organism reproductive process	GO:0044702	5.41e-08	2.91e-06	-8.81	-1.46	1.34049	-14.9048	HOOK1|0.533653846077;FOXA1|1.73859844213;PTGDS|0.548950962534;AGRP|3.0376984127;SOCS3|0.448123620266;NPPC|0.563304629703;VIP|1.69691876765;ODF3|0.476613965706;PRLR|0.529426538295;CST3|0.321923280508;ZP1|0.16806316468;AK7|0.587931034479;ATRX|0.62582787361;PLCB1|0.619213780976;ZBTB16|1.56576173974;BCL2L1|0.557898631253;GPR149|1.61363636378;SPEF2|0.449577658948;VGF|1.671224613;MSX2|0.227786752798;CY…	30	1523	273	42845	http://www.ebi.ac.uk/QuickGO/GTerm?id=GO:0044702
	4	4	response to nitrogen compound	GO:1901698	6e-08	3.19e-06	-8.39	-1.38	1.34049	-14.9048	PRL|2.85983695415;FOS|0.478696603221;JUND|0.425057208227;TH|2.15489869251;BAIAP2L1|0.623223465226;AGRP|3.0376984127;NR4A3|0.46138443947;JUN|0.581769391354;SOCS3|0.448123620266;MC4R|1.50455756517;CHRNA4|1.54004944394;PRLR|0.529426538295;GNG11|0.132770734675;ATRX|0.62582787361;COL16A1|0.614794656081;PLCB1|0.619213780976;KL|0.276778819679;BCL2L1|0.557898631253;NR4A1|0.320170109308;PYGM|1.51881096122…	28	1357	273	42845	http://www.ebi.ac.uk/QuickGO/GTerm?id=GO:1901698
	5	5	response to steroid hormone	GO:0048545	6.78e-08	3.57e-06	-6.28	-0.95	1.34049	-14.9048	FOXA1|1.73859844213;UCN3|3.34856312481;FOS|0.478696603221;TH|2.15489869251;PTGDS|0.548950962534;NR4A3|0.46138443947;SOCS3|0.448123620266;TPH2|1.94914922746;CST3|0.321923280508;RORB|0.560224089735;NR4A1|0.320170109308;MSX2|0.227786752798;CA9|0.375720322822;CPN1|0.566073102352;SMAD6|0.629189007979;SLC6A4|1.85805930889;NEDD4|0.655092256273;DYX1C1|0.642871036922;THRAP3|0.591402013742	19	663	273	42845	http://www.ebi.ac.uk/QuickGO/GTerm?id=GO:0048545
	3	3	positive regulation of metabolic process	GO:0009893	7.81e-08	4.06e-06	-18.94	-3.53	1.34049	-14.9048	SLC1A3|0.630662644092;DBF4|0.524546066015;FOXA1|1.73859844213;FOS|0.478696603221;BMP3|0.416210295628;JUND|0.425057208227;ACKR3|0.454064654077;NEFM|1.74371257505;ITGA1|0.451883507595;ZFP36|0.514538264623;NR4A3|0.46138443947;JUN|0.581769391354;ATF3|0.234932876289;MC4R|1.50455756517;NPPC|0.563304629703;RGS22|0.460735009779;VIP|1.69691876765;PRLR|0.529426538295;ENPP2|0.317434210565;AHI1|0.60825628902…	65	5229	273	42845	http://www.ebi.ac.uk/QuickGO/GTerm?id=GO:0009893
	6	5,6	cilium organization	GO:0044782	7.95e-08	4.09e-06	-4	-0.48	1.34049	-14.9048	CEP135|0.497014925467;RFX3|0.578394113214;WDPCP|0.495700245696;IFT140|0.497885428809;AHI1|0.608256289024;SSX2IP|0.533596837813;AK7|0.587931034479;SPAG17|0.50715746406;CFAP46|0.41165477418;SPEF2|0.449577658948;CFAP74|0.573351278725;WDR60|0.575016670329;DYX1C1|0.642871036922;TRIP11|0.63941988031;CCDC39|0.583504002851	15	411	273	42845	http://www.ebi.ac.uk/QuickGO/GTerm?id=GO:0044782
	3	3	cellular component organization	GO:0016043	8.1e-08	4.12e-06	-29.86	-5.76	1.34049	-14.9048	HOOK1|0.533653846077;SLC1A3|0.630662644092;FOXA1|1.73859844213;CEP135|0.497014925467;ANO6|0.518389199326;MARCH5|0.621032585686;RFX3|0.578394113214;WDPCP|0.495700245696;ADAM12|1.5435578331;LRP2|0.575342465794;BAIAP2L1|0.623223465226;NEFM|1.74371257505;ITGA1|0.451883507595;NR4A3|0.46138443947;JUN|0.581769391354;PLEKHA7|0.495365992066;TEKT4|0.569259962105;OGN|0.157656731776;SPON2|0.440998487235;DSP|…	108	10720	273	42845	http://www.ebi.ac.uk/QuickGO/GTerm?id=GO:0016043
	6	5,6	positive regulation of nucleobase-containing compound metabolic process	GO:0045935	8.39e-08	4.21e-06	-10.43	-1.79	1.34049	-14.9048	FOXA1|1.73859844213;FOS|0.478696603221;BMP3|0.416210295628;JUND|0.425057208227;ZFP36|0.514538264623;NR4A3|0.46138443947;JUN|0.581769391354;ATF3|0.234932876289;MC4R|1.50455756517;NPPC|0.563304629703;VIP|1.69691876765;AHI1|0.608256289024;CST3|0.321923280508;ATRX|0.62582787361;PLCB1|0.619213780976;TF|0.17692714019;ZBTB16|1.56576173974;ATR|0.546379761599;MKL2|0.581646964486;RORB|0.560224089735;NR4A1|…	38	2303	273	42845	http://www.ebi.ac.uk/QuickGO/GTerm?id=GO:0045935
	3	3	regulation of localization	GO:0032879	8.62e-08	4.28e-06	-15.35	-2.8	1.34049	-14.9048	UCN3|3.34856312481;ICA1|0.482320442103;ANO6|0.518389199326;CYGB|0.103804950129;WDPCP|0.495700245696;GNB5|0.537449971545;NR4A3|0.46138443947;JUN|0.581769391354;SCN4B|0.421548117287;CPLX3|0.561082662805;CHRNA4|1.54004944394;DSP|0.390333333301;LRAT|0.197407438767;VIP|1.69691876765;ENPP2|0.317434210565;AHI1|0.608256289024;SSX2IP|0.533596837813;CLIC6|0.207350360696;UTS2R|1.66394399028;RASGRP1|0.277991…	48	3331	273	42845	http://www.ebi.ac.uk/QuickGO/GTerm?id=GO:0032879
	5	5	circulatory system development	GO:0072359	8.98e-08	4.41e-06	-7.54	-1.2	1.34049	-14.9048	NEXN|0.571689953246;WDPCP|0.495700245696;TH|2.15489869251;ACKR3|0.454064654077;LRP2|0.575342465794;JUN|0.581769391354;SOCS3|0.448123620266;DSP|0.390333333301;IFT140|0.497885428809;ENPP2|0.317434210565;AHI1|0.608256289024;APOLD1|0.362903225821;UTS2R|1.66394399028;MKL2|0.581646964486;NR4A1|0.320170109308;RTN4|0.573264781517;SCN5A|1.68154269978;MSX2|0.227786752798;NDNF|1.74807261901;CYR61|0.49285243…	25	1132	273	42845	http://www.ebi.ac.uk/QuickGO/GTerm?id=GO:0072359
	9	7,8,9	peptide hormone secretion	GO:0030072	9.34e-08	4.51e-06	-3.6	-0.4	1.34049	-14.9048	UCN3|3.34856312481;ICA1|0.482320442103;MC4R|1.50455756517;CPLX3|0.561082662805;VIP|1.69691876765;FAM3B|0.434489901458;STXBP5L|0.380881624664;RAPGEF4|0.496449704049;VGF|1.671224613;NOS2|0.595799299715;PPP3CA|0.657457706233;GLP1R|0.663372002118;CACNA1D|0.62739893833	13	303	273	42845	http://www.ebi.ac.uk/QuickGO/GTerm?id=GO:0030072
	4	4	response to radiation	GO:0009314	9.37e-08	4.51e-06	-6.87	-1.07	1.34049	-14.9048	SLC1A3|0.630662644092;FOS|0.478696603221;JUND|0.425057208227;TH|2.15489869251;GNB5|0.537449971545;LRP2|0.575342465794;AGRP|3.0376984127;JUN|0.581769391354;SOCS3|0.448123620266;LRAT|0.197407438767;TRPM1|0.323076923133;TTR|0.071930989025;ATR|0.546379761599;BCL2L1|0.557898631253;RLBP1|0.253074916141;PMAIP1|0.569431500441;NEDD4|0.655092256273;CHEK2|0.645155499886	18	608	273	42845	http://www.ebi.ac.uk/QuickGO/GTerm?id=GO:0009314
	4	4	cellular response to endogenous stimulus	GO:0071495	9.59e-08	4.53e-06	-10.45	-1.8	1.34049	-14.9048	FOXA1|1.73859844213;PRL|2.85983695415;FOS|0.478696603221;BMP3|0.416210295628;JUND|0.425057208227;TH|2.15489869251;BAIAP2L1|0.623223465226;AGRP|3.0376984127;ZFP36|0.514538264623;NR4A3|0.46138443947;JUN|0.581769391354;SOCS3|0.448123620266;PRLR|0.529426538295;GNG11|0.132770734675;COL16A1|0.614794656081;KL|0.276778819679;BCL2L1|0.557898631253;RORB|0.560224089735;NR4A1|0.320170109308;PAX2|1.6690843157…	33	1837	273	42845	http://www.ebi.ac.uk/QuickGO/GTerm?id=GO:0071495
	7	7	generation of neurons	GO:0048699	9.62e-08	4.53e-06	-9.46	-1.6	1.34049	-14.9048	SLC1A3|0.630662644092;FOXA1|1.73859844213;WDPCP|0.495700245696;TH|2.15489869251;NEFM|1.74371257505;ITGA1|0.451883507595;NR4A3|0.46138443947;JUN|0.581769391354;OGN|0.157656731776;SPON2|0.440998487235;IFT140|0.497885428809;TRPM1|0.323076923133;AHI1|0.608256289024;RORB|0.560224089735;COL4A4|0.554274526696;RTN4|0.573264781517;RPS6KA5|0.630011170563;SCN5A|1.68154269978;PAX2|1.66908431578;NDNF|1.748072…	36	2121	273	42845	http://www.ebi.ac.uk/QuickGO/GTerm?id=GO:0048699
	5	5	cardiovascular system development	GO:0072358	1.1e-07	5.13e-06	-7.24	-1.14	1.34049	-14.9048	NEXN|0.571689953246;WDPCP|0.495700245696;TH|2.15489869251;ACKR3|0.454064654077;LRP2|0.575342465794;JUN|0.581769391354;SOCS3|0.448123620266;DSP|0.390333333301;ENPP2|0.317434210565;AHI1|0.608256289024;APOLD1|0.362903225821;UTS2R|1.66394399028;MKL2|0.581646964486;NR4A1|0.320170109308;RTN4|0.573264781517;SCN5A|1.68154269978;MSX2|0.227786752798;NDNF|1.74807261901;CYR61|0.492852430254;SMAD6|0.629189007…	24	1063	273	42845	http://www.ebi.ac.uk/QuickGO/GTerm?id=GO:0072358
	8	6,8	neuron differentiation	GO:0030182	1.17e-07	5.37e-06	-9.04	-1.51	1.34049	-14.9048	SLC1A3|0.630662644092;FOXA1|1.73859844213;WDPCP|0.495700245696;TH|2.15489869251;NEFM|1.74371257505;ITGA1|0.451883507595;NR4A3|0.46138443947;JUN|0.581769391354;OGN|0.157656731776;SPON2|0.440998487235;IFT140|0.497885428809;TRPM1|0.323076923133;AHI1|0.608256289024;RORB|0.560224089735;COL4A4|0.554274526696;RTN4|0.573264781517;RPS6KA5|0.630011170563;SCN5A|1.68154269978;PAX2|1.66908431578;NDNF|1.748072…	34	1947	273	42845	http://www.ebi.ac.uk/QuickGO/GTerm?id=GO:0030182
	4	4	positive regulation of nitrogen compound metabolic process	GO:0051173	1.17e-07	5.37e-06	-10.61	-1.83	1.34049	-14.9048	FOXA1|1.73859844213;FOS|0.478696603221;BMP3|0.416210295628;JUND|0.425057208227;ZFP36|0.514538264623;NR4A3|0.46138443947;JUN|0.581769391354;ATF3|0.234932876289;MC4R|1.50455756517;NPPC|0.563304629703;VIP|1.69691876765;AHI1|0.608256289024;CST3|0.321923280508;ATRX|0.62582787361;PLCB1|0.619213780976;TF|0.17692714019;ZBTB16|1.56576173974;ATR|0.546379761599;MKL2|0.581646964486;RORB|0.560224089735;NR4A1|…	39	2433	273	42845	http://www.ebi.ac.uk/QuickGO/GTerm?id=GO:0051173
	10	6,7,8,9,10	insulin secretion	GO:0030073	1.34e-07	6.05e-06	-3.37	-0.35	1.34049	-14.9048	UCN3|3.34856312481;ICA1|0.482320442103;MC4R|1.50455756517;CPLX3|0.561082662805;FAM3B|0.434489901458;STXBP5L|0.380881624664;RAPGEF4|0.496449704049;VGF|1.671224613;NOS2|0.595799299715;PPP3CA|0.657457706233;GLP1R|0.663372002118;CACNA1D|0.62739893833	12	260	273	42845	http://www.ebi.ac.uk/QuickGO/GTerm?id=GO:0030073
	2	2	locomotion	GO:0040011	1.4e-07	6.29e-06	-12.15	-2.14	1.34049	-14.9048	ANO6|0.518389199326;CYGB|0.103804950129;WDPCP|0.495700245696;ACKR3|0.454064654077;ITGA1|0.451883507595;NR4A3|0.46138443947;JUN|0.581769391354;TEKT4|0.569259962105;SPON2|0.440998487235;ENPP2|0.317434210565;SSX2IP|0.533596837813;TEKT1|0.599872367543;PLCB1|0.619213780976;TF|0.17692714019;CD2AP|0.535839103302;NR4A1|0.320170109308;COL4A4|0.554274526696;CFAP46|0.41165477418;CEMIP|0.370625302941;MATK|0.…	39	2450	273	42845	http://www.ebi.ac.uk/QuickGO/GTerm?id=GO:0040011
	3	3	system process	GO:0003008	1.59e-07	7.07e-06	-11.68	-2.05	1.34049	-14.9048	SLC1A3|0.630662644092;FOS|0.478696603221;TH|2.15489869251;ITGA1|0.451883507595;NR4A3|0.46138443947;JUN|0.581769391354;NPPC|0.563304629703;SLC17A8|1.61790878801;SCN4B|0.421548117287;CHRNA4|1.54004944394;DSP|0.390333333301;LRAT|0.197407438767;VIP|1.69691876765;TRPM1|0.323076923133;UTS2R|1.66394399028;PLCB1|0.619213780976;SYT10|0.478260869704;RORB|0.560224089735;CEMIP|0.370625302941;RAP1GDS1|0.49524…	40	2563	273	42845	http://www.ebi.ac.uk/QuickGO/GTerm?id=GO:0003008
	4	4	regulation of cellular component organization	GO:0051128	1.67e-07	7.31e-06	-12.56	-2.23	1.34049	-14.9048	SLC1A3|0.630662644092;FOXA1|1.73859844213;CEP135|0.497014925467;ANO6|0.518389199326;MARCH5|0.621032585686;WDPCP|0.495700245696;BAIAP2L1|0.623223465226;NEFM|1.74371257505;JUN|0.581769391354;IFT140|0.497885428809;ENPP2|0.317434210565;AHI1|0.608256289024;WISP2|2.25345190779;CST3|0.321923280508;STOX1|0.539929328503;UTS2R|1.66394399028;ATRX|0.62582787361;COL16A1|0.614794656081;PLCB1|0.619213780976;TF|…	47	3298	273	42845	http://www.ebi.ac.uk/QuickGO/GTerm?id=GO:0051128
	4	4	embryonic organ development	GO:0048568	1.75e-07	7.59e-06	-4.3	-0.54	1.34049	-14.9048	WDPCP|0.495700245696;TH|2.15489869251;NR4A3|0.46138443947;SOCS3|0.448123620266;IFT140|0.497885428809;AHI1|0.608256289024;STOX1|0.539929328503;MKL2|0.581646964486;SPEF2|0.449577658948;PAX2|1.66908431578;CYR61|0.492852430254;WDR60|0.575016670329;OTX2|0.596500624728;KITLG|0.653016567699;CCDC39|0.583504002851;EN1|1.56874608756	16	500	273	42845	http://www.ebi.ac.uk/QuickGO/GTerm?id=GO:0048568
	6	6	hormone secretion	GO:0046879	1.81e-07	7.81e-06	-3.89	-0.46	1.34049	-14.9048	UCN3|3.34856312481;ICA1|0.482320442103;MC4R|1.50455756517;CPLX3|0.561082662805;VIP|1.69691876765;FAM3B|0.434489901458;STXBP5L|0.380881624664;RAPGEF4|0.496449704049;VGF|1.671224613;CYP19A1|0.510938602623;NOS2|0.595799299715;PPP3CA|0.657457706233;GLP1R|0.663372002118;CACNA1D|0.62739893833	14	378	273	42845	http://www.ebi.ac.uk/QuickGO/GTerm?id=GO:0046879
	6	5,6	positive regulation of cellular biosynthetic process	GO:0031328	1.84e-07	7.86e-06	-10.32	-1.77	1.34049	-14.9048	FOXA1|1.73859844213;FOS|0.478696603221;BMP3|0.416210295628;JUND|0.425057208227;NR4A3|0.46138443947;JUN|0.581769391354;ATF3|0.234932876289;MC4R|1.50455756517;NPPC|0.563304629703;VIP|1.69691876765;AHI1|0.608256289024;CST3|0.321923280508;ATRX|0.62582787361;PLCB1|0.619213780976;TF|0.17692714019;ZBTB16|1.56576173974;ATR|0.546379761599;MKL2|0.581646964486;RORB|0.560224089735;NR4A1|0.320170109308;RPS6KA…	38	2376	273	42845	http://www.ebi.ac.uk/QuickGO/GTerm?id=GO:0031328
	4	4	regulation of membrane potential	GO:0042391	1.86e-07	7.87e-06	-4.58	-0.6	1.34049	-14.9048	UCN3|3.34856312481;JUN|0.581769391354;SCN4B|0.421548117287;CHRNA4|1.54004944394;DSP|0.390333333301;STOX1|0.539929328503;BCL2L1|0.557898631253;SCN5A|1.68154269978;PMAIP1|0.569431500441;UBB|0.502239641728;PPP3CA|0.657457706233;NEDD4|0.655092256273;CNTNAP1|0.609460628899;GRIA3|0.664004913789;GRIA2|0.572220410855;GABRA2|0.657032518177;CACNA1D|0.62739893833;PRKCZ|0.666266484494	18	637	273	42845	http://www.ebi.ac.uk/QuickGO/GTerm?id=GO:0042391
	5	5	cellular response to organic substance	GO:0071310	1.88e-07	7.89e-06	-14.18	-2.56	1.34049	-14.9048	FOXA1|1.73859844213;PRL|2.85983695415;FOS|0.478696603221;BMP3|0.416210295628;JUND|0.425057208227;TH|2.15489869251;ACKR3|0.454064654077;BAIAP2L1|0.623223465226;AGRP|3.0376984127;ZFP36|0.514538264623;NR4A3|0.46138443947;JUN|0.581769391354;ATF3|0.234932876289;SOCS3|0.448123620266;SPON2|0.440998487235;PRLR|0.529426538295;GNG11|0.132770734675;COL16A1|0.614794656081;PLCB1|0.619213780976;KL|0.2767788196…	47	3312	273	42845	http://www.ebi.ac.uk/QuickGO/GTerm?id=GO:0071310
	5	5	signal release	GO:0023061	1.9e-07	7.89e-06	-5.22	-0.73	1.34049	-14.9048	SLC1A3|0.630662644092;UCN3|3.34856312481;ICA1|0.482320442103;MC4R|1.50455756517;CPLX3|0.561082662805;VIP|1.69691876765;SLC5A7|0.566630114777;SYT10|0.478260869704;FAM3B|0.434489901458;STXBP5L|0.380881624664;RAPGEF4|0.496449704049;SLC6A13|0.457103064129;VGF|1.671224613;CYP19A1|0.510938602623;NOS2|0.595799299715;PPP3CA|0.657457706233;GLP1R|0.663372002118;STX2|0.595948037761;CACNA1D|0.62739893833	19	709	273	42845	http://www.ebi.ac.uk/QuickGO/GTerm?id=GO:0023061
	5	5	central nervous system development	GO:0007417	2.05e-07	8.42e-06	-6.36	-0.96	1.34049	-14.9048	TH|2.15489869251;LRP2|0.575342465794;NR4A3|0.46138443947;SLC17A8|1.61790878801;AHI1|0.608256289024;CST3|0.321923280508;AK7|0.587931034479;ATRX|0.62582787361;ROGDI|0.486567164218;PLCB1|0.619213780976;ZBTB16|1.56576173974;RORB|0.560224089735;RTN4|0.573264781517;SPEF2|0.449577658948;SCN5A|1.68154269978;PAX2|1.66908431578;UBB|0.502239641728;ASPA|0.591515500665;OTX2|0.596500624728;TRPC4|0.610273800542…	25	1183	273	42845	http://www.ebi.ac.uk/QuickGO/GTerm?id=GO:0007417
	4	4	regulation of cell differentiation	GO:0045595	2.09e-07	8.5e-06	-10.45	-1.8	1.34049	-14.9048	FOXA1|1.73859844213;FOS|0.478696603221;JUND|0.425057208227;ZFP36|0.514538264623;JUN|0.581769391354;SOCS3|0.448123620266;NPPC|0.563304629703;PRLR|0.529426538295;AHI1|0.608256289024;PGLYRP2|0.501929012404;APOLD1|0.362903225821;RASGRP1|0.277991602471;C1QL4|1.57354617992;PLCB1|0.619213780976;ZBTB16|1.56576173974;RORB|0.560224089735;CD83|0.375086266268;RTN4|0.573264781517;MMP24|6.53163444471;TPH1|0.13…	34	1996	273	42845	http://www.ebi.ac.uk/QuickGO/GTerm?id=GO:0045595
	4	4	positive regulation of biosynthetic process	GO:0009891	2.6e-07	1.05e-05	-10.32	-1.77	1.34049	-14.9048	FOXA1|1.73859844213;FOS|0.478696603221;BMP3|0.416210295628;JUND|0.425057208227;NR4A3|0.46138443947;JUN|0.581769391354;ATF3|0.234932876289;MC4R|1.50455756517;NPPC|0.563304629703;VIP|1.69691876765;AHI1|0.608256289024;CST3|0.321923280508;ATRX|0.62582787361;PLCB1|0.619213780976;TF|0.17692714019;ZBTB16|1.56576173974;ATR|0.546379761599;MKL2|0.581646964486;RORB|0.560224089735;NR4A1|0.320170109308;RPS6KA…	38	2409	273	42845	http://www.ebi.ac.uk/QuickGO/GTerm?id=GO:0009891
	3	3	anatomical structure formation involved in morphogenesis	GO:0048646	2.66e-07	1.07e-05	-8.62	-1.42	1.34049	-14.9048	FOXA1|1.73859844213;CEP135|0.497014925467;RFX3|0.578394113214;WDPCP|0.495700245696;ADAM12|1.5435578331;ACKR3|0.454064654077;NR4A3|0.46138443947;JUN|0.581769391354;IFT140|0.497885428809;ENPP2|0.317434210565;AHI1|0.608256289024;SSX2IP|0.533596837813;AK7|0.587931034479;APOLD1|0.362903225821;UTS2R|1.66394399028;SPAG17|0.50715746406;NR4A1|0.320170109308;CFAP46|0.41165477418;SPEF2|0.449577658948;CFAP74…	29	1550	273	42845	http://www.ebi.ac.uk/QuickGO/GTerm?id=GO:0048646
	4	4	regulation of multicellular organismal development	GO:2000026	2.74e-07	1.08e-05	-10.06	-1.72	1.34049	-14.9048	FOXA1|1.73859844213;ANO6|0.518389199326;FOS|0.478696603221;WDPCP|0.495700245696;ZFP36|0.514538264623;JUN|0.581769391354;PRLR|0.529426538295;ENPP2|0.317434210565;AHI1|0.608256289024;STOX1|0.539929328503;PGLYRP2|0.501929012404;APOLD1|0.362903225821;UTS2R|1.66394399028;RASGRP1|0.277991602471;PLCB1|0.619213780976;ZBTB16|1.56576173974;KL|0.276778819679;MKL2|0.581646964486;CD83|0.375086266268;RTN4|0.57…	35	2117	273	42845	http://www.ebi.ac.uk/QuickGO/GTerm?id=GO:2000026
	6	5,6	axoneme assembly	GO:0035082	2.75e-07	1.08e-05	-1.93	-0.06	1.34049	-14.9048	AK7|0.587931034479;SPAG17|0.50715746406;CFAP46|0.41165477418;SPEF2|0.449577658948;CFAP74|0.573351278725;DYX1C1|0.642871036922;CCDC39|0.583504002851	7	68	273	42845	http://www.ebi.ac.uk/QuickGO/GTerm?id=GO:0035082
	6	4,5,6	positive regulation of cellular metabolic process	GO:0031325	2.93e-07	1.14e-05	-15.17	-2.76	1.34049	-14.9048	SLC1A3|0.630662644092;FOXA1|1.73859844213;FOS|0.478696603221;BMP3|0.416210295628;JUND|0.425057208227;ACKR3|0.454064654077;NEFM|1.74371257505;ITGA1|0.451883507595;ZFP36|0.514538264623;NR4A3|0.46138443947;JUN|0.581769391354;ATF3|0.234932876289;MC4R|1.50455756517;NPPC|0.563304629703;VIP|1.69691876765;PRLR|0.529426538295;ENPP2|0.317434210565;AHI1|0.608256289024;CST3|0.321923280508;STOX1|0.53992932850…	53	4026	273	42845	http://www.ebi.ac.uk/QuickGO/GTerm?id=GO:0031325
	5	5	cell projection assembly	GO:0030031	3.06e-07	1.18e-05	-4.57	-0.6	1.34049	-14.9048	CEP135|0.497014925467;ANO6|0.518389199326;RFX3|0.578394113214;WDPCP|0.495700245696;IFT140|0.497885428809;AHI1|0.608256289024;SSX2IP|0.533596837813;AK7|0.587931034479;CD2AP|0.535839103302;SPAG17|0.50715746406;CFAP46|0.41165477418;SPEF2|0.449577658948;CFAP74|0.573351278725;FER|0.60049808031;DYX1C1|0.642871036922;STX2|0.595948037761;CCDC39|0.583504002851	17	589	273	42845	http://www.ebi.ac.uk/QuickGO/GTerm?id=GO:0030031
	5	5	response to organonitrogen compound	GO:0010243	3.51e-07	1.35e-05	-7.73	-1.24	1.34049	-14.9048	PRL|2.85983695415;FOS|0.478696603221;JUND|0.425057208227;TH|2.15489869251;BAIAP2L1|0.623223465226;AGRP|3.0376984127;NR4A3|0.46138443947;JUN|0.581769391354;SOCS3|0.448123620266;MC4R|1.50455756517;CHRNA4|1.54004944394;PRLR|0.529426538295;GNG11|0.132770734675;COL16A1|0.614794656081;KL|0.276778819679;BCL2L1|0.557898631253;NR4A1|0.320170109308;PYGM|1.51881096122;VGF|1.671224613;FER|0.60049808031;PPP3C…	25	1218	273	42845	http://www.ebi.ac.uk/QuickGO/GTerm?id=GO:0010243
	2	2	cellular component organization or biogenesis	GO:0071840	4.03e-07	1.53e-05	-29.86	-5.76	1.34049	-14.9048	HOOK1|0.533653846077;SLC1A3|0.630662644092;FOXA1|1.73859844213;CEP135|0.497014925467;ANO6|0.518389199326;MARCH5|0.621032585686;RFX3|0.578394113214;WDPCP|0.495700245696;ADAM12|1.5435578331;LRP2|0.575342465794;BAIAP2L1|0.623223465226;NEFM|1.74371257505;ITGA1|0.451883507595;NR4A3|0.46138443947;JUN|0.581769391354;PLEKHA7|0.495365992066;TEKT4|0.569259962105;OGN|0.157656731776;SPON2|0.440998487235;DSP|…	108	11046	273	42845	http://www.ebi.ac.uk/QuickGO/GTerm?id=GO:0071840
	5	5	response to peptide hormone	GO:0043434	4.23e-07	1.6e-05	-5.89	-0.87	1.34049	-14.9048	PRL|2.85983695415;JUND|0.425057208227;TH|2.15489869251;BAIAP2L1|0.623223465226;AGRP|3.0376984127;NR4A3|0.46138443947;SOCS3|0.448123620266;MC4R|1.50455756517;PRLR|0.529426538295;GNG11|0.132770734675;KL|0.276778819679;NR4A1|0.320170109308;VGF|1.671224613;FER|0.60049808031;GLP1R|0.663372002118;PRKCZ|0.666266484494;TIMP4|0.663697327465	17	603	273	42845	http://www.ebi.ac.uk/QuickGO/GTerm?id=GO:0043434
	3	3	microtubule-based process	GO:0007017	4.85e-07	1.81e-05	-7.24	-1.14	1.34049	-14.9048	HOOK1|0.533653846077;CEP135|0.497014925467;TEKT4|0.569259962105;IFT140|0.497885428809;DNAH12|0.480721081568;SSX2IP|0.533596837813;AK7|0.587931034479;TEKT1|0.599872367543;ATRX|0.62582787361;RASGRP1|0.277991602471;SPAG17|0.50715746406;GPSM2|0.564720294159;CFAP46|0.41165477418;SPEF2|0.449577658948;CFAP74|0.573351278725;UBB|0.502239641728;WDR60|0.575016670329;MAP7|0.552335596416;FER|0.60049808031;PCM…	28	1505	273	42845	http://www.ebi.ac.uk/QuickGO/GTerm?id=GO:0007017
	6	5,6	cilium assembly	GO:0042384	5.68e-07	2.1e-05	-3.56	-0.39	1.34049	-14.9048	CEP135|0.497014925467;RFX3|0.578394113214;WDPCP|0.495700245696;IFT140|0.497885428809;AHI1|0.608256289024;SSX2IP|0.533596837813;AK7|0.587931034479;SPAG17|0.50715746406;CFAP46|0.41165477418;SPEF2|0.449577658948;CFAP74|0.573351278725;DYX1C1|0.642871036922;CCDC39|0.583504002851	13	355	273	42845	http://www.ebi.ac.uk/QuickGO/GTerm?id=GO:0042384
	5	5	nitrogen compound transport	GO:0071705	5.83e-07	2.14e-05	-13.95	-2.51	1.34049	-14.9048	HOOK1|0.533653846077;SLC1A3|0.630662644092;UCN3|3.34856312481;ICA1|0.482320442103;TH|2.15489869251;LRP2|0.575342465794;JUN|0.581769391354;MC4R|1.50455756517;SLC17A8|1.61790878801;CPLX3|0.561082662805;CHRNA4|1.54004944394;IFT140|0.497885428809;VIP|1.69691876765;SLCO1C1|0.431309904118;SSX2IP|0.533596837813;TTR|0.071930989025;RASGRP1|0.277991602471;SLC5A7|0.566630114777;TF|0.17692714019;FAM3B|0.4344…	46	3336	273	42845	http://www.ebi.ac.uk/QuickGO/GTerm?id=GO:0071705
	4	4	regulation of cell proliferation	GO:0042127	6.56e-07	2.39e-05	-9.76	-1.66	1.34049	-14.9048	SESN1|1.5064085516;JUND|0.425057208227;PTGDS|0.548950962534;ITGA1|0.451883507595;NR4A3|0.46138443947;JUN|0.581769391354;ATF3|0.234932876289;OGN|0.157656731776;NPPC|0.563304629703;VIP|1.69691876765;CST3|0.321923280508;STOX1|0.539929328503;UTS2R|1.66394399028;C1QL4|1.57354617992;ROGDI|0.486567164218;ZBTB16|1.56576173974;BCL2L1|0.557898631253;NR4A1|0.320170109308;MATK|0.45489690719;RTN4|0.5732647815…	32	1904	273	42845	http://www.ebi.ac.uk/QuickGO/GTerm?id=GO:0042127
	5	5	heart morphogenesis	GO:0003007	7.18e-07	2.6e-05	-3.24	-0.33	1.34049	-14.9048	TH|2.15489869251;JUN|0.581769391354;DSP|0.390333333301;AHI1|0.608256289024;MKL2|0.581646964486;RTN4|0.573264781517;MSX2|0.227786752798;CYR61|0.492852430254;SMAD6|0.629189007979;NEDD4|0.655092256273;CCDC39|0.583504002851	11	250	273	42845	http://www.ebi.ac.uk/QuickGO/GTerm?id=GO:0003007
	5	4,5	regulation of cell death	GO:0010941	7.27e-07	2.61e-05	-10.03	-1.71	1.34049	-14.9048	FOXA1|1.73859844213;NEXN|0.571689953246;ANO6|0.518389199326;FOS|0.478696603221;BMP3|0.416210295628;JUND|0.425057208227;ACKR3|0.454064654077;ITGA1|0.451883507595;NR4A3|0.46138443947;JUN|0.581769391354;ATF3|0.234932876289;SOCS3|0.448123620266;VIP|1.69691876765;PRLR|0.529426538295;AHI1|0.608256289024;WISP2|2.25345190779;CST3|0.321923280508;ZBTB16|1.56576173974;BCL2L1|0.557898631253;RTN4|0.5732647815…	35	2208	273	42845	http://www.ebi.ac.uk/QuickGO/GTerm?id=GO:0010941
	4	4	protein localization	GO:0008104	7.83e-07	2.79e-05	-13.91	-2.5	1.34049	-14.9048	HOOK1|0.533653846077;UCN3|3.34856312481;ICA1|0.482320442103;MARCH5|0.621032585686;WDPCP|0.495700245696;LRP2|0.575342465794;JUN|0.581769391354;MC4R|1.50455756517;CPLX3|0.561082662805;DSP|0.390333333301;ZDHHC14|0.51698902233;IFT140|0.497885428809;VIP|1.69691876765;AHI1|0.608256289024;SSX2IP|0.533596837813;ATRX|0.62582787361;RASGRP1|0.277991602471;TF|0.17692714019;ZBTB16|1.56576173974;ATR|0.54637976…	51	3929	273	42845	http://www.ebi.ac.uk/QuickGO/GTerm?id=GO:0008104
	5	5	response to light stimulus	GO:0009416	8.23e-07	2.91e-05	-5.84	-0.86	1.34049	-14.9048	SLC1A3|0.630662644092;FOS|0.478696603221;JUND|0.425057208227;TH|2.15489869251;GNB5|0.537449971545;LRP2|0.575342465794;AGRP|3.0376984127;LRAT|0.197407438767;TRPM1|0.323076923133;TTR|0.071930989025;ATR|0.546379761599;RLBP1|0.253074916141;PMAIP1|0.569431500441;NEDD4|0.655092256273	14	429	273	42845	http://www.ebi.ac.uk/QuickGO/GTerm?id=GO:0009416
	4	4	cell-cell signaling	GO:0007267	1e-06	3.52e-05	-9.76	-1.66	1.34049	-14.9048	SLC1A3|0.630662644092;FOXA1|1.73859844213;UCN3|3.34856312481;ICA1|0.482320442103;BMP3|0.416210295628;TH|2.15489869251;MC4R|1.50455756517;SCN4B|0.421548117287;CPLX3|0.561082662805;CHRNA4|1.54004944394;VIP|1.69691876765;WISP2|2.25345190779;SLC5A7|0.566630114777;PLCB1|0.619213780976;SYT10|0.478260869704;FAM3B|0.434489901458;STXBP5L|0.380881624664;RAPGEF4|0.496449704049;GPR149|1.61363636378;SLC6A13|0…	37	2443	273	42845	http://www.ebi.ac.uk/QuickGO/GTerm?id=GO:0007267
	5	4,5	regulation of ossification	GO:0030278	1.04e-06	3.61e-05	-3.95	-0.47	1.34049	-14.9048	ANO6|0.518389199326;JUND|0.425057208227;NPPC|0.563304629703;ZBTB16|1.56576173974;KL|0.276778819679;RORB|0.560224089735;TPH1|0.130018001774;MSX2|0.227786752798;CYR61|0.492852430254;SMAD6|0.629189007979	10	208	273	42845	http://www.ebi.ac.uk/QuickGO/GTerm?id=GO:0030278
	5	5	epithelium development	GO:0060429	1.21e-06	4.19e-05	-7.91	-1.28	1.34049	-14.9048	FOXA1|1.73859844213;WDPCP|0.495700245696;JUN|0.581769391354;SOCS3|0.448123620266;DSP|0.390333333301;IFT140|0.497885428809;PRLR|0.529426538295;ITPK1|1.50938354664;AHI1|0.608256289024;CST3|0.321923280508;STOX1|0.539929328503;APOLD1|0.362903225821;ATRX|0.62582787361;GPSM2|0.564720294159;MATK|0.45489690719;RTN4|0.573264781517;PAX2|1.66908431578;MSX2|0.227786752798;CA9|0.375720322822;UBB|0.50223964172…	27	1485	273	42845	http://www.ebi.ac.uk/QuickGO/GTerm?id=GO:0060429
	4	4	microtubule-based movement	GO:0007018	1.51e-06	5.17e-05	-4.15	-0.51	1.34049	-14.9048	TEKT4|0.569259962105;IFT140|0.497885428809;DNAH12|0.480721081568;SSX2IP|0.533596837813;AK7|0.587931034479;TEKT1|0.599872367543;RASGRP1|0.277991602471;SPAG17|0.50715746406;CFAP46|0.41165477418;UBB|0.502239641728;WDR60|0.575016670329;DYX1C1|0.642871036922;CCDC39|0.583504002851;PRKCZ|0.666266484494;KIF16B|0.652977878827	15	519	273	42845	http://www.ebi.ac.uk/QuickGO/GTerm?id=GO:0007018
	5	4,5	regulation of signal transduction	GO:0009966	1.57e-06	5.33e-05	-14.13	-2.55	1.34049	-14.9048	FOXA1|1.73859844213;SESN1|1.5064085516;PRL|2.85983695415;BMP3|0.416210295628;GNB5|0.537449971545;ACKR3|0.454064654077;BAIAP2L1|0.623223465226;ITGA1|0.451883507595;JUN|0.581769391354;ATF3|0.234932876289;SOCS3|0.448123620266;RGS22|0.460735009779;IFT140|0.497885428809;PRLR|0.529426538295;SSX2IP|0.533596837813;STOX1|0.539929328503;RGS1|0.412105263137;RASGRP1|0.277991602471;C1QL4|1.57354617992;RGS12|0…	49	3795	273	42845	http://www.ebi.ac.uk/QuickGO/GTerm?id=GO:0009966
	6	4,5,6	positive regulation of ossification	GO:0045778	1.61e-06	5.45e-05	-2.61	-0.2	1.34049	-14.9048	ANO6|0.518389199326;JUND|0.425057208227;NPPC|0.563304629703;ZBTB16|1.56576173974;KL|0.276778819679;MSX2|0.227786752798;CYR61|0.492852430254	7	88	273	42845	http://www.ebi.ac.uk/QuickGO/GTerm?id=GO:0045778
	3	3	negative regulation of metabolic process	GO:0009892	1.63e-06	5.45e-05	-13.43	-2.41	1.34049	-14.9048	FOXA1|1.73859844213;SSPO|0.483689538888;JUND|0.425057208227;CYGB|0.103804950129;PPP4R4|0.605942555468;ZFP36|0.514538264623;NR4A3|0.46138443947;ANKRD33|2.30113960133;JUN|0.581769391354;ATF3|0.234932876289;SOCS3|0.448123620266;NPPC|0.563304629703;CST3|0.321923280508;STOX1|0.539929328503;ATRX|0.62582787361;C1QL4|1.57354617992;PLCB1|0.619213780976;ZBTB16|1.56576173974;ATR|0.546379761599;BCL2L1|0.5578…	49	3800	273	42845	http://www.ebi.ac.uk/QuickGO/GTerm?id=GO:0009892
	4	4	heart development	GO:0007507	1.64e-06	5.46e-05	-4.44	-0.57	1.34049	-14.9048	NEXN|0.571689953246;TH|2.15489869251;LRP2|0.575342465794;JUN|0.581769391354;DSP|0.390333333301;IFT140|0.497885428809;AHI1|0.608256289024;MKL2|0.581646964486;RTN4|0.573264781517;SCN5A|1.68154269978;MSX2|0.227786752798;CYR61|0.492852430254;SMAD6|0.629189007979;NEDD4|0.655092256273;TRIP11|0.63941988031;CCDC39|0.583504002851	16	593	273	42845	http://www.ebi.ac.uk/QuickGO/GTerm?id=GO:0007507
	3	3	negative regulation of multicellular organismal process	GO:0051241	1.85e-06	6.12e-05	-7.73	-1.24	1.34049	-14.9048	FOXA1|1.73859844213;CYGB|0.103804950129;PTGDS|0.548950962534;ZFP36|0.514538264623;NPPC|0.563304629703;CST3|0.321923280508;PGLYRP2|0.501929012404;UTS2R|1.66394399028;ZBTB16|1.56576173974;CD2AP|0.535839103302;RORB|0.560224089735;CD83|0.375086266268;GPR149|1.61363636378;RTN4|0.573264781517;RPS6KA5|0.630011170563;TPH1|0.130018001774;PAX2|1.66908431578;MSX2|0.227786752798;UBB|0.502239641728;PPP3CA|0.6…	23	1159	273	42845	http://www.ebi.ac.uk/QuickGO/GTerm?id=GO:0051241
	5	5	response to peptide	GO:1901652	1.89e-06	6.19e-05	-5.89	-0.87	1.34049	-14.9048	PRL|2.85983695415;JUND|0.425057208227;TH|2.15489869251;BAIAP2L1|0.623223465226;AGRP|3.0376984127;NR4A3|0.46138443947;SOCS3|0.448123620266;MC4R|1.50455756517;PRLR|0.529426538295;GNG11|0.132770734675;KL|0.276778819679;NR4A1|0.320170109308;VGF|1.671224613;FER|0.60049808031;GLP1R|0.663372002118;PRKCZ|0.666266484494;TIMP4|0.663697327465	17	673	273	42845	http://www.ebi.ac.uk/QuickGO/GTerm?id=GO:1901652
	6	4,5,6	positive regulation of macromolecule metabolic process	GO:0010604	1.98e-06	6.46e-05	-14.35	-2.59	1.34049	-14.9048	FOXA1|1.73859844213;FOS|0.478696603221;BMP3|0.416210295628;JUND|0.425057208227;ACKR3|0.454064654077;ITGA1|0.451883507595;ZFP36|0.514538264623;NR4A3|0.46138443947;JUN|0.581769391354;ATF3|0.234932876289;VIP|1.69691876765;PRLR|0.529426538295;ENPP2|0.317434210565;AHI1|0.608256289024;CST3|0.321923280508;STOX1|0.539929328503;ATRX|0.62582787361;RASGRP1|0.277991602471;PLCB1|0.619213780976;TF|0.1769271401…	49	3827	273	42845	http://www.ebi.ac.uk/QuickGO/GTerm?id=GO:0010604
	5	4,5	cell surface receptor signaling pathway	GO:0007166	2.04e-06	6.58e-05	-16.09	-2.95	1.34049	-14.9048	FOXA1|1.73859844213;PRL|2.85983695415;ANO6|0.518389199326;FOS|0.478696603221;BMP3|0.416210295628;WDPCP|0.495700245696;ADAM12|1.5435578331;ACKR3|0.454064654077;LRP2|0.575342465794;BAIAP2L1|0.623223465226;ITGA1|0.451883507595;NR4A3|0.46138443947;JUN|0.581769391354;ATF3|0.234932876289;SOCS3|0.448123620266;NPPC|0.563304629703;CHRNA4|1.54004944394;IFT140|0.497885428809;TRPM1|0.323076923133;PRLR|0.5294…	55	4525	273	42845	http://www.ebi.ac.uk/QuickGO/GTerm?id=GO:0007166
	2	2	behavior	GO:0007610	2.05e-06	6.58e-05	-5	-0.69	1.34049	-14.9048	SLC1A3|0.630662644092;ANO6|0.518389199326;FOS|0.478696603221;TH|2.15489869251;PTGDS|0.548950962534;AGRP|3.0376984127;NR4A3|0.46138443947;JUN|0.581769391354;MC4R|1.50455756517;CHRNA4|1.54004944394;VIP|1.69691876765;AHI1|0.608256289024;CST3|0.321923280508;UTS2R|1.66394399028;PLCB1|0.619213780976;GLP1R|0.663372002118;SLC6A4|1.85805930889;PRKCZ|0.666266484494;EN1|1.56874608756	19	832	273	42845	http://www.ebi.ac.uk/QuickGO/GTerm?id=GO:0007610
	3	3	cell proliferation	GO:0008283	2.09e-06	6.66e-05	-10.82	-1.87	1.34049	-14.9048	SESN1|1.5064085516;PRL|2.85983695415;JUND|0.425057208227;LRP2|0.575342465794;PTGDS|0.548950962534;ITGA1|0.451883507595;NR4A3|0.46138443947;JUN|0.581769391354;ATF3|0.234932876289;OGN|0.157656731776;NPPC|0.563304629703;VIP|1.69691876765;CST3|0.321923280508;STOX1|0.539929328503;UTS2R|1.66394399028;C1QL4|1.57354617992;ROGDI|0.486567164218;ZBTB16|1.56576173974;BCL2L1|0.557898631253;NR4A1|0.32017010930…	36	2417	273	42845	http://www.ebi.ac.uk/QuickGO/GTerm?id=GO:0008283
	5	5	cellular response to nitrogen compound	GO:1901699	2.44e-06	7.71e-05	-5.98	-0.88	1.34049	-14.9048	PRL|2.85983695415;TH|2.15489869251;BAIAP2L1|0.623223465226;NR4A3|0.46138443947;SOCS3|0.448123620266;CHRNA4|1.54004944394;PRLR|0.529426538295;GNG11|0.132770734675;ATRX|0.62582787361;COL16A1|0.614794656081;PLCB1|0.619213780976;KL|0.276778819679;BCL2L1|0.557898631253;NR4A1|0.320170109308;FER|0.60049808031;PPP3CA|0.657457706233;GLP1R|0.663372002118;SLC6A4|1.85805930889;PRKCZ|0.666266484494	19	842	273	42845	http://www.ebi.ac.uk/QuickGO/GTerm?id=GO:1901699
	3	3	multicellular organism reproduction	GO:0032504	2.46e-06	7.73e-05	-5.93	-0.88	1.34049	-14.9048	HOOK1|0.533653846077;TH|2.15489869251;PTGDS|0.548950962534;AGRP|3.0376984127;NPPC|0.563304629703;VIP|1.69691876765;ODF3|0.476613965706;ZP1|0.16806316468;AK7|0.587931034479;ATRX|0.62582787361;ZBTB16|1.56576173974;BCL2L1|0.557898631253;GPR149|1.61363636378;SPEF2|0.449577658948;VGF|1.671224613;UBB|0.502239641728;SLC6A4|1.85805930889;KITLG|0.653016567699;BIK|0.661971830907;USP42|0.576845152128;TIMP4|…	21	1007	273	42845	http://www.ebi.ac.uk/QuickGO/GTerm?id=GO:0032504
	6	4,5,6	negative regulation of macromolecule metabolic process	GO:0010605	2.76e-06	8.52e-05	-12.32	-2.18	1.34049	-14.9048	FOXA1|1.73859844213;SSPO|0.483689538888;JUND|0.425057208227;CYGB|0.103804950129;PPP4R4|0.605942555468;ZFP36|0.514538264623;NR4A3|0.46138443947;ANKRD33|2.30113960133;JUN|0.581769391354;ATF3|0.234932876289;SOCS3|0.448123620266;NPPC|0.563304629703;CST3|0.321923280508;STOX1|0.539929328503;ATRX|0.62582787361;C1QL4|1.57354617992;PLCB1|0.619213780976;ZBTB16|1.56576173974;ATR|0.546379761599;RORB|0.560224…	45	3420	273	42845	http://www.ebi.ac.uk/QuickGO/GTerm?id=GO:0010605
	4	4	head development	GO:0060322	2.76e-06	8.52e-05	-5.36	-0.76	1.34049	-14.9048	TH|2.15489869251;LRP2|0.575342465794;NR4A3|0.46138443947;SLC17A8|1.61790878801;CRISPLD1|0.498480858919;AHI1|0.608256289024;CST3|0.321923280508;AK7|0.587931034479;ATRX|0.62582787361;ROGDI|0.486567164218;PLCB1|0.619213780976;RORB|0.560224089735;RTN4|0.573264781517;SPEF2|0.449577658948;SCN5A|1.68154269978;PAX2|1.66908431578;UBB|0.502239641728;OTX2|0.596500624728;SLC6A4|1.85805930889;EN1|1.56874608756	20	931	273	42845	http://www.ebi.ac.uk/QuickGO/GTerm?id=GO:0060322
	5	5	cellular response to hormone stimulus	GO:0032870	2.78e-06	8.52e-05	-7.28	-1.15	1.34049	-14.9048	FOXA1|1.73859844213;PRL|2.85983695415;FOS|0.478696603221;JUND|0.425057208227;BAIAP2L1|0.623223465226;AGRP|3.0376984127;NR4A3|0.46138443947;JUN|0.581769391354;SOCS3|0.448123620266;PRLR|0.529426538295;GNG11|0.132770734675;KL|0.276778819679;RORB|0.560224089735;NR4A1|0.320170109308;MSX2|0.227786752798;FER|0.60049808031;GLP1R|0.663372002118;NEDD4|0.655092256273;DYX1C1|0.642871036922;THRAP3|0.591402013…	21	1015	273	42845	http://www.ebi.ac.uk/QuickGO/GTerm?id=GO:0032870
	2	2	growth	GO:0040007	2.79e-06	8.52e-05	-6.4	-0.97	1.34049	-14.9048	PRL|2.85983695415;BMP3|0.416210295628;SOCS3|0.448123620266;NPPC|0.563304629703;PRLR|0.529426538295;WISP2|2.25345190779;PGLYRP2|0.501929012404;UTS2R|1.66394399028;ATRX|0.62582787361;PLCB1|0.619213780976;BCL2L1|0.557898631253;GPR149|1.61363636378;RTN4|0.573264781517;MSX2|0.227786752798;CYP19A1|0.510938602623;NDNF|1.74807261901;CYR61|0.492852430254;GOLGA4|0.645894899179;MELTF|0.657857575019;SLC6A4|1…	23	1188	273	42845	http://www.ebi.ac.uk/QuickGO/GTerm?id=GO:0040007
	3	3	positive regulation of response to stimulus	GO:0048584	2.81e-06	8.52e-05	-12.46	-2.21	1.34049	-14.9048	SLC1A3|0.630662644092;FOXA1|1.73859844213;PRL|2.85983695415;ANO6|0.518389199326;FOS|0.478696603221;BMP3|0.416210295628;ACKR3|0.454064654077;NEFM|1.74371257505;AGRP|3.0376984127;ITGA1|0.451883507595;NR4A3|0.46138443947;JUN|0.581769391354;ATF3|0.234932876289;SPON2|0.440998487235;PRLR|0.529426538295;STOX1|0.539929328503;PGLYRP2|0.501929012404;UTS2R|1.66394399028;RASGRP1|0.277991602471;PLCB1|0.619213…	40	2873	273	42845	http://www.ebi.ac.uk/QuickGO/GTerm?id=GO:0048584
	2	2	cellular process	GO:0009987	2.89e-06	8.69e-05	-74.68	-14.9	1.34049	-14.9048	HOOK1|0.533653846077;SLC1A3|0.630662644092;DBF4|0.524546066015;FOXA1|1.73859844213;SSPO|0.483689538888;UCN3|3.34856312481;CEP135|0.497014925467;SESN1|1.5064085516;ICA1|0.482320442103;PRL|2.85983695415;FREM3|0.410381184021;NEXN|0.571689953246;ANO6|0.518389199326;MARCH5|0.621032585686;FOS|0.478696603221;EIF5B|1.68986657071;BMP3|0.416210295628;NFIB|0.59633312597;JUND|0.425057208227;RFX3|0.5783941132…	256	36277	273	42845	http://www.ebi.ac.uk/QuickGO/GTerm?id=GO:0009987
	5	5	embryo development	GO:0009790	2.91e-06	8.69e-05	-6.22	-0.93	1.34049	-14.9048	FOXA1|1.73859844213;WDPCP|0.495700245696;TH|2.15489869251;NR4A3|0.46138443947;SOCS3|0.448123620266;IFT140|0.497885428809;ITPK1|1.50938354664;AHI1|0.608256289024;STOX1|0.539929328503;PLCB1|0.619213780976;ZBTB16|1.56576173974;BCL2L1|0.557898631253;MKL2|0.581646964486;SPEF2|0.449577658948;PAX2|1.66908431578;MSX2|0.227786752798;CYR61|0.492852430254;WDR60|0.575016670329;SMAD6|0.629189007979;OTX2|0.596…	23	1191	273	42845	http://www.ebi.ac.uk/QuickGO/GTerm?id=GO:0009790
	2	2	immune system process	GO:0002376	2.92e-06	8.69e-05	-17.04	-3.14	1.34049	-14.9048	SLC1A3|0.630662644092;ANO6|0.518389199326;FOS|0.478696603221;ARL11|1.52989130432;ACKR3|0.454064654077;ITGA1|0.451883507595;ZFP36|0.514538264623;NR4A3|0.46138443947;JUN|0.581769391354;SOCS3|0.448123620266;CHRNA4|1.54004944394;SPON2|0.440998487235;DSP|0.390333333301;VIP|1.69691876765;PRLR|0.529426538295;ENPP2|0.317434210565;CST3|0.321923280508;PGLYRP2|0.501929012404;AK7|0.587931034479;RGS1|0.412105…	52	4227	273	42845	http://www.ebi.ac.uk/QuickGO/GTerm?id=GO:0002376
	3	3	regulation of molecular function	GO:0065009	3.08e-06	9.09e-05	-17.82	-3.3	1.34049	-14.9048	DBF4|0.524546066015;FOXA1|1.73859844213;SSPO|0.483689538888;FOS|0.478696603221;CYGB|0.103804950129;GNB5|0.537449971545;PPP4R4|0.605942555468;ITGA1|0.451883507595;ZFP36|0.514538264623;ANKRD33|2.30113960133;JUN|0.581769391354;SOCS3|0.448123620266;RGS22|0.460735009779;SCN4B|0.421548117287;VIP|1.69691876765;PRLR|0.529426538295;CST3|0.321923280508;STOX1|0.539929328503;RGS1|0.412105263137;RASGRP1|0.277…	57	4825	273	42845	http://www.ebi.ac.uk/QuickGO/GTerm?id=GO:0065009
	5	5	cilium movement	GO:0003341	3.33e-06	9.79e-05	-1.8	-0.03	1.34049	-14.9048	TEKT4|0.569259962105;AK7|0.587931034479;TEKT1|0.599872367543;SPAG17|0.50715746406;CFAP46|0.41165477418;DYX1C1|0.642871036922;CCDC39|0.583504002851	7	98	273	42845	http://www.ebi.ac.uk/QuickGO/GTerm?id=GO:0003341
	3	3	cellular localization	GO:0051641	3.52e-06	0.000103	-16.36	-3	1.34049	-14.9048	HOOK1|0.533653846077;SLC1A3|0.630662644092;UCN3|3.34856312481;ICA1|0.482320442103;MARCH5|0.621032585686;TH|2.15489869251;NR4A3|0.46138443947;JUN|0.581769391354;MC4R|1.50455756517;CPLX3|0.561082662805;CHRNA4|1.54004944394;ZDHHC14|0.51698902233;IFT140|0.497885428809;VIP|1.69691876765;TRPM1|0.323076923133;AHI1|0.608256289024;SSX2IP|0.533596837813;ATRX|0.62582787361;PRSS12|0.617600697476;RASGRP1|0.27…	60	5208	273	42845	http://www.ebi.ac.uk/QuickGO/GTerm?id=GO:0051641
	8	6,7,8	peptide secretion	GO:0002790	3.55e-06	0.000103	-4.53	-0.59	1.34049	-14.9048	UCN3|3.34856312481;ICA1|0.482320442103;MC4R|1.50455756517;CPLX3|0.561082662805;VIP|1.69691876765;RASGRP1|0.277991602471;FAM3B|0.434489901458;STXBP5L|0.380881624664;RAPGEF4|0.496449704049;ARFGAP3|0.628277912827;VGF|1.671224613;NOS2|0.595799299715;PPP3CA|0.657457706233;GLP1R|0.663372002118;CACNA1D|0.62739893833;PRKCZ|0.666266484494	16	630	273	42845	http://www.ebi.ac.uk/QuickGO/GTerm?id=GO:0002790
	6	5,6	cell morphogenesis involved in differentiation	GO:0000904	3.78e-06	0.000109	-6.19	-0.93	1.34049	-14.9048	SLC1A3|0.630662644092;FOXA1|1.73859844213;WDPCP|0.495700245696;ITGA1|0.451883507595;NR4A3|0.46138443947;OGN|0.157656731776;SPON2|0.440998487235;COL4A4|0.554274526696;RTN4|0.573264781517;RPS6KA5|0.630011170563;SCN5A|1.68154269978;PAX2|1.66908431578;MSX2|0.227786752798;GOLGA4|0.645894899179;FER|0.60049808031;MELTF|0.657857575019;PPP3CA|0.657457706233;OTX2|0.596500624728;TRPC4|0.610273800542;NEDD4|0…	22	1122	273	42845	http://www.ebi.ac.uk/QuickGO/GTerm?id=GO:0000904
	4	4	neurological system process	GO:0050877	4.03e-06	0.000115	-8.45	-1.39	1.34049	-14.9048	SLC1A3|0.630662644092;FOS|0.478696603221;TH|2.15489869251;NR4A3|0.46138443947;JUN|0.581769391354;SLC17A8|1.61790878801;CHRNA4|1.54004944394;LRAT|0.197407438767;VIP|1.69691876765;TRPM1|0.323076923133;PLCB1|0.619213780976;SYT10|0.478260869704;RORB|0.560224089735;CEMIP|0.370625302941;TRPM3|0.603587731034;SCN5A|1.68154269978;RPGR|0.583993863612;MMP24|6.53163444471;PAX2|1.66908431578;RLBP1|0.253074916…	28	1680	273	42845	http://www.ebi.ac.uk/QuickGO/GTerm?id=GO:0050877
	6	5,6	positive regulation of gene expression	GO:0010628	4.14e-06	0.000118	-9.33	-1.57	1.34049	-14.9048	FOXA1|1.73859844213;FOS|0.478696603221;BMP3|0.416210295628;JUND|0.425057208227;ZFP36|0.514538264623;NR4A3|0.46138443947;JUN|0.581769391354;ATF3|0.234932876289;AHI1|0.608256289024;STOX1|0.539929328503;ATRX|0.62582787361;PLCB1|0.619213780976;TF|0.17692714019;ZBTB16|1.56576173974;MKL2|0.581646964486;RORB|0.560224089735;NR4A1|0.320170109308;RPS6KA5|0.630011170563;PAX2|1.66908431578;UBB|0.502239641728…	34	2283	273	42845	http://www.ebi.ac.uk/QuickGO/GTerm?id=GO:0010628
	6	5,6	regulation of programmed cell death	GO:0043067	4.42e-06	0.000125	-8.98	-1.5	1.34049	-14.9048	FOXA1|1.73859844213;NEXN|0.571689953246;ANO6|0.518389199326;BMP3|0.416210295628;ACKR3|0.454064654077;ITGA1|0.451883507595;NR4A3|0.46138443947;JUN|0.581769391354;ATF3|0.234932876289;SOCS3|0.448123620266;VIP|1.69691876765;PRLR|0.529426538295;AHI1|0.608256289024;CST3|0.321923280508;ZBTB16|1.56576173974;BCL2L1|0.557898631253;RTN4|0.573264781517;PAX2|1.66908431578;MSX2|0.227786752798;NDNF|1.7480726190…	32	2085	273	42845	http://www.ebi.ac.uk/QuickGO/GTerm?id=GO:0043067
	4	4	cellular component assembly involved in morphogenesis	GO:0010927	4.53e-06	0.000127	-3.78	-0.44	1.34049	-14.9048	CEP135|0.497014925467;RFX3|0.578394113214;WDPCP|0.495700245696;IFT140|0.497885428809;AHI1|0.608256289024;SSX2IP|0.533596837813;AK7|0.587931034479;SPAG17|0.50715746406;CFAP46|0.41165477418;SPEF2|0.449577658948;CFAP74|0.573351278725;CNTNAP1|0.609460628899;DYX1C1|0.642871036922;CCDC39|0.583504002851	14	497	273	42845	http://www.ebi.ac.uk/QuickGO/GTerm?id=GO:0010927
	7	5,6,7	positive regulation of macromolecule biosynthetic process	GO:0010557	4.73e-06	0.000132	-9.26	-1.55	1.34049	-14.9048	FOXA1|1.73859844213;FOS|0.478696603221;BMP3|0.416210295628;JUND|0.425057208227;NR4A3|0.46138443947;JUN|0.581769391354;ATF3|0.234932876289;AHI1|0.608256289024;CST3|0.321923280508;ATRX|0.62582787361;PLCB1|0.619213780976;TF|0.17692714019;ZBTB16|1.56576173974;ATR|0.546379761599;MKL2|0.581646964486;RORB|0.560224089735;NR4A1|0.320170109308;RPS6KA5|0.630011170563;PAX2|1.66908431578;UBB|0.502239641728;CY…	33	2194	273	42845	http://www.ebi.ac.uk/QuickGO/GTerm?id=GO:0010557
	3	3	positive regulation of transport	GO:0051050	4.82e-06	0.000134	-7.21	-1.14	1.34049	-14.9048	UCN3|3.34856312481;ANO6|0.518389199326;NR4A3|0.46138443947;SCN4B|0.421548117287;LRAT|0.197407438767;AHI1|0.608256289024;RASGRP1|0.277991602471;PLCB1|0.619213780976;TF|0.17692714019;SYT10|0.478260869704;GBAS|0.492140265989;STXBP5L|0.380881624664;CEMIP|0.370625302941;SCN5A|1.68154269978;CYP19A1|0.510938602623;PMAIP1|0.569431500441;PPP3CA|0.657457706233;SLC6A4|1.85805930889;NEDD4|0.655092256273;CACN…	21	1052	273	42845	http://www.ebi.ac.uk/QuickGO/GTerm?id=GO:0051050
	5	5	reproductive system development	GO:0061458	4.85e-06	0.000134	-3.75	-0.43	1.34049	-14.9048	FOXA1|1.73859844213;SOCS3|0.448123620266;PRLR|0.529426538295;CST3|0.321923280508;ATRX|0.62582787361;BCL2L1|0.557898631253;GPR149|1.61363636378;VGF|1.671224613;CYP19A1|0.510938602623;UBB|0.502239641728;CYR61|0.492852430254;PLEKHA5|0.576643894105;KITLG|0.653016567699;BIK|0.661971830907	14	500	273	42845	http://www.ebi.ac.uk/QuickGO/GTerm?id=GO:0061458
	4	4	brain development	GO:0007420	5.39e-06	0.000148	-5.06	-0.7	1.34049	-14.9048	TH|2.15489869251;LRP2|0.575342465794;NR4A3|0.46138443947;SLC17A8|1.61790878801;AHI1|0.608256289024;CST3|0.321923280508;AK7|0.587931034479;ATRX|0.62582787361;ROGDI|0.486567164218;PLCB1|0.619213780976;RORB|0.560224089735;RTN4|0.573264781517;SPEF2|0.449577658948;SCN5A|1.68154269978;PAX2|1.66908431578;UBB|0.502239641728;OTX2|0.596500624728;SLC6A4|1.85805930889;EN1|1.56874608756	19	890	273	42845	http://www.ebi.ac.uk/QuickGO/GTerm?id=GO:0007420
	FALSE	obselete	obsolete death	GO:0016265	5.46e-06	0.000148	-10.42	-1.79	1.34049	-14.9048	NEXN|0.571689953246;ANO6|0.518389199326;BMP3|0.416210295628;JUND|0.425057208227;ACKR3|0.454064654077;ITGA1|0.451883507595;NR4A3|0.46138443947;JUN|0.581769391354;ATF3|0.234932876289;SOCS3|0.448123620266;DSP|0.390333333301;VIP|1.69691876765;PRLR|0.529426538295;AHI1|0.608256289024;WISP2|2.25345190779;CST3|0.321923280508;ZBTB16|1.56576173974;BCL2L1|0.557898631253;FAM3B|0.434489901458;RTN4|0.573264781…	36	2523	273	42845	http://www.ebi.ac.uk/QuickGO/GTerm?id=GO:0016265
	4	4	defense response	GO:0006952	5.46e-06	0.000148	-10.39	-1.78	1.34049	-14.9048	SLC1A3|0.630662644092;ANO6|0.518389199326;FOS|0.478696603221;ACKR3|0.454064654077;ZFP36|0.514538264623;JUN|0.581769391354;SOCS3|0.448123620266;SPON2|0.440998487235;VIP|1.69691876765;CST3|0.321923280508;PGLYRP2|0.501929012404;AK7|0.587931034479;RASGRP1|0.277991602471;KL|0.276778819679;BCL2L1|0.557898631253;PLA2G4B|0.563646789161;NR4A1|0.320170109308;CD83|0.375086266268;MATK|0.45489690719;RPS6KA5|0…	36	2523	273	42845	http://www.ebi.ac.uk/QuickGO/GTerm?id=GO:0006952
	5	4,5	positive regulation of cell differentiation	GO:0045597	5.48e-06	0.000148	-6.73	-1.04	1.34049	-14.9048	FOXA1|1.73859844213;FOS|0.478696603221;JUND|0.425057208227;ZFP36|0.514538264623;JUN|0.581769391354;SOCS3|0.448123620266;NPPC|0.563304629703;AHI1|0.608256289024;RASGRP1|0.277991602471;PLCB1|0.619213780976;ZBTB16|1.56576173974;CD83|0.375086266268;TPH1|0.130018001774;PAX2|1.66908431578;MSX2|0.227786752798;NDNF|1.74807261901;CYR61|0.492852430254;GOLGA4|0.645894899179;ASPA|0.591515500665;KITLG|0.65301…	21	1061	273	42845	http://www.ebi.ac.uk/QuickGO/GTerm?id=GO:0045597
	5	5	microtubule bundle formation	GO:0001578	5.62e-06	0.00015	-1.93	-0.06	1.34049	-14.9048	AK7|0.587931034479;SPAG17|0.50715746406;CFAP46|0.41165477418;SPEF2|0.449577658948;CFAP74|0.573351278725;DYX1C1|0.642871036922;CCDC39|0.583504002851	7	106	273	42845	http://www.ebi.ac.uk/QuickGO/GTerm?id=GO:0001578
	3	3	multicellular organismal reproductive process	GO:0048609	5.99e-06	0.000159	-5.16	-0.72	1.34049	-14.9048	HOOK1|0.533653846077;TH|2.15489869251;PTGDS|0.548950962534;AGRP|3.0376984127;NPPC|0.563304629703;VIP|1.69691876765;ODF3|0.476613965706;AK7|0.587931034479;ATRX|0.62582787361;ZBTB16|1.56576173974;BCL2L1|0.557898631253;GPR149|1.61363636378;SPEF2|0.449577658948;VGF|1.671224613;UBB|0.502239641728;SLC6A4|1.85805930889;KITLG|0.653016567699;BIK|0.661971830907;USP42|0.576845152128;TIMP4|0.663697327465	20	981	273	42845	http://www.ebi.ac.uk/QuickGO/GTerm?id=GO:0048609
	4	4	microtubule cytoskeleton organization	GO:0000226	6.85e-06	0.000181	-4.87	-0.66	1.34049	-14.9048	HOOK1|0.533653846077;CEP135|0.497014925467;SSX2IP|0.533596837813;AK7|0.587931034479;ATRX|0.62582787361;SPAG17|0.50715746406;GPSM2|0.564720294159;CFAP46|0.41165477418;SPEF2|0.449577658948;CFAP74|0.573351278725;MAP7|0.552335596416;FER|0.60049808031;PCM1|0.619711525002;SMC3|0.664640705595;DYX1C1|0.642871036922;CDC14B|0.647404167198;CHEK2|0.645155499886;MAP9|0.595918367398;CCDC39|0.583504002851;PRKCZ…	20	990	273	42845	http://www.ebi.ac.uk/QuickGO/GTerm?id=GO:0000226
	4	3,4	sexual reproduction	GO:0019953	7.48e-06	0.000197	-5.52	-0.79	1.34049	-14.9048	HOOK1|0.533653846077;TH|2.15489869251;PTGDS|0.548950962534;NPPC|0.563304629703;VIP|1.69691876765;ODF3|0.476613965706;ZP1|0.16806316468;AK7|0.587931034479;ATRX|0.62582787361;PLCB1|0.619213780976;ZBTB16|1.56576173974;BCL2L1|0.557898631253;GPR149|1.61363636378;SPEF2|0.449577658948;VGF|1.671224613;UBB|0.502239641728;SLC6A4|1.85805930889;BIK|0.661971830907;STX2|0.595948037761;USP42|0.576845152128	20	996	273	42845	http://www.ebi.ac.uk/QuickGO/GTerm?id=GO:0019953
	5	5	regulation of protein metabolic process	GO:0051246	7.68e-06	0.000201	-14	-2.52	1.34049	-14.9048	SSPO|0.483689538888;EIF5B|1.68986657071;BMP3|0.416210295628;ACKR3|0.454064654077;PPP4R4|0.605942555468;ITGA1|0.451883507595;ZFP36|0.514538264623;JUN|0.581769391354;ATF3|0.234932876289;SOCS3|0.448123620266;VIP|1.69691876765;PRLR|0.529426538295;ENPP2|0.317434210565;CST3|0.321923280508;STOX1|0.539929328503;ATRX|0.62582787361;RASGRP1|0.277991602471;C1QL4|1.57354617992;PLCB1|0.619213780976;TF|0.176927…	50	4137	273	42845	http://www.ebi.ac.uk/QuickGO/GTerm?id=GO:0051246
	6	5,6	enzyme linked receptor protein signaling pathway	GO:0007167	7.89e-06	0.000205	-8.66	-1.43	1.34049	-14.9048	PRL|2.85983695415;FOS|0.478696603221;BMP3|0.416210295628;ADAM12|1.5435578331;BAIAP2L1|0.623223465226;ITGA1|0.451883507595;JUN|0.581769391354;SOCS3|0.448123620266;NPPC|0.563304629703;PRLR|0.529426538295;AHI1|0.608256289024;PLCB1|0.619213780976;TF|0.17692714019;KL|0.276778819679;NR4A1|0.320170109308;MATK|0.45489690719;RTN4|0.573264781517;RPS6KA5|0.630011170563;MSX2|0.227786752798;UBB|0.502239641728…	28	1742	273	42845	http://www.ebi.ac.uk/QuickGO/GTerm?id=GO:0007167
	3	3	positive regulation of signaling	GO:0023056	8.59e-06	0.000222	-9.89	-1.68	1.34049	-14.9048	SLC1A3|0.630662644092;FOXA1|1.73859844213;UCN3|3.34856312481;PRL|2.85983695415;BMP3|0.416210295628;ACKR3|0.454064654077;ITGA1|0.451883507595;JUN|0.581769391354;ATF3|0.234932876289;PRLR|0.529426538295;STOX1|0.539929328503;RASGRP1|0.277991602471;PLCB1|0.619213780976;TF|0.17692714019;ATR|0.546379761599;KL|0.276778819679;BCL2L1|0.557898631253;RTN4|0.573264781517;MSX2|0.227786752798;CYP19A1|0.51093860…	30	1950	273	42845	http://www.ebi.ac.uk/QuickGO/GTerm?id=GO:0023056
	4	4	embryonic morphogenesis	GO:0048598	9.38e-06	0.000241	-4.72	-0.63	1.34049	-14.9048	WDPCP|0.495700245696;TH|2.15489869251;NR4A3|0.46138443947;SOCS3|0.448123620266;IFT140|0.497885428809;AHI1|0.608256289024;STOX1|0.539929328503;ZBTB16|1.56576173974;SPEF2|0.449577658948;PAX2|1.66908431578;MSX2|0.227786752798;CYR61|0.492852430254;WDR60|0.575016670329;OTX2|0.596500624728;CCDC39|0.583504002851;EN1|1.56874608756	16	681	273	42845	http://www.ebi.ac.uk/QuickGO/GTerm?id=GO:0048598
	9	7,9	photoreceptor cell differentiation	GO:0046530	9.53e-06	0.000243	-1.82	-0.04	1.34049	-14.9048	TH|2.15489869251;IFT140|0.497885428809;TRPM1|0.323076923133;AHI1|0.608256289024;RORB|0.560224089735;OTX2|0.596500624728	6	76	273	42845	http://www.ebi.ac.uk/QuickGO/GTerm?id=GO:0046530
	9	5,6,7,8,9	protein secretion	GO:0009306	9.55e-06	0.000243	-4.53	-0.59	1.34049	-14.9048	UCN3|3.34856312481;ICA1|0.482320442103;MC4R|1.50455756517;CPLX3|0.561082662805;VIP|1.69691876765;RASGRP1|0.277991602471;FAM3B|0.434489901458;STXBP5L|0.380881624664;RAPGEF4|0.496449704049;ARFGAP3|0.628277912827;VGF|1.671224613;NOS2|0.595799299715;PPP3CA|0.657457706233;GLP1R|0.663372002118;CACNA1D|0.62739893833;PRKCZ|0.666266484494	16	682	273	42845	http://www.ebi.ac.uk/QuickGO/GTerm?id=GO:0009306
	4	4	positive regulation of cell communication	GO:0010647	1.02e-05	0.000258	-10.13	-1.73	1.34049	-14.9048	SLC1A3|0.630662644092;FOXA1|1.73859844213;UCN3|3.34856312481;PRL|2.85983695415;BMP3|0.416210295628;ACKR3|0.454064654077;NEFM|1.74371257505;ITGA1|0.451883507595;JUN|0.581769391354;ATF3|0.234932876289;PRLR|0.529426538295;STOX1|0.539929328503;RASGRP1|0.277991602471;PLCB1|0.619213780976;TF|0.17692714019;ATR|0.546379761599;KL|0.276778819679;BCL2L1|0.557898631253;RTN4|0.573264781517;MSX2|0.227786752798…	31	2070	273	42845	http://www.ebi.ac.uk/QuickGO/GTerm?id=GO:0010647
	7	6,7	regulation of apoptotic process	GO:0042981	1.05e-05	0.000264	-8.49	-1.4	1.34049	-14.9048	FOXA1|1.73859844213;NEXN|0.571689953246;ANO6|0.518389199326;BMP3|0.416210295628;ACKR3|0.454064654077;ITGA1|0.451883507595;NR4A3|0.46138443947;JUN|0.581769391354;ATF3|0.234932876289;SOCS3|0.448123620266;VIP|1.69691876765;PRLR|0.529426538295;AHI1|0.608256289024;ZBTB16|1.56576173974;BCL2L1|0.557898631253;RTN4|0.573264781517;PAX2|1.66908431578;MSX2|0.227786752798;NDNF|1.74807261901;PMAIP1|0.569431500…	31	2073	273	42845	http://www.ebi.ac.uk/QuickGO/GTerm?id=GO:0042981
	5	5	embryonic organ morphogenesis	GO:0048562	1.09e-05	0.000272	-3.03	-0.28	1.34049	-14.9048	WDPCP|0.495700245696;TH|2.15489869251;NR4A3|0.46138443947;IFT140|0.497885428809;AHI1|0.608256289024;STOX1|0.539929328503;SPEF2|0.449577658948;PAX2|1.66908431578;WDR60|0.575016670329;OTX2|0.596500624728;CCDC39|0.583504002851	11	332	273	42845	http://www.ebi.ac.uk/QuickGO/GTerm?id=GO:0048562
	4	4	cell death	GO:0008219	1.14e-05	0.000282	-11.18	-1.95	1.34049	-14.9048	FOXA1|1.73859844213;NEXN|0.571689953246;ANO6|0.518389199326;FOS|0.478696603221;BMP3|0.416210295628;JUND|0.425057208227;ACKR3|0.454064654077;ITGA1|0.451883507595;NR4A3|0.46138443947;JUN|0.581769391354;ATF3|0.234932876289;SOCS3|0.448123620266;DSP|0.390333333301;VIP|1.69691876765;PRLR|0.529426538295;AHI1|0.608256289024;WISP2|2.25345190779;CST3|0.321923280508;ZBTB16|1.56576173974;BCL2L1|0.55789863125…	39	2937	273	42845	http://www.ebi.ac.uk/QuickGO/GTerm?id=GO:0008219
	7	6,7	regulation of phosphate metabolic process	GO:0019220	1.15e-05	0.000285	-9.99	-1.7	1.34049	-14.9048	BMP3|0.416210295628;ACKR3|0.454064654077;PPP4R4|0.605942555468;ITGA1|0.451883507595;JUN|0.581769391354;ATF3|0.234932876289;SOCS3|0.448123620266;MC4R|1.50455756517;NPPC|0.563304629703;VIP|1.69691876765;PRLR|0.529426538295;ENPP2|0.317434210565;STOX1|0.539929328503;RASGRP1|0.277991602471;C1QL4|1.57354617992;PLCB1|0.619213780976;TF|0.17692714019;KL|0.276778819679;RAPGEF4|0.496449704049;CEMIP|0.370625…	33	2291	273	42845	http://www.ebi.ac.uk/QuickGO/GTerm?id=GO:0019220
	7	5,6,7	positive regulation of RNA metabolic process	GO:0051254	1.17e-05	0.000288	-8.43	-1.39	1.34049	-14.9048	FOXA1|1.73859844213;FOS|0.478696603221;BMP3|0.416210295628;JUND|0.425057208227;ZFP36|0.514538264623;NR4A3|0.46138443947;JUN|0.581769391354;ATF3|0.234932876289;AHI1|0.608256289024;ATRX|0.62582787361;PLCB1|0.619213780976;TF|0.17692714019;ZBTB16|1.56576173974;MKL2|0.581646964486;RORB|0.560224089735;NR4A1|0.320170109308;RPS6KA5|0.630011170563;PAX2|1.66908431578;UBB|0.502239641728;CYR61|0.492852430254…	30	1982	273	42845	http://www.ebi.ac.uk/QuickGO/GTerm?id=GO:0051254
	4	4	regulation of cellular component movement	GO:0051270	1.26e-05	0.000309	-6.66	-1.03	1.34049	-14.9048	ANO6|0.518389199326;CYGB|0.103804950129;WDPCP|0.495700245696;JUN|0.581769391354;SCN4B|0.421548117287;DSP|0.390333333301;ENPP2|0.317434210565;SSX2IP|0.533596837813;PLCB1|0.619213780976;TF|0.17692714019;CEMIP|0.370625302941;RTN4|0.573264781517;SCN5A|1.68154269978;CYP19A1|0.510938602623;CYR61|0.492852430254;FER|0.60049808031;KITLG|0.653016567699;CCDC39|0.583504002851;MMRN2|0.6280476954	19	946	273	42845	http://www.ebi.ac.uk/QuickGO/GTerm?id=GO:0051270
	4	4	regulation of transport	GO:0051049	1.29e-05	0.000314	-10.97	-1.9	1.34049	-14.9048	UCN3|3.34856312481;ICA1|0.482320442103;ANO6|0.518389199326;GNB5|0.537449971545;NR4A3|0.46138443947;SCN4B|0.421548117287;CPLX3|0.561082662805;CHRNA4|1.54004944394;LRAT|0.197407438767;VIP|1.69691876765;AHI1|0.608256289024;CLIC6|0.207350360696;UTS2R|1.66394399028;RASGRP1|0.277991602471;PLCB1|0.619213780976;TF|0.17692714019;CD2AP|0.535839103302;SYT10|0.478260869704;GBAS|0.492140265989;STXBP5L|0.38088…	35	2517	273	42845	http://www.ebi.ac.uk/QuickGO/GTerm?id=GO:0051049
	6	5,6	regulation of phosphorus metabolic process	GO:0051174	1.3e-05	0.000315	-9.99	-1.7	1.34049	-14.9048	BMP3|0.416210295628;ACKR3|0.454064654077;PPP4R4|0.605942555468;ITGA1|0.451883507595;JUN|0.581769391354;ATF3|0.234932876289;SOCS3|0.448123620266;MC4R|1.50455756517;NPPC|0.563304629703;VIP|1.69691876765;PRLR|0.529426538295;ENPP2|0.317434210565;STOX1|0.539929328503;RASGRP1|0.277991602471;C1QL4|1.57354617992;PLCB1|0.619213780976;TF|0.17692714019;KL|0.276778819679;RAPGEF4|0.496449704049;CEMIP|0.370625…	33	2305	273	42845	http://www.ebi.ac.uk/QuickGO/GTerm?id=GO:0051174
	3	3	negative regulation of response to stimulus	GO:0048585	1.4e-05	0.000336	-7.35	-1.17	1.34049	-14.9048	SESN1|1.5064085516;ACKR3|0.454064654077;ITGA1|0.451883507595;ZFP36|0.514538264623;NR4A3|0.46138443947;ATF3|0.234932876289;SOCS3|0.448123620266;MC4R|1.50455756517;RGS22|0.460735009779;PGLYRP2|0.501929012404;RGS1|0.412105263137;C1QL4|1.57354617992;RGS12|0.537145819007;BCL2L1|0.557898631253;PSCA|1.62526095995;CYP19A1|0.510938602623;UBB|0.502239641728;FER|0.60049808031;PPP3CA|0.657457706233;SMAD6|0.6…	28	1798	273	42845	http://www.ebi.ac.uk/QuickGO/GTerm?id=GO:0048585
	5	4,5	intracellular signal transduction	GO:0035556	1.41e-05	0.000336	-14.99	-2.73	1.34049	-14.9048	SESN1|1.5064085516;PRL|2.85983695415;FOS|0.478696603221;BMP3|0.416210295628;ARL11|1.52989130432;ACKR3|0.454064654077;ITGA1|0.451883507595;ZFP36|0.514538264623;JUN|0.581769391354;ATF3|0.234932876289;SOCS3|0.448123620266;PRLR|0.529426538295;SSX2IP|0.533596837813;STOX1|0.539929328503;ATRX|0.62582787361;RASGRP1|0.277991602471;C1QL4|1.57354617992;RGS12|0.537145819007;PLCB1|0.619213780976;TF|0.17692714…	53	4590	273	42845	http://www.ebi.ac.uk/QuickGO/GTerm?id=GO:0035556
	8	7,8	positive regulation of nucleic acid-templated transcription	GO:1903508	1.42e-05	0.000336	-8.14	-1.33	1.34049	-14.9048	FOXA1|1.73859844213;FOS|0.478696603221;BMP3|0.416210295628;JUND|0.425057208227;NR4A3|0.46138443947;JUN|0.581769391354;ATF3|0.234932876289;AHI1|0.608256289024;ATRX|0.62582787361;PLCB1|0.619213780976;TF|0.17692714019;ZBTB16|1.56576173974;MKL2|0.581646964486;RORB|0.560224089735;NR4A1|0.320170109308;RPS6KA5|0.630011170563;PAX2|1.66908431578;UBB|0.502239641728;CYR61|0.492852430254;FER|0.60049808031;PP…	29	1900	273	42845	http://www.ebi.ac.uk/QuickGO/GTerm?id=GO:1903508
	9	6,7,8,9	positive regulation of transcription, DNA-templated	GO:0045893	1.42e-05	0.000336	-8.14	-1.33	1.34049	-14.9048	FOXA1|1.73859844213;FOS|0.478696603221;BMP3|0.416210295628;JUND|0.425057208227;NR4A3|0.46138443947;JUN|0.581769391354;ATF3|0.234932876289;AHI1|0.608256289024;ATRX|0.62582787361;PLCB1|0.619213780976;TF|0.17692714019;ZBTB16|1.56576173974;MKL2|0.581646964486;RORB|0.560224089735;NR4A1|0.320170109308;RPS6KA5|0.630011170563;PAX2|1.66908431578;UBB|0.502239641728;CYR61|0.492852430254;FER|0.60049808031;PP…	29	1900	273	42845	http://www.ebi.ac.uk/QuickGO/GTerm?id=GO:0045893
	6	4,5,6	negative regulation of cellular metabolic process	GO:0031324	1.46e-05	0.000345	-10.85	-1.88	1.34049	-14.9048	FOXA1|1.73859844213;SSPO|0.483689538888;JUND|0.425057208227;PPP4R4|0.605942555468;ZFP36|0.514538264623;NR4A3|0.46138443947;ANKRD33|2.30113960133;JUN|0.581769391354;ATF3|0.234932876289;SOCS3|0.448123620266;NPPC|0.563304629703;CST3|0.321923280508;ATRX|0.62582787361;C1QL4|1.57354617992;PLCB1|0.619213780976;ZBTB16|1.56576173974;ATR|0.546379761599;BCL2L1|0.557898631253;RORB|0.560224089735;BACE2|0.5723…	42	3307	273	42845	http://www.ebi.ac.uk/QuickGO/GTerm?id=GO:0031324
	4	4	aging	GO:0007568	1.51e-05	0.000354	-3.4	-0.36	1.34049	-14.9048	MARCH5|0.621032585686;FOS|0.478696603221;JUND|0.425057208227;TH|2.15489869251;JUN|0.581769391354;SOCS3|0.448123620266;ATR|0.546379761599;KL|0.276778819679;SPEF2|0.449577658948;PAX2|1.66908431578;CHEK2|0.645155499886	11	344	273	42845	http://www.ebi.ac.uk/QuickGO/GTerm?id=GO:0007568
	6	6	apoptotic process	GO:0006915	1.6e-05	0.000372	-10.13	-1.73	1.34049	-14.9048	FOXA1|1.73859844213;NEXN|0.571689953246;ANO6|0.518389199326;BMP3|0.416210295628;ACKR3|0.454064654077;ITGA1|0.451883507595;NR4A3|0.46138443947;JUN|0.581769391354;ATF3|0.234932876289;SOCS3|0.448123620266;DSP|0.390333333301;VIP|1.69691876765;PRLR|0.529426538295;AHI1|0.608256289024;CST3|0.321923280508;ZBTB16|1.56576173974;BCL2L1|0.557898631253;FAM3B|0.434489901458;RTN4|0.573264781517;PAX2|1.669084315…	36	2651	273	42845	http://www.ebi.ac.uk/QuickGO/GTerm?id=GO:0006915
	4	4	cell-substrate adhesion	GO:0031589	1.61e-05	0.000374	-2.81	-0.24	1.34049	-14.9048	WDPCP|0.495700245696;ITGA1|0.451883507595;COL16A1|0.614794656081;NDNF|1.74807261901;CYR61|0.492852430254;SIGLEC1|0.586185942965;FER|0.60049808031;MELTF|0.657857575019;HACD1|0.648936170264;ARHGAP6|0.630875853748;SMAD6|0.629189007979;PRKCZ|0.666266484494	12	413	273	42845	http://www.ebi.ac.uk/QuickGO/GTerm?id=GO:0031589
	4	4	cellular component assembly	GO:0022607	1.68e-05	0.000388	-12.99	-2.32	1.34049	-14.9048	CEP135|0.497014925467;ANO6|0.518389199326;RFX3|0.578394113214;WDPCP|0.495700245696;BAIAP2L1|0.623223465226;NEFM|1.74371257505;JUN|0.581769391354;FRMPD2|0.517493897509;IFT140|0.497885428809;TRPM1|0.323076923133;PRLR|0.529426538295;AHI1|0.608256289024;SSX2IP|0.533596837813;AK7|0.587931034479;ATRX|0.62582787361;COL16A1|0.614794656081;RASGRP1|0.277991602471;ATR|0.546379761599;CD2AP|0.535839103302;SPA…	50	4259	273	42845	http://www.ebi.ac.uk/QuickGO/GTerm?id=GO:0022607
	4	4	regulation of body fluid levels	GO:0050878	1.77e-05	0.000406	-5.11	-0.71	1.34049	-14.9048	PRL|2.85983695415;ANO6|0.518389199326;ITGA1|0.451883507595;VIP|1.69691876765;PRLR|0.529426538295;ITPK1|1.50938354664;UTS2R|1.66394399028;RASGRP1|0.277991602471;TF|0.17692714019;PDE10A|0.609929657928;RAPGEF4|0.496449704049;SCNN1A|1.82949932324;NOS2|0.595799299715;MYO5B|0.622693727117;TFPI2|0.639384846241;STX2|0.595948037761;PRKCZ|0.666266484494	17	799	273	42845	http://www.ebi.ac.uk/QuickGO/GTerm?id=GO:0050878
	6	5,6	positive regulation of epithelial cell proliferation	GO:0050679	1.82e-05	0.000415	-2.25	-0.13	1.34049	-14.9048	NR4A3|0.46138443947;JUN|0.581769391354;VIP|1.69691876765;STOX1|0.539929328503;NR4A1|0.320170109308;RTN4|0.573264781517;SCN5A|1.68154269978;PAX2|1.66908431578	8	175	273	42845	http://www.ebi.ac.uk/QuickGO/GTerm?id=GO:0050679
	5	4,5	negative regulation of cell death	GO:0060548	1.82e-05	0.000415	-5.93	-0.88	1.34049	-14.9048	ACKR3|0.454064654077;NR4A3|0.46138443947;JUN|0.581769391354;SOCS3|0.448123620266;VIP|1.69691876765;PRLR|0.529426538295;AHI1|0.608256289024;WISP2|2.25345190779;CST3|0.321923280508;BCL2L1|0.557898631253;PAX2|1.66908431578;MSX2|0.227786752798;NDNF|1.74807261901;UBB|0.502239641728;CYR61|0.492852430254;SMAD6|0.629189007979;KITLG|0.653016567699;ZMYND11|0.653111190539;PRKCZ|0.666266484494;MPZ|1.55528950…	21	1150	273	42845	http://www.ebi.ac.uk/QuickGO/GTerm?id=GO:0060548
	4	4	sensory organ development	GO:0007423	1.84e-05	0.000415	-4.28	-0.54	1.34049	-14.9048	WDPCP|0.495700245696;TH|2.15489869251;NR4A3|0.46138443947;JUN|0.581769391354;SLC17A8|1.61790878801;IFT140|0.497885428809;TRPM1|0.323076923133;AHI1|0.608256289024;CST3|0.321923280508;STOX1|0.539929328503;RORB|0.560224089735;PAX2|1.66908431578;OTX2|0.596500624728;TRIP11|0.63941988031;SMCHD1|0.625289941865	15	640	273	42845	http://www.ebi.ac.uk/QuickGO/GTerm?id=GO:0007423
	7	6,7	positive regulation of RNA biosynthetic process	GO:1902680	1.86e-05	0.000418	-8.14	-1.33	1.34049	-14.9048	FOXA1|1.73859844213;FOS|0.478696603221;BMP3|0.416210295628;JUND|0.425057208227;NR4A3|0.46138443947;JUN|0.581769391354;ATF3|0.234932876289;AHI1|0.608256289024;ATRX|0.62582787361;PLCB1|0.619213780976;TF|0.17692714019;ZBTB16|1.56576173974;MKL2|0.581646964486;RORB|0.560224089735;NR4A1|0.320170109308;RPS6KA5|0.630011170563;PAX2|1.66908431578;UBB|0.502239641728;CYR61|0.492852430254;FER|0.60049808031;PP…	29	1928	273	42845	http://www.ebi.ac.uk/QuickGO/GTerm?id=GO:1902680
	5	5	response to growth factor	GO:0070848	1.93e-05	0.000432	-5.92	-0.87	1.34049	-14.9048	FOS|0.478696603221;BMP3|0.416210295628;TH|2.15489869251;ZFP36|0.514538264623;JUN|0.581769391354;KL|0.276778819679;NR4A1|0.320170109308;RTN4|0.573264781517;RPS6KA5|0.630011170563;PAX2|1.66908431578;MSX2|0.227786752798;UBB|0.502239641728;CYR61|0.492852430254;FER|0.60049808031;SMAD6|0.629189007979;OTX2|0.596500624728;KITLG|0.653016567699;NEDD4|0.655092256273;MMRN2|0.6280476954;PRKCZ|0.666266484494	20	1064	273	42845	http://www.ebi.ac.uk/QuickGO/GTerm?id=GO:0070848
	6	5,6	negative regulation of nucleobase-containing compound metabolic process	GO:0045934	1.98e-05	0.000441	-7.44	-1.18	1.34049	-14.9048	FOXA1|1.73859844213;JUND|0.425057208227;ZFP36|0.514538264623;NR4A3|0.46138443947;ANKRD33|2.30113960133;JUN|0.581769391354;ATF3|0.234932876289;NPPC|0.563304629703;ATRX|0.62582787361;PLCB1|0.619213780976;ZBTB16|1.56576173974;ATR|0.546379761599;RORB|0.560224089735;RPS6KA5|0.630011170563;PAX2|1.66908431578;MSX2|0.227786752798;UBB|0.502239641728;SFSWAP|0.594404802374;PPP3CA|0.657457706233;FEV|1.666538…	28	1833	273	42845	http://www.ebi.ac.uk/QuickGO/GTerm?id=GO:0045934
	7	6,7	cell morphogenesis involved in neuron differentiation	GO:0048667	2.02e-05	0.000447	-4.9	-0.67	1.34049	-14.9048	SLC1A3|0.630662644092;WDPCP|0.495700245696;ITGA1|0.451883507595;NR4A3|0.46138443947;OGN|0.157656731776;SPON2|0.440998487235;COL4A4|0.554274526696;RTN4|0.573264781517;RPS6KA5|0.630011170563;SCN5A|1.68154269978;PAX2|1.66908431578;GOLGA4|0.645894899179;PPP3CA|0.657457706233;OTX2|0.596500624728;TRPC4|0.610273800542;NEDD4|0.655092256273;CNTNAP1|0.609460628899;CACNA1D|0.62739893833	18	892	273	42845	http://www.ebi.ac.uk/QuickGO/GTerm?id=GO:0048667
	6	6	response to calcium ion	GO:0051592	2.04e-05	0.000449	-1.81	-0.03	1.34049	-14.9048	FOS|0.478696603221;JUND|0.425057208227;JUN|0.581769391354;TPH2|1.94914922746;SCN5A|1.68154269978;PPP3CA|0.657457706233;NEDD4|0.655092256273	7	129	273	42845	http://www.ebi.ac.uk/QuickGO/GTerm?id=GO:0051592
	4	4	response to wounding	GO:0009611	2.06e-05	0.000453	-7.46	-1.19	1.34049	-14.9048	SLC1A3|0.630662644092;ANO6|0.518389199326;ITGA1|0.451883507595;ZFP36|0.514538264623;JUN|0.581769391354;SOCS3|0.448123620266;DSP|0.390333333301;ITPK1|1.50938354664;CST3|0.321923280508;PGLYRP2|0.501929012404;RASGRP1|0.277991602471;TF|0.17692714019;PDE10A|0.609929657928;RAPGEF4|0.496449704049;MSX2|0.227786752798;CYP19A1|0.510938602623;NDNF|1.74807261901;CPN1|0.566073102352;CYR61|0.492852430254;NOS2|…	23	1346	273	42845	http://www.ebi.ac.uk/QuickGO/GTerm?id=GO:0009611
	6	4,6	reproductive structure development	GO:0048608	2.07e-05	0.000453	-3.51	-0.38	1.34049	-14.9048	FOXA1|1.73859844213;SOCS3|0.448123620266;PRLR|0.529426538295;CST3|0.321923280508;ATRX|0.62582787361;BCL2L1|0.557898631253;GPR149|1.61363636378;VGF|1.671224613;CYP19A1|0.510938602623;UBB|0.502239641728;CYR61|0.492852430254;KITLG|0.653016567699;BIK|0.661971830907	13	495	273	42845	http://www.ebi.ac.uk/QuickGO/GTerm?id=GO:0048608
	4	3,4	single organism cell adhesion	GO:0098602	2.32e-05	0.000506	-5.77	-0.84	1.34049	-14.9048	FOXA1|1.73859844213;NR4A3|0.46138443947;PLEKHA7|0.495365992066;DSP|0.390333333301;PRLR|0.529426538295;RASGRP1|0.277991602471;ZBTB16|1.56576173974;CD2AP|0.535839103302;CD83|0.375086266268;MMP24|6.53163444471;CYR61|0.492852430254;SIGLEC1|0.586185942965;FER|0.60049808031;MELTF|0.657857575019;PPP3CA|0.657457706233;SOCS6|0.627803403799;NEDD4|0.655092256273;CDH9|0.558660365827;PRKCZ|0.666266484494	19	989	273	42845	http://www.ebi.ac.uk/QuickGO/GTerm?id=GO:0098602
	4	4	response to inorganic substance	GO:0010035	2.4e-05	0.000518	-4.47	-0.58	1.34049	-14.9048	FOS|0.478696603221;JUND|0.425057208227;TH|2.15489869251;NR4A3|0.46138443947;JUN|0.581769391354;TPH2|1.94914922746;CST3|0.321923280508;ATRX|0.62582787361;TF|0.17692714019;SOD3|0.480676656336;SCN5A|1.68154269978;PAX2|1.66908431578;PPP3CA|0.657457706233;NEDD4|0.655092256273	14	577	273	42845	http://www.ebi.ac.uk/QuickGO/GTerm?id=GO:0010035
	10	6,7,8,10	photoreceptor cell development	GO:0042461	2.71e-05	0.000585	-1.59	0.01	1.34049	-14.9048	TH|2.15489869251;IFT140|0.497885428809;TRPM1|0.323076923133;AHI1|0.608256289024;RORB|0.560224089735	5	55	273	42845	http://www.ebi.ac.uk/QuickGO/GTerm?id=GO:0042461
	6	6	fat cell differentiation	GO:0045444	2.73e-05	0.000585	-3.45	-0.37	1.34049	-14.9048	ZFP36|0.514538264623;NR4A3|0.46138443947;C1QL4|1.57354617992;PLCB1|0.619213780976;ZBTB16|1.56576173974;NR4A1|0.320170109308;TPH1|0.130018001774;MSX2|0.227786752798;SMAD6|0.629189007979	9	241	273	42845	http://www.ebi.ac.uk/QuickGO/GTerm?id=GO:0045444
	5	5	synaptic signaling	GO:0099536	2.81e-05	0.000598	-3.83	-0.45	1.34049	-14.9048	SLC1A3|0.630662644092;TH|2.15489869251;CPLX3|0.561082662805;CHRNA4|1.54004944394;SLC5A7|0.566630114777;PLCB1|0.619213780976;SYT10|0.478260869704;GPR149|1.61363636378;VGF|1.671224613;SLC6A2|1.52986518273;PPP3CA|0.657457706233;SLC6A4|1.85805930889;STX2|0.595948037761;GRIA3|0.664004913789;GRIA2|0.572220410855;PRKCZ|0.666266484494;MPZ|1.55528950848	17	829	273	42845	http://www.ebi.ac.uk/QuickGO/GTerm?id=GO:0099536
	7	6,7	regulation of DNA replication	GO:0006275	2.81e-05	0.000598	-1.93	-0.06	1.34049	-14.9048	JUN|0.581769391354;CST3|0.321923280508;ATRX|0.62582787361;ATR|0.546379761599;SMC3|0.664640705595;KITLG|0.653016567699;TTF1|0.650863619909;CHEK2|0.645155499886	8	186	273	42845	http://www.ebi.ac.uk/QuickGO/GTerm?id=GO:0006275
	5	5	cilium-dependent cell motility	GO:0060285	2.93e-05	0.000619	-1.09	0.11	1.34049	-14.9048	TEKT4|0.569259962105;TEKT1|0.599872367543;CFAP46|0.41165477418;CCDC39|0.583504002851	4	28	273	42845	http://www.ebi.ac.uk/QuickGO/GTerm?id=GO:0060285
	6	5,6	neurotransmitter transport	GO:0006836	3.13e-05	0.000657	-3.08	-0.29	1.34049	-14.9048	SLC1A3|0.630662644092;ICA1|0.482320442103;TH|2.15489869251;SLC17A8|1.61790878801;CPLX3|0.561082662805;SLC5A7|0.566630114777;SYT10|0.478260869704;SLC6A13|0.457103064129;SLC6A2|1.52986518273;SLC6A4|1.85805930889;STX2|0.595948037761;GABRA2|0.657032518177	12	442	273	42845	http://www.ebi.ac.uk/QuickGO/GTerm?id=GO:0006836
	6	4,5,6	positive regulation of signal transduction	GO:0009967	3.14e-05	0.000657	-8.87	-1.48	1.34049	-14.9048	FOXA1|1.73859844213;PRL|2.85983695415;BMP3|0.416210295628;ACKR3|0.454064654077;ITGA1|0.451883507595;JUN|0.581769391354;ATF3|0.234932876289;PRLR|0.529426538295;STOX1|0.539929328503;RASGRP1|0.277991602471;PLCB1|0.619213780976;TF|0.17692714019;ATR|0.546379761599;KL|0.276778819679;BCL2L1|0.557898631253;RTN4|0.573264781517;MSX2|0.227786752798;PMAIP1|0.569431500441;UBB|0.502239641728;CYR61|0.4928524302…	27	1779	273	42845	http://www.ebi.ac.uk/QuickGO/GTerm?id=GO:0009967
	5	4,5	regulation of cell-substrate adhesion	GO:0010810	3.15e-05	0.000658	-1.81	-0.04	1.34049	-14.9048	WDPCP|0.495700245696;COL16A1|0.614794656081;NDNF|1.74807261901;CYR61|0.492852430254;MELTF|0.657857575019;HACD1|0.648936170264;ARHGAP6|0.630875853748;PRKCZ|0.666266484494	8	189	273	42845	http://www.ebi.ac.uk/QuickGO/GTerm?id=GO:0010810
	4	4	regulation of response to stress	GO:0080134	3.31e-05	0.000686	-7.86	-1.27	1.34049	-14.9048	SLC1A3|0.630662644092;SESN1|1.5064085516;ANO6|0.518389199326;FOS|0.478696603221;ACKR3|0.454064654077;NEFM|1.74371257505;ZFP36|0.514538264623;NR4A3|0.46138443947;JUN|0.581769391354;SOCS3|0.448123620266;STOX1|0.539929328503;PGLYRP2|0.501929012404;RASGRP1|0.277991602471;PLCB1|0.619213780976;TF|0.17692714019;ATR|0.546379761599;BCL2L1|0.557898631253;RPS6KA5|0.630011170563;CYP19A1|0.510938602623;PMAIP1…	28	1887	273	42845	http://www.ebi.ac.uk/QuickGO/GTerm?id=GO:0080134
	7	7	transcription from RNA polymerase II promoter	GO:0006366	3.35e-05	0.000691	-11.16	-1.94	1.34049	-14.9048	FOXA1|1.73859844213;SESN1|1.5064085516;FOS|0.478696603221;BMP3|0.416210295628;JUND|0.425057208227;RFX3|0.578394113214;ZFP36|0.514538264623;NR4A3|0.46138443947;ANKRD33|2.30113960133;JUN|0.581769391354;ATF3|0.234932876289;AHI1|0.608256289024;STOX1|0.539929328503;ATRX|0.62582787361;ZBTB16|1.56576173974;MKL2|0.581646964486;INTS6|0.466923076813;RORB|0.560224089735;NR4A1|0.320170109308;RPS6KA5|0.630011…	41	3311	273	42845	http://www.ebi.ac.uk/QuickGO/GTerm?id=GO:0006366
	4	4	response to immobilization stress	GO:0035902	3.38e-05	0.000692	0.35	0.41	1.34049	-14.9048	UCN3|3.34856312481;FOS|0.478696603221;TH|2.15489869251;TPH1|0.130018001774	4	29	273	42845	http://www.ebi.ac.uk/QuickGO/GTerm?id=GO:0035902
	6	4,6	response to bacterium	GO:0009617	3.38e-05	0.000692	-4.05	-0.49	1.34049	-14.9048	FOS|0.478696603221;JUND|0.425057208227;TH|2.15489869251;BAIAP2L1|0.623223465226;ZFP36|0.514538264623;JUN|0.581769391354;SOCS3|0.448123620266;SPON2|0.440998487235;VIP|1.69691876765;PGLYRP2|0.501929012404;VGF|1.671224613;IGLL5|1.64962121185;NOS2|0.595799299715;FER|0.60049808031;TIMP4|0.663697327465	15	675	273	42845	http://www.ebi.ac.uk/QuickGO/GTerm?id=GO:0009617
	5	4,5	single organismal cell-cell adhesion	GO:0016337	3.42e-05	0.000697	-5.59	-0.81	1.34049	-14.9048	FOXA1|1.73859844213;NR4A3|0.46138443947;PLEKHA7|0.495365992066;DSP|0.390333333301;PRLR|0.529426538295;RASGRP1|0.277991602471;ZBTB16|1.56576173974;CD2AP|0.535839103302;CD83|0.375086266268;MMP24|6.53163444471;CYR61|0.492852430254;SIGLEC1|0.586185942965;FER|0.60049808031;PPP3CA|0.657457706233;SOCS6|0.627803403799;NEDD4|0.655092256273;CDH9|0.558660365827;PRKCZ|0.666266484494	18	929	273	42845	http://www.ebi.ac.uk/QuickGO/GTerm?id=GO:0016337
	4	4	gonad development	GO:0008406	3.52e-05	0.000711	-2.34	-0.14	1.34049	-14.9048	CST3|0.321923280508;ATRX|0.62582787361;BCL2L1|0.557898631253;GPR149|1.61363636378;VGF|1.671224613;CYP19A1|0.510938602623;UBB|0.502239641728;KITLG|0.653016567699;BIK|0.661971830907	9	249	273	42845	http://www.ebi.ac.uk/QuickGO/GTerm?id=GO:0008406
	5	5	cognition	GO:0050890	3.52e-05	0.000711	-0.1	0.31	1.34049	-14.9048	FOS|0.478696603221;TH|2.15489869251;JUN|0.581769391354;CHRNA4|1.54004944394;VIP|1.69691876765;PLCB1|0.619213780976;GLP1R|0.663372002118;SLC6A4|1.85805930889;PRKCZ|0.666266484494;EN1|1.56874608756	10	311	273	42845	http://www.ebi.ac.uk/QuickGO/GTerm?id=GO:0050890
	4	4	cell activation	GO:0001775	3.78e-05	0.00076	-9.8	-1.66	1.34049	-14.9048	ANO6|0.518389199326;CYGB|0.103804950129;NR4A3|0.46138443947;JUN|0.581769391354;CHRNA4|1.54004944394;DSP|0.390333333301;PRLR|0.529426538295;CST3|0.321923280508;PGLYRP2|0.501929012404;APOLD1|0.362903225821;TTR|0.071930989025;RASGRP1|0.277991602471;PLCB1|0.619213780976;TF|0.17692714019;ZBTB16|1.56576173974;CD83|0.375086266268;RAPGEF4|0.496449704049;FOLR3|0.214246774539;IGLL5|1.64962121185;FER|0.6004…	26	1697	273	42845	http://www.ebi.ac.uk/QuickGO/GTerm?id=GO:0001775
	5	5	cellular response to inorganic substance	GO:0071241	3.8e-05	0.00076	-2.73	-0.22	1.34049	-14.9048	FOS|0.478696603221;JUND|0.425057208227;TH|2.15489869251;JUN|0.581769391354;TPH2|1.94914922746;ATRX|0.62582787361;TF|0.17692714019;SCN5A|1.68154269978	8	194	273	42845	http://www.ebi.ac.uk/QuickGO/GTerm?id=GO:0071241
	4	4	cilium or flagellum-dependent cell motility	GO:0001539	3.88e-05	0.000773	-1.09	0.11	1.34049	-14.9048	TEKT4|0.569259962105;TEKT1|0.599872367543;CFAP46|0.41165477418;CCDC39|0.583504002851	4	30	273	42845	http://www.ebi.ac.uk/QuickGO/GTerm?id=GO:0001539
	4	4	development of primary sexual characteristics	GO:0045137	4.11e-05	0.000814	-2.34	-0.14	1.34049	-14.9048	CST3|0.321923280508;ATRX|0.62582787361;BCL2L1|0.557898631253;GPR149|1.61363636378;VGF|1.671224613;CYP19A1|0.510938602623;UBB|0.502239641728;KITLG|0.653016567699;BIK|0.661971830907	9	254	273	42845	http://www.ebi.ac.uk/QuickGO/GTerm?id=GO:0045137
	3	3	developmental process involved in reproduction	GO:0003006	4.2e-05	0.000829	-4.22	-0.53	1.34049	-14.9048	HOOK1|0.533653846077;FOXA1|1.73859844213;SOCS3|0.448123620266;NPPC|0.563304629703;PRLR|0.529426538295;CST3|0.321923280508;ATRX|0.62582787361;ZBTB16|1.56576173974;BCL2L1|0.557898631253;GPR149|1.61363636378;VGF|1.671224613;CYP19A1|0.510938602623;UBB|0.502239641728;CYR61|0.492852430254;KITLG|0.653016567699;BIK|0.661971830907	16	771	273	42845	http://www.ebi.ac.uk/QuickGO/GTerm?id=GO:0003006
	5	5	programmed cell death	GO:0012501	4.31e-05	0.000848	-10.13	-1.73	1.34049	-14.9048	FOXA1|1.73859844213;NEXN|0.571689953246;ANO6|0.518389199326;BMP3|0.416210295628;ACKR3|0.454064654077;ITGA1|0.451883507595;NR4A3|0.46138443947;JUN|0.581769391354;ATF3|0.234932876289;SOCS3|0.448123620266;DSP|0.390333333301;VIP|1.69691876765;PRLR|0.529426538295;AHI1|0.608256289024;CST3|0.321923280508;ZBTB16|1.56576173974;BCL2L1|0.557898631253;FAM3B|0.434489901458;RTN4|0.573264781517;PAX2|1.669084315…	36	2780	273	42845	http://www.ebi.ac.uk/QuickGO/GTerm?id=GO:0012501
	6	6	cellular response to growth factor stimulus	GO:0071363	4.51e-05	0.000883	-5.7	-0.83	1.34049	-14.9048	FOS|0.478696603221;BMP3|0.416210295628;TH|2.15489869251;ZFP36|0.514538264623;JUN|0.581769391354;KL|0.276778819679;NR4A1|0.320170109308;RTN4|0.573264781517;RPS6KA5|0.630011170563;PAX2|1.66908431578;MSX2|0.227786752798;UBB|0.502239641728;CYR61|0.492852430254;SMAD6|0.629189007979;OTX2|0.596500624728;KITLG|0.653016567699;NEDD4|0.655092256273;MMRN2|0.6280476954;PRKCZ|0.666266484494	19	1039	273	42845	http://www.ebi.ac.uk/QuickGO/GTerm?id=GO:0071363
	4	4	generation of precursor metabolites and energy	GO:0006091	4.7e-05	0.000916	-4.53	-0.59	1.34049	-14.9048	SLC1A3|0.630662644092;NR4A3|0.46138443947;MC4R|1.50455756517;GNG11|0.132770734675;AK9|0.526600541131;KL|0.276778819679;GBAS|0.492140265989;RAPGEF4|0.496449704049;PYGM|1.51881096122;ENO2|1.51962616845;VGF|1.671224613;UBB|0.502239641728;NOS2|0.595799299715;GLP1R|0.663372002118;CACNA1D|0.62739893833	15	695	273	42845	http://www.ebi.ac.uk/QuickGO/GTerm?id=GO:0006091
	8	7,8	regulation of protein phosphorylation	GO:0001932	4.93e-05	0.000957	-8.71	-1.44	1.34049	-14.9048	BMP3|0.416210295628;ACKR3|0.454064654077;ITGA1|0.451883507595;JUN|0.581769391354;ATF3|0.234932876289;SOCS3|0.448123620266;PRLR|0.529426538295;ENPP2|0.317434210565;STOX1|0.539929328503;RASGRP1|0.277991602471;C1QL4|1.57354617992;PLCB1|0.619213780976;TF|0.17692714019;KL|0.276778819679;RAPGEF4|0.496449704049;CEMIP|0.370625302941;RPS6KA5|0.630011170563;PSCA|1.62526095995;UBB|0.502239641728;CYR61|0.492…	27	1827	273	42845	http://www.ebi.ac.uk/QuickGO/GTerm?id=GO:0001932
	5	5	circadian sleep/wake cycle	GO:0042745	5.04e-05	0.000973	0.2	0.38	1.34049	-14.9048	TH|2.15489869251;PTGDS|0.548950962534;CST3|0.321923280508;UTS2R|1.66394399028	4	32	273	42845	http://www.ebi.ac.uk/QuickGO/GTerm?id=GO:0042745
	6	5,6	energy reserve metabolic process	GO:0006112	5.05e-05	0.000973	-2.78	-0.23	1.34049	-14.9048	MC4R|1.50455756517;GNG11|0.132770734675;KL|0.276778819679;RAPGEF4|0.496449704049;PYGM|1.51881096122;UBB|0.502239641728;GLP1R|0.663372002118;CACNA1D|0.62739893833	8	202	273	42845	http://www.ebi.ac.uk/QuickGO/GTerm?id=GO:0006112
	6	5,6	negative regulation of macromolecule biosynthetic process	GO:0010558	5.21e-05	0.000998	-8.19	-1.34	1.34049	-14.9048	FOXA1|1.73859844213;JUND|0.425057208227;CYGB|0.103804950129;ZFP36|0.514538264623;NR4A3|0.46138443947;ANKRD33|2.30113960133;JUN|0.581769391354;ATF3|0.234932876289;ATRX|0.62582787361;PLCB1|0.619213780976;ZBTB16|1.56576173974;ATR|0.546379761599;RORB|0.560224089735;BACE2|0.572398738639;RPS6KA5|0.630011170563;PAX2|1.66908431578;MSX2|0.227786752798;UBB|0.502239641728;PPP3CA|0.657457706233;FEV|1.6665383…	28	1937	273	42845	http://www.ebi.ac.uk/QuickGO/GTerm?id=GO:0010558
	5	3,5	response to other organism	GO:0051707	5.35e-05	0.00102	-5.4	-0.77	1.34049	-14.9048	SLC1A3|0.630662644092;FOS|0.478696603221;JUND|0.425057208227;TH|2.15489869251;ACKR3|0.454064654077;BAIAP2L1|0.623223465226;ZFP36|0.514538264623;JUN|0.581769391354;SOCS3|0.448123620266;SPON2|0.440998487235;VIP|1.69691876765;PGLYRP2|0.501929012404;BCL2L1|0.557898631253;VGF|1.671224613;PMAIP1|0.569431500441;IGLL5|1.64962121185;NOS2|0.595799299715;FER|0.60049808031;TIMP4|0.663697327465;OAS2|0.4950619…	20	1145	273	42845	http://www.ebi.ac.uk/QuickGO/GTerm?id=GO:0051707
	6	5,6	regulation of cellular protein metabolic process	GO:0032268	5.44e-05	0.00103	-12.87	-2.29	1.34049	-14.9048	SSPO|0.483689538888;EIF5B|1.68986657071;BMP3|0.416210295628;ACKR3|0.454064654077;PPP4R4|0.605942555468;ITGA1|0.451883507595;ZFP36|0.514538264623;JUN|0.581769391354;ATF3|0.234932876289;SOCS3|0.448123620266;PRLR|0.529426538295;ENPP2|0.317434210565;CST3|0.321923280508;STOX1|0.539929328503;ATRX|0.62582787361;RASGRP1|0.277991602471;C1QL4|1.57354617992;PLCB1|0.619213780976;TF|0.17692714019;KL|0.2767788…	45	3854	273	42845	http://www.ebi.ac.uk/QuickGO/GTerm?id=GO:0032268
	7	6,7	negative regulation of apoptotic process	GO:0043066	5.45e-05	0.00103	-5.09	-0.7	1.34049	-14.9048	ACKR3|0.454064654077;NR4A3|0.46138443947;JUN|0.581769391354;SOCS3|0.448123620266;VIP|1.69691876765;PRLR|0.529426538295;AHI1|0.608256289024;BCL2L1|0.557898631253;PAX2|1.66908431578;MSX2|0.227786752798;NDNF|1.74807261901;UBB|0.502239641728;CYR61|0.492852430254;SMAD6|0.629189007979;KITLG|0.653016567699;ZMYND11|0.653111190539;PRKCZ|0.666266484494;MPZ|1.55528950848;EN1|1.56874608756	19	1054	273	42845	http://www.ebi.ac.uk/QuickGO/GTerm?id=GO:0043066
	4	4	response to external biotic stimulus	GO:0043207	5.55e-05	0.00105	-5.4	-0.77	1.34049	-14.9048	SLC1A3|0.630662644092;FOS|0.478696603221;JUND|0.425057208227;TH|2.15489869251;ACKR3|0.454064654077;BAIAP2L1|0.623223465226;ZFP36|0.514538264623;JUN|0.581769391354;SOCS3|0.448123620266;SPON2|0.440998487235;VIP|1.69691876765;PGLYRP2|0.501929012404;BCL2L1|0.557898631253;VGF|1.671224613;PMAIP1|0.569431500441;IGLL5|1.64962121185;NOS2|0.595799299715;FER|0.60049808031;TIMP4|0.663697327465;OAS2|0.4950619…	20	1148	273	42845	http://www.ebi.ac.uk/QuickGO/GTerm?id=GO:0043207
	5	5	eye development	GO:0001654	5.69e-05	0.00107	-3.28	-0.34	1.34049	-14.9048	WDPCP|0.495700245696;TH|2.15489869251;JUN|0.581769391354;SLC17A8|1.61790878801;IFT140|0.497885428809;TRPM1|0.323076923133;AHI1|0.608256289024;CST3|0.321923280508;RORB|0.560224089735;PAX2|1.66908431578;OTX2|0.596500624728	11	398	273	42845	http://www.ebi.ac.uk/QuickGO/GTerm?id=GO:0001654
	3	3	cellular component biogenesis	GO:0044085	5.75e-05	0.00108	-13.5	-2.42	1.34049	-14.9048	CEP135|0.497014925467;ANO6|0.518389199326;RFX3|0.578394113214;WDPCP|0.495700245696;BAIAP2L1|0.623223465226;NEFM|1.74371257505;JUN|0.581769391354;FRMPD2|0.517493897509;IFT140|0.497885428809;TRPM1|0.323076923133;PRLR|0.529426538295;AHI1|0.608256289024;SSX2IP|0.533596837813;AK7|0.587931034479;ATRX|0.62582787361;COL16A1|0.614794656081;RASGRP1|0.277991602471;ATR|0.546379761599;CD2AP|0.535839103302;SPA…	52	4711	273	42845	http://www.ebi.ac.uk/QuickGO/GTerm?id=GO:0044085
	6	5,6	regulation of intracellular signal transduction	GO:1902531	5.93e-05	0.0011	-9.58	-1.62	1.34049	-14.9048	SESN1|1.5064085516;PRL|2.85983695415;BMP3|0.416210295628;ACKR3|0.454064654077;ITGA1|0.451883507595;JUN|0.581769391354;ATF3|0.234932876289;SOCS3|0.448123620266;PRLR|0.529426538295;SSX2IP|0.533596837813;STOX1|0.539929328503;RASGRP1|0.277991602471;C1QL4|1.57354617992;PLCB1|0.619213780976;TF|0.17692714019;ATR|0.546379761599;KL|0.276778819679;BCL2L1|0.557898631253;PDE10A|0.609929657928;RTN4|0.57326478…	32	2380	273	42845	http://www.ebi.ac.uk/QuickGO/GTerm?id=GO:1902531
	5	4,5	positive regulation of cell death	GO:0010942	6.1e-05	0.00113	-4.93	-0.67	1.34049	-14.9048	FOXA1|1.73859844213;ANO6|0.518389199326;FOS|0.478696603221;ITGA1|0.451883507595;NR4A3|0.46138443947;JUN|0.581769391354;ATF3|0.234932876289;ZBTB16|1.56576173974;BCL2L1|0.557898631253;MSX2|0.227786752798;PMAIP1|0.569431500441;UBB|0.502239641728;CYR61|0.492852430254;SIGLEC1|0.586185942965;BIK|0.661971830907;CHEK2|0.645155499886	16	796	273	42845	http://www.ebi.ac.uk/QuickGO/GTerm?id=GO:0010942
	4	4	establishment of localization in cell	GO:0051649	6.13e-05	0.00113	-14.04	-2.53	1.34049	-14.9048	HOOK1|0.533653846077;SLC1A3|0.630662644092;UCN3|3.34856312481;ICA1|0.482320442103;TH|2.15489869251;NR4A3|0.46138443947;JUN|0.581769391354;MC4R|1.50455756517;CPLX3|0.561082662805;CHRNA4|1.54004944394;ZDHHC14|0.51698902233;IFT140|0.497885428809;VIP|1.69691876765;TRPM1|0.323076923133;AHI1|0.608256289024;SSX2IP|0.533596837813;PRSS12|0.617600697476;RASGRP1|0.277991602471;SLC5A7|0.566630114777;PLCB1|0.…	50	4477	273	42845	http://www.ebi.ac.uk/QuickGO/GTerm?id=GO:0051649
	6	5,6	negative regulation of programmed cell death	GO:0043069	6.17e-05	0.00113	-5.09	-0.7	1.34049	-14.9048	ACKR3|0.454064654077;NR4A3|0.46138443947;JUN|0.581769391354;SOCS3|0.448123620266;VIP|1.69691876765;PRLR|0.529426538295;AHI1|0.608256289024;BCL2L1|0.557898631253;PAX2|1.66908431578;MSX2|0.227786752798;NDNF|1.74807261901;UBB|0.502239641728;CYR61|0.492852430254;SMAD6|0.629189007979;KITLG|0.653016567699;ZMYND11|0.653111190539;PRKCZ|0.666266484494;MPZ|1.55528950848;EN1|1.56874608756	19	1064	273	42845	http://www.ebi.ac.uk/QuickGO/GTerm?id=GO:0043069
	8	7,8	neuron projection morphogenesis	GO:0048812	6.26e-05	0.00115	-4.87	-0.66	1.34049	-14.9048	ITGA1|0.451883507595;NR4A3|0.46138443947;OGN|0.157656731776;SPON2|0.440998487235;COL4A4|0.554274526696;RTN4|0.573264781517;RPS6KA5|0.630011170563;SCN5A|1.68154269978;PAX2|1.66908431578;UBB|0.502239641728;GOLGA4|0.645894899179;PPP3CA|0.657457706233;OTX2|0.596500624728;TRPC4|0.610273800542;NEDD4|0.655092256273;CNTNAP1|0.609460628899;CACNA1D|0.62739893833;PRKCZ|0.666266484494	18	974	273	42845	http://www.ebi.ac.uk/QuickGO/GTerm?id=GO:0048812
	5	4,5	positive regulation of cell proliferation	GO:0008284	6.43e-05	0.00117	-5.39	-0.77	1.34049	-14.9048	NR4A3|0.46138443947;JUN|0.581769391354;ATF3|0.234932876289;VIP|1.69691876765;CST3|0.321923280508;STOX1|0.539929328503;UTS2R|1.66394399028;ROGDI|0.486567164218;BCL2L1|0.557898631253;NR4A1|0.320170109308;MATK|0.45489690719;RTN4|0.573264781517;SCN5A|1.68154269978;PAX2|1.66908431578;CYR61|0.492852430254;FER|0.60049808031;KITLG|0.653016567699;PRKCZ|0.666266484494	18	976	273	42845	http://www.ebi.ac.uk/QuickGO/GTerm?id=GO:0008284
	8	7,8	regulation of transcription from RNA polymerase II promoter	GO:0006357	6.55e-05	0.00119	-10.23	-1.75	1.34049	-14.9048	FOXA1|1.73859844213;FOS|0.478696603221;BMP3|0.416210295628;JUND|0.425057208227;RFX3|0.578394113214;ZFP36|0.514538264623;NR4A3|0.46138443947;ANKRD33|2.30113960133;JUN|0.581769391354;ATF3|0.234932876289;AHI1|0.608256289024;STOX1|0.539929328503;ATRX|0.62582787361;ZBTB16|1.56576173974;MKL2|0.581646964486;RORB|0.560224089735;NR4A1|0.320170109308;RPS6KA5|0.630011170563;PAX2|1.66908431578;MSX2|0.2277867…	37	2951	273	42845	http://www.ebi.ac.uk/QuickGO/GTerm?id=GO:0006357
	4	4	learning or memory	GO:0007611	6.57e-05	0.00119	-1.03	0.12	1.34049	-14.9048	FOS|0.478696603221;TH|2.15489869251;JUN|0.581769391354;VIP|1.69691876765;PLCB1|0.619213780976;GLP1R|0.663372002118;SLC6A4|1.85805930889;PRKCZ|0.666266484494;EN1|1.56874608756	9	270	273	42845	http://www.ebi.ac.uk/QuickGO/GTerm?id=GO:0007611
	7	5,6,7	positive regulation of phosphorus metabolic process	GO:0010562	6.97e-05	0.00125	-7.27	-1.15	1.34049	-14.9048	BMP3|0.416210295628;ACKR3|0.454064654077;ITGA1|0.451883507595;JUN|0.581769391354;MC4R|1.50455756517;NPPC|0.563304629703;VIP|1.69691876765;PRLR|0.529426538295;ENPP2|0.317434210565;STOX1|0.539929328503;RASGRP1|0.277991602471;PLCB1|0.619213780976;TF|0.17692714019;KL|0.276778819679;CEMIP|0.370625302941;RPS6KA5|0.630011170563;UBB|0.502239641728;CYR61|0.492852430254;NOS2|0.595799299715;GLP1R|0.66337200…	23	1458	273	42845	http://www.ebi.ac.uk/QuickGO/GTerm?id=GO:0010562
	6	6	positive regulation of phosphate metabolic process	GO:0045937	6.97e-05	0.00125	-7.27	-1.15	1.34049	-14.9048	BMP3|0.416210295628;ACKR3|0.454064654077;ITGA1|0.451883507595;JUN|0.581769391354;MC4R|1.50455756517;NPPC|0.563304629703;VIP|1.69691876765;PRLR|0.529426538295;ENPP2|0.317434210565;STOX1|0.539929328503;RASGRP1|0.277991602471;PLCB1|0.619213780976;TF|0.17692714019;KL|0.276778819679;CEMIP|0.370625302941;RPS6KA5|0.630011170563;UBB|0.502239641728;CYR61|0.492852430254;NOS2|0.595799299715;GLP1R|0.66337200…	23	1458	273	42845	http://www.ebi.ac.uk/QuickGO/GTerm?id=GO:0045937
	7	7	anterograde trans-synaptic signaling	GO:0098916	7.91e-05	0.00141	-3.62	-0.4	1.34049	-14.9048	SLC1A3|0.630662644092;TH|2.15489869251;CPLX3|0.561082662805;CHRNA4|1.54004944394;SLC5A7|0.566630114777;SYT10|0.478260869704;GPR149|1.61363636378;VGF|1.671224613;SLC6A2|1.52986518273;PPP3CA|0.657457706233;SLC6A4|1.85805930889;STX2|0.595948037761;GRIA3|0.664004913789;GRIA2|0.572220410855;PRKCZ|0.666266484494;MPZ|1.55528950848	16	814	273	42845	http://www.ebi.ac.uk/QuickGO/GTerm?id=GO:0098916
	6	6	trans-synaptic signaling	GO:0099537	8.02e-05	0.00143	-3.62	-0.4	1.34049	-14.9048	SLC1A3|0.630662644092;TH|2.15489869251;CPLX3|0.561082662805;CHRNA4|1.54004944394;SLC5A7|0.566630114777;SYT10|0.478260869704;GPR149|1.61363636378;VGF|1.671224613;SLC6A2|1.52986518273;PPP3CA|0.657457706233;SLC6A4|1.85805930889;STX2|0.595948037761;GRIA3|0.664004913789;GRIA2|0.572220410855;PRKCZ|0.666266484494;MPZ|1.55528950848	16	815	273	42845	http://www.ebi.ac.uk/QuickGO/GTerm?id=GO:0099537
	FALSE	obselete	vasodilation	GO:0042311	8.16e-05	0.00145	-0.45	0.24	1.34049	-14.9048	ITGA1|0.451883507595;NPPC|0.563304629703;VIP|1.69691876765;UTS2R|1.66394399028;NOS2|0.595799299715	5	69	273	42845	http://www.ebi.ac.uk/QuickGO/GTerm?id=GO:0042311
	5	5	cellular response to organonitrogen compound	GO:0071417	8.25e-05	0.00146	-5.2	-0.73	1.34049	-14.9048	PRL|2.85983695415;TH|2.15489869251;BAIAP2L1|0.623223465226;NR4A3|0.46138443947;SOCS3|0.448123620266;PRLR|0.529426538295;GNG11|0.132770734675;COL16A1|0.614794656081;KL|0.276778819679;BCL2L1|0.557898631253;NR4A1|0.320170109308;FER|0.60049808031;GLP1R|0.663372002118;SLC6A4|1.85805930889;PRKCZ|0.666266484494	15	731	273	42845	http://www.ebi.ac.uk/QuickGO/GTerm?id=GO:0071417
	4	4	cardiac chamber development	GO:0003205	8.35e-05	0.00147	-2.22	-0.12	1.34049	-14.9048	LRP2|0.575342465794;DSP|0.390333333301;SCN5A|1.68154269978;MSX2|0.227786752798;CYR61|0.492852430254;SMAD6|0.629189007979;TRIP11|0.63941988031	7	161	273	42845	http://www.ebi.ac.uk/QuickGO/GTerm?id=GO:0003205
	8	7,8	axon development	GO:0061564	8.37e-05	0.00147	-4.51	-0.59	1.34049	-14.9048	NEFM|1.74371257505;ITGA1|0.451883507595;NR4A3|0.46138443947;JUN|0.581769391354;OGN|0.157656731776;SPON2|0.440998487235;COL4A4|0.554274526696;RTN4|0.573264781517;RPS6KA5|0.630011170563;SCN5A|1.68154269978;PAX2|1.66908431578;GOLGA4|0.645894899179;OTX2|0.596500624728;TRPC4|0.610273800542;CNTNAP1|0.609460628899;CACNA1D|0.62739893833	16	818	273	42845	http://www.ebi.ac.uk/QuickGO/GTerm?id=GO:0061564
	9	6,8,9	regulated exocytosis	GO:0045055	8.73e-05	0.00152	-6.59	-1.01	1.34049	-14.9048	ANO6|0.518389199326;NR4A3|0.46138443947;CPLX3|0.561082662805;DSP|0.390333333301;CST3|0.321923280508;TTR|0.071930989025;RASGRP1|0.277991602471;PLCB1|0.619213780976;TF|0.17692714019;SYT10|0.478260869704;RAPGEF4|0.496449704049;FOLR3|0.214246774539;FER|0.60049808031;HLA-B|0.636547344235;STX2|0.595948037761;FGL2|0.601126472001	16	821	273	42845	http://www.ebi.ac.uk/QuickGO/GTerm?id=GO:0045055
	4	4	homeostatic process	GO:0042592	8.78e-05	0.00153	-8.93	-1.49	1.34049	-14.9048	FOXA1|1.73859844213;ANO6|0.518389199326;TH|2.15489869251;NR4A3|0.46138443947;MC4R|1.50455756517;SLC35G1|0.34126300972;TRPM1|0.323076923133;STEAP1|0.383539537512;UTS2R|1.66394399028;ATRX|0.62582787361;TF|0.17692714019;ATR|0.546379761599;KL|0.276778819679;STXBP5L|0.380881624664;PYGM|1.51881096122;CEMIP|0.370625302941;RAP1GDS1|0.495245641987;SCN5A|1.68154269978;VGF|1.671224613;PAX2|1.66908431578;SCN…	30	2212	273	42845	http://www.ebi.ac.uk/QuickGO/GTerm?id=GO:0042592
	6	5,6	regulation of blood circulation	GO:1903522	8.97e-05	0.00155	-2.65	-0.21	1.34049	-14.9048	TH|2.15489869251;NPPC|0.563304629703;SCN4B|0.421548117287;DSP|0.390333333301;VIP|1.69691876765;UTS2R|1.66394399028;SCN5A|1.68154269978;NOS2|0.595799299715;GLP1R|0.663372002118;CACNA1D|0.62739893833	10	348	273	42845	http://www.ebi.ac.uk/QuickGO/GTerm?id=GO:1903522
	4	4	ossification	GO:0001503	8.97e-05	0.00155	-4.33	-0.55	1.34049	-14.9048	ANO6|0.518389199326;BMP3|0.416210295628;JUND|0.425057208227;NPPC|0.563304629703;ZBTB16|1.56576173974;KL|0.276778819679;RORB|0.560224089735;TPH1|0.130018001774;MSX2|0.227786752798;CYR61|0.492852430254;SMAD6|0.629189007979	11	419	273	42845	http://www.ebi.ac.uk/QuickGO/GTerm?id=GO:0001503
	6	5,6	MAPK cascade	GO:0000165	9.54e-05	0.00164	-6.6	-1.01	1.34049	-14.9048	FOS|0.478696603221;BMP3|0.416210295628;ACKR3|0.454064654077;ITGA1|0.451883507595;ZFP36|0.514538264623;JUN|0.581769391354;ATF3|0.234932876289;RASGRP1|0.277991602471;C1QL4|1.57354617992;PLCB1|0.619213780976;TF|0.17692714019;KL|0.276778819679;RPS6KA5|0.630011170563;PSCA|1.62526095995;UBB|0.502239641728;CYR61|0.492852430254;KITLG|0.653016567699;ZMYND11|0.653111190539;RASA2|0.599977868565;PRKCZ|0.6662…	20	1195	273	42845	http://www.ebi.ac.uk/QuickGO/GTerm?id=GO:0000165
	4	4	sleep	GO:0030431	0.0001	0.00171	-1.29	0.07	1.34049	-14.9048	FOS|0.478696603221;PTGDS|0.548950962534;CST3|0.321923280508;UTS2R|1.66394399028	4	38	273	42845	http://www.ebi.ac.uk/QuickGO/GTerm?id=GO:0030431
	9	5,8,9	regulation of heart rate by cardiac conduction	GO:0086091	0.0001	0.00171	-1.21	0.09	1.34049	-14.9048	SCN4B|0.421548117287;DSP|0.390333333301;SCN5A|1.68154269978;CACNA1D|0.62739893833	4	38	273	42845	http://www.ebi.ac.uk/QuickGO/GTerm?id=GO:0086091
	6	6	cellular response to metal ion	GO:0071248	0.000101	0.00172	-0.85	0.16	1.34049	-14.9048	FOS|0.478696603221;JUND|0.425057208227;TH|2.15489869251;JUN|0.581769391354;TPH2|1.94914922746;TF|0.17692714019;SCN5A|1.68154269978	7	166	273	42845	http://www.ebi.ac.uk/QuickGO/GTerm?id=GO:0071248
	5	4,5	positive regulation of cellular component organization	GO:0051130	0.000102	0.00172	-6.79	-1.05	1.34049	-14.9048	SLC1A3|0.630662644092;CEP135|0.497014925467;ANO6|0.518389199326;MARCH5|0.621032585686;BAIAP2L1|0.623223465226;NEFM|1.74371257505;JUN|0.581769391354;ENPP2|0.317434210565;AHI1|0.608256289024;ATRX|0.62582787361;COL16A1|0.614794656081;PLCB1|0.619213780976;TF|0.17692714019;ATR|0.546379761599;CEMIP|0.370625302941;RPS6KA5|0.630011170563;PAX2|1.66908431578;MSX2|0.227786752798;NDNF|1.74807261901;PMAIP1|0.…	24	1597	273	42845	http://www.ebi.ac.uk/QuickGO/GTerm?id=GO:0051130
	7	6,7	positive regulation of apoptotic process	GO:0043065	0.000103	0.00174	-4.61	-0.61	1.34049	-14.9048	FOXA1|1.73859844213;ANO6|0.518389199326;ITGA1|0.451883507595;NR4A3|0.46138443947;JUN|0.581769391354;ATF3|0.234932876289;ZBTB16|1.56576173974;BCL2L1|0.557898631253;MSX2|0.227786752798;PMAIP1|0.569431500441;UBB|0.502239641728;CYR61|0.492852430254;SIGLEC1|0.586185942965;BIK|0.661971830907;CHEK2|0.645155499886	15	746	273	42845	http://www.ebi.ac.uk/QuickGO/GTerm?id=GO:0043065
	9	6,8,9	regulation of transcription from RNA polymerase II promoter in response to stress	GO:0043618	0.000105	0.00176	-2.04	-0.08	1.34049	-14.9048	JUN|0.581769391354;ATF3|0.234932876289;STOX1|0.539929328503;CA9|0.375720322822;UBB|0.502239641728;NEDD4|0.655092256273	6	116	273	42845	http://www.ebi.ac.uk/QuickGO/GTerm?id=GO:0043618
	5	4,5	pattern specification process	GO:0007389	0.000105	0.00176	-3.11	-0.3	1.34049	-14.9048	FOXA1|1.73859844213;LRP2|0.575342465794;IFT140|0.497885428809;AHI1|0.608256289024;ZBTB16|1.56576173974;PAX2|1.66908431578;MSX2|0.227786752798;SMAD6|0.629189007979;OTX2|0.596500624728;DYX1C1|0.642871036922;CCDC39|0.583504002851;EN1|1.56874608756	12	502	273	42845	http://www.ebi.ac.uk/QuickGO/GTerm?id=GO:0007389
	8	7,8	Fc-epsilon receptor signaling pathway	GO:0038095	0.000106	0.00176	-3.39	-0.36	1.34049	-14.9048	FOS|0.478696603221;NR4A3|0.46138443947;JUN|0.581769391354;RASGRP1|0.277991602471;KL|0.276778819679;NR4A1|0.320170109308;UBB|0.502239641728;FER|0.60049808031;PPP3CA|0.657457706233;KITLG|0.653016567699	10	355	273	42845	http://www.ebi.ac.uk/QuickGO/GTerm?id=GO:0038095
	5	5	chemical homeostasis	GO:0048878	0.000106	0.00177	-7.01	-1.1	1.34049	-14.9048	FOXA1|1.73859844213;TH|2.15489869251;SLC35G1|0.34126300972;TRPM1|0.323076923133;STEAP1|0.383539537512;UTS2R|1.66394399028;TF|0.17692714019;KL|0.276778819679;STXBP5L|0.380881624664;PYGM|1.51881096122;CEMIP|0.370625302941;RAP1GDS1|0.495245641987;SCN5A|1.68154269978;VGF|1.671224613;PAX2|1.66908431578;SCNN1A|1.82949932324;UBB|0.502239641728;MELTF|0.657857575019;MYO5B|0.622693727117;PPP3CA|0.657457706…	22	1400	273	42845	http://www.ebi.ac.uk/QuickGO/GTerm?id=GO:0048878
	5	5	regulation of secretion	GO:0051046	0.000108	0.00178	-5.06	-0.7	1.34049	-14.9048	UCN3|3.34856312481;ICA1|0.482320442103;CPLX3|0.561082662805;CHRNA4|1.54004944394;UTS2R|1.66394399028;RASGRP1|0.277991602471;PLCB1|0.619213780976;SYT10|0.478260869704;STXBP5L|0.380881624664;RAPGEF4|0.496449704049;CYP19A1|0.510938602623;NOS2|0.595799299715;FER|0.60049808031;PPP3CA|0.657457706233;GLP1R|0.663372002118;SLC6A4|1.85805930889;CACNA1D|0.62739893833;PRKCZ|0.666266484494	18	1017	273	42845	http://www.ebi.ac.uk/QuickGO/GTerm?id=GO:0051046
	3	3	response to biotic stimulus	GO:0009607	0.000108	0.00178	-5.4	-0.77	1.34049	-14.9048	SLC1A3|0.630662644092;FOS|0.478696603221;JUND|0.425057208227;TH|2.15489869251;ACKR3|0.454064654077;BAIAP2L1|0.623223465226;ZFP36|0.514538264623;JUN|0.581769391354;SOCS3|0.448123620266;SPON2|0.440998487235;VIP|1.69691876765;PGLYRP2|0.501929012404;BCL2L1|0.557898631253;VGF|1.671224613;PMAIP1|0.569431500441;IGLL5|1.64962121185;NOS2|0.595799299715;FER|0.60049808031;TIMP4|0.663697327465;OAS2|0.4950619…	20	1206	273	42845	http://www.ebi.ac.uk/QuickGO/GTerm?id=GO:0009607
	5	5	response to lipopolysaccharide	GO:0032496	0.000108	0.00178	-2.88	-0.25	1.34049	-14.9048	FOS|0.478696603221;JUND|0.425057208227;TH|2.15489869251;ZFP36|0.514538264623;JUN|0.581769391354;SOCS3|0.448123620266;SPON2|0.440998487235;NOS2|0.595799299715;FER|0.60049808031;TIMP4|0.663697327465	10	356	273	42845	http://www.ebi.ac.uk/QuickGO/GTerm?id=GO:0032496
	5	5	female gonad development	GO:0008585	0.00011	0.0018	-1.46	0.04	1.34049	-14.9048	BCL2L1|0.557898631253;GPR149|1.61363636378;VGF|1.671224613;CYP19A1|0.510938602623;UBB|0.502239641728;KITLG|0.653016567699	6	117	273	42845	http://www.ebi.ac.uk/QuickGO/GTerm?id=GO:0008585
	6	5,6	cell-cell adhesion mediated by cadherin	GO:0044331	0.00011	0.0018	0.22	0.38	1.34049	-14.9048	FOXA1|1.73859844213;MMP24|6.53163444471;FER|0.60049808031	3	15	273	42845	http://www.ebi.ac.uk/QuickGO/GTerm?id=GO:0044331
	3	3	cell motility	GO:0048870	0.000111	0.0018	-9.21	-1.55	1.34049	-14.9048	ANO6|0.518389199326;CYGB|0.103804950129;WDPCP|0.495700245696;ITGA1|0.451883507595;JUN|0.581769391354;TEKT4|0.569259962105;ENPP2|0.317434210565;SSX2IP|0.533596837813;TEKT1|0.599872367543;PLCB1|0.619213780976;TF|0.17692714019;CD2AP|0.535839103302;NR4A1|0.320170109308;CFAP46|0.41165477418;CEMIP|0.370625302941;MATK|0.45489690719;RTN4|0.573264781517;MSX2|0.227786752798;CYP19A1|0.510938602623;NDNF|1.74…	27	1919	273	42845	http://www.ebi.ac.uk/QuickGO/GTerm?id=GO:0048870
	3	3	localization of cell	GO:0051674	0.000111	0.0018	-9.21	-1.55	1.34049	-14.9048	ANO6|0.518389199326;CYGB|0.103804950129;WDPCP|0.495700245696;ITGA1|0.451883507595;JUN|0.581769391354;TEKT4|0.569259962105;ENPP2|0.317434210565;SSX2IP|0.533596837813;TEKT1|0.599872367543;PLCB1|0.619213780976;TF|0.17692714019;CD2AP|0.535839103302;NR4A1|0.320170109308;CFAP46|0.41165477418;CEMIP|0.370625302941;MATK|0.45489690719;RTN4|0.573264781517;MSX2|0.227786752798;CYP19A1|0.510938602623;NDNF|1.74…	27	1919	273	42845	http://www.ebi.ac.uk/QuickGO/GTerm?id=GO:0051674
	6	5,6	positive regulation of programmed cell death	GO:0043068	0.000112	0.00181	-4.61	-0.61	1.34049	-14.9048	FOXA1|1.73859844213;ANO6|0.518389199326;ITGA1|0.451883507595;NR4A3|0.46138443947;JUN|0.581769391354;ATF3|0.234932876289;ZBTB16|1.56576173974;BCL2L1|0.557898631253;MSX2|0.227786752798;PMAIP1|0.569431500441;UBB|0.502239641728;CYR61|0.492852430254;SIGLEC1|0.586185942965;BIK|0.661971830907;CHEK2|0.645155499886	15	752	273	42845	http://www.ebi.ac.uk/QuickGO/GTerm?id=GO:0043068
	5	5	response to alcohol	GO:0097305	0.000113	0.00181	-4.1	-0.5	1.34049	-14.9048	FOXA1|1.73859844213;UCN3|3.34856312481;FOS|0.478696603221;TH|2.15489869251;SOCS3|0.448123620266;NPPC|0.563304629703;CST3|0.321923280508;BCL2L1|0.557898631253;MSX2|0.227786752798;CA9|0.375720322822;SLC6A4|1.85805930889	11	430	273	42845	http://www.ebi.ac.uk/QuickGO/GTerm?id=GO:0097305
	11	6,8,9,10,11	regulation of insulin secretion	GO:0050796	0.000114	0.00183	-2.35	-0.15	1.34049	-14.9048	UCN3|3.34856312481;ICA1|0.482320442103;STXBP5L|0.380881624664;RAPGEF4|0.496449704049;NOS2|0.595799299715;PPP3CA|0.657457706233;GLP1R|0.663372002118;CACNA1D|0.62739893833	8	227	273	42845	http://www.ebi.ac.uk/QuickGO/GTerm?id=GO:0050796
	6	5,6	positive regulation of leukocyte differentiation	GO:1902107	0.000117	0.00187	-2.09	-0.09	1.34049	-14.9048	FOS|0.478696603221;JUN|0.581769391354;RASGRP1|0.277991602471;ZBTB16|1.56576173974;CD83|0.375086266268;KITLG|0.653016567699;PRKCZ|0.666266484494	7	170	273	42845	http://www.ebi.ac.uk/QuickGO/GTerm?id=GO:1902107
	7	6,7	serotonin biosynthetic process	GO:0042427	0.000121	0.00192	0.6	0.46	1.34049	-14.9048	TPH2|1.94914922746;TPH1|0.130018001774	2	3	273	42845	http://www.ebi.ac.uk/QuickGO/GTerm?id=GO:0042427
	5	5	cell-cell junction organization	GO:0045216	0.000125	0.00199	-2.38	-0.15	1.34049	-14.9048	WDPCP|0.495700245696;PLEKHA7|0.495365992066;DSP|0.390333333301;FRMPD2|0.517493897509;COL16A1|0.614794656081;ARHGAP6|0.630875853748;CNTNAP1|0.609460628899;CDH9|0.558660365827;MPZ|1.55528950848	9	294	273	42845	http://www.ebi.ac.uk/QuickGO/GTerm?id=GO:0045216
	5	5	urogenital system development	GO:0001655	0.000127	0.002	-2.51	-0.18	1.34049	-14.9048	FOXA1|1.73859844213;WDPCP|0.495700245696;IFT140|0.497885428809;PRLR|0.529426538295;AHI1|0.608256289024;ZBTB16|1.56576173974;COL4A4|0.554274526696;PAX2|1.66908431578;CYP19A1|0.510938602623;SMAD6|0.629189007979	10	363	273	42845	http://www.ebi.ac.uk/QuickGO/GTerm?id=GO:0001655
	5	5	cardiac ventricle development	GO:0003231	0.000132	0.00208	-1.58	0.01	1.34049	-14.9048	LRP2|0.575342465794;DSP|0.390333333301;SCN5A|1.68154269978;CYR61|0.492852430254;SMAD6|0.629189007979;TRIP11|0.63941988031	6	121	273	42845	http://www.ebi.ac.uk/QuickGO/GTerm?id=GO:0003231
	3	3	response to estrogen	GO:0043627	0.000132	0.00208	0.55	0.45	1.34049	-14.9048	FOXA1|1.73859844213;TH|2.15489869251;SOCS3|0.448123620266;TPH2|1.94914922746;CST3|0.321923280508;MSX2|0.227786752798;SMAD6|0.629189007979;SLC6A4|1.85805930889	8	232	273	42845	http://www.ebi.ac.uk/QuickGO/GTerm?id=GO:0043627
	6	6	amide transport	GO:0042886	0.000135	0.00211	-10.02	-1.71	1.34049	-14.9048	HOOK1|0.533653846077;UCN3|3.34856312481;ICA1|0.482320442103;LRP2|0.575342465794;JUN|0.581769391354;MC4R|1.50455756517;CPLX3|0.561082662805;IFT140|0.497885428809;VIP|1.69691876765;SSX2IP|0.533596837813;RASGRP1|0.277991602471;TF|0.17692714019;FAM3B|0.434489901458;STXBP5L|0.380881624664;RAPGEF4|0.496449704049;FOLR3|0.214246774539;CEMIP|0.370625302941;ARFGAP3|0.628277912827;VGF|1.671224613;RAB34|0.31…	34	2714	273	42845	http://www.ebi.ac.uk/QuickGO/GTerm?id=GO:0042886
	4	4	tube development	GO:0035295	0.000135	0.00211	-3.74	-0.43	1.34049	-14.9048	FOXA1|1.73859844213;NR4A3|0.46138443947;IFT140|0.497885428809;ITPK1|1.50938354664;AHI1|0.608256289024;ATRX|0.62582787361;GPSM2|0.564720294159;PAX2|1.66908431578;MSX2|0.227786752798;UBB|0.502239641728;SMAD6|0.629189007979;STX2|0.595948037761;CCDC39|0.583504002851;EN1|1.56874608756	14	679	273	42845	http://www.ebi.ac.uk/QuickGO/GTerm?id=GO:0035295
	6	6	negative regulation of cellular macromolecule biosynthetic process	GO:2000113	0.000137	0.00213	-6.98	-1.09	1.34049	-14.9048	FOXA1|1.73859844213;JUND|0.425057208227;ZFP36|0.514538264623;NR4A3|0.46138443947;ANKRD33|2.30113960133;JUN|0.581769391354;ATF3|0.234932876289;ATRX|0.62582787361;PLCB1|0.619213780976;ZBTB16|1.56576173974;ATR|0.546379761599;RORB|0.560224089735;BACE2|0.572398738639;RPS6KA5|0.630011170563;PAX2|1.66908431578;MSX2|0.227786752798;UBB|0.502239641728;PPP3CA|0.657457706233;SMC3|0.664640705595;NEDD4|0.65509…	26	1838	273	42845	http://www.ebi.ac.uk/QuickGO/GTerm?id=GO:2000113
	8	5,7,8	regulation of DNA-templated transcription in response to stress	GO:0043620	0.000138	0.00213	-2.04	-0.08	1.34049	-14.9048	JUN|0.581769391354;ATF3|0.234932876289;STOX1|0.539929328503;CA9|0.375720322822;UBB|0.502239641728;NEDD4|0.655092256273	6	122	273	42845	http://www.ebi.ac.uk/QuickGO/GTerm?id=GO:0043620
	6	5,6	development of primary female sexual characteristics	GO:0046545	0.000138	0.00213	-1.46	0.04	1.34049	-14.9048	BCL2L1|0.557898631253;GPR149|1.61363636378;VGF|1.671224613;CYP19A1|0.510938602623;UBB|0.502239641728;KITLG|0.653016567699	6	122	273	42845	http://www.ebi.ac.uk/QuickGO/GTerm?id=GO:0046545
	5	5	vesicle-mediated transport	GO:0016192	0.000139	0.00214	-12.98	-2.31	1.34049	-14.9048	HOOK1|0.533653846077;ANO6|0.518389199326;TH|2.15489869251;ACKR3|0.454064654077;LRP2|0.575342465794;NR4A3|0.46138443947;CPLX3|0.561082662805;SPON2|0.440998487235;DSP|0.390333333301;ENPP2|0.317434210565;AHI1|0.608256289024;CST3|0.321923280508;TTR|0.071930989025;PRSS12|0.617600697476;RASGRP1|0.277991602471;PLCB1|0.619213780976;TF|0.17692714019;CD2AP|0.535839103302;BCL2L1|0.557898631253;SYT10|0.47826…	40	3414	273	42845	http://www.ebi.ac.uk/QuickGO/GTerm?id=GO:0016192
	6	6	cellular response to reactive oxygen species	GO:0034614	0.00014	0.00215	-2.15	-0.1	1.34049	-14.9048	FOS|0.478696603221;NR4A3|0.46138443947;JUN|0.581769391354;CST3|0.321923280508;SOD3|0.480676656336;PAX2|1.66908431578;FER|0.60049808031	7	175	273	42845	http://www.ebi.ac.uk/QuickGO/GTerm?id=GO:0034614
	5	5	regulation of leukocyte differentiation	GO:1902105	0.000142	0.00217	-2.59	-0.19	1.34049	-14.9048	FOS|0.478696603221;JUN|0.581769391354;PGLYRP2|0.501929012404;RASGRP1|0.277991602471;ZBTB16|1.56576173974;CD83|0.375086266268;KITLG|0.653016567699;HLA-B|0.636547344235;PRKCZ|0.666266484494	9	299	273	42845	http://www.ebi.ac.uk/QuickGO/GTerm?id=GO:1902105
	7	6,7	neuron projection development	GO:0031175	0.000144	0.0022	-5.59	-0.81	1.34049	-14.9048	NEFM|1.74371257505;ITGA1|0.451883507595;NR4A3|0.46138443947;JUN|0.581769391354;OGN|0.157656731776;SPON2|0.440998487235;COL4A4|0.554274526696;RTN4|0.573264781517;RPS6KA5|0.630011170563;SCN5A|1.68154269978;PAX2|1.66908431578;NDNF|1.74807261901;UBB|0.502239641728;GOLGA4|0.645894899179;PPP3CA|0.657457706233;OTX2|0.596500624728;TRPC4|0.610273800542;NEDD4|0.655092256273;CNTNAP1|0.609460628899;CACNA1D|0…	21	1331	273	42845	http://www.ebi.ac.uk/QuickGO/GTerm?id=GO:0031175
	4	4	negative regulation of biosynthetic process	GO:0009890	0.000152	0.0023	-8.19	-1.34	1.34049	-14.9048	FOXA1|1.73859844213;JUND|0.425057208227;CYGB|0.103804950129;ZFP36|0.514538264623;NR4A3|0.46138443947;ANKRD33|2.30113960133;JUN|0.581769391354;ATF3|0.234932876289;ATRX|0.62582787361;PLCB1|0.619213780976;ZBTB16|1.56576173974;ATR|0.546379761599;RORB|0.560224089735;BACE2|0.572398738639;RPS6KA5|0.630011170563;PAX2|1.66908431578;MSX2|0.227786752798;UBB|0.502239641728;PPP3CA|0.657457706233;FEV|1.6665383…	28	2064	273	42845	http://www.ebi.ac.uk/QuickGO/GTerm?id=GO:0009890
	7	7	regulation of phosphorylation	GO:0042325	0.000153	0.00231	-8.71	-1.44	1.34049	-14.9048	BMP3|0.416210295628;ACKR3|0.454064654077;ITGA1|0.451883507595;JUN|0.581769391354;ATF3|0.234932876289;SOCS3|0.448123620266;PRLR|0.529426538295;ENPP2|0.317434210565;STOX1|0.539929328503;RASGRP1|0.277991602471;C1QL4|1.57354617992;PLCB1|0.619213780976;TF|0.17692714019;KL|0.276778819679;RAPGEF4|0.496449704049;CEMIP|0.370625302941;RPS6KA5|0.630011170563;PSCA|1.62526095995;UBB|0.502239641728;CYR61|0.492…	27	1957	273	42845	http://www.ebi.ac.uk/QuickGO/GTerm?id=GO:0042325
	5	5	sensory organ morphogenesis	GO:0090596	0.000153	0.00231	-2.65	-0.21	1.34049	-14.9048	WDPCP|0.495700245696;TH|2.15489869251;NR4A3|0.46138443947;TRPM1|0.323076923133;AHI1|0.608256289024;STOX1|0.539929328503;RORB|0.560224089735;PAX2|1.66908431578;OTX2|0.596500624728	9	302	273	42845	http://www.ebi.ac.uk/QuickGO/GTerm?id=GO:0090596
	5	5	response to metal ion	GO:0010038	0.000154	0.00232	-3.21	-0.32	1.34049	-14.9048	FOS|0.478696603221;JUND|0.425057208227;TH|2.15489869251;JUN|0.581769391354;TPH2|1.94914922746;TF|0.17692714019;SOD3|0.480676656336;SCN5A|1.68154269978;PPP3CA|0.657457706233;NEDD4|0.655092256273	10	372	273	42845	http://www.ebi.ac.uk/QuickGO/GTerm?id=GO:0010038
	8	5,7,8	regulation of secretion by cell	GO:1903530	0.00016	0.00239	-4.83	-0.65	1.34049	-14.9048	UCN3|3.34856312481;ICA1|0.482320442103;CPLX3|0.561082662805;CHRNA4|1.54004944394;RASGRP1|0.277991602471;PLCB1|0.619213780976;SYT10|0.478260869704;STXBP5L|0.380881624664;RAPGEF4|0.496449704049;CYP19A1|0.510938602623;NOS2|0.595799299715;FER|0.60049808031;PPP3CA|0.657457706233;GLP1R|0.663372002118;SLC6A4|1.85805930889;CACNA1D|0.62739893833;PRKCZ|0.666266484494	17	957	273	42845	http://www.ebi.ac.uk/QuickGO/GTerm?id=GO:1903530
	4	3,4	regulation of cell adhesion	GO:0030155	0.000163	0.00243	-4.04	-0.49	1.34049	-14.9048	FOXA1|1.73859844213;WDPCP|0.495700245696;NR4A3|0.46138443947;PRLR|0.529426538295;COL16A1|0.614794656081;RASGRP1|0.277991602471;ZBTB16|1.56576173974;CD83|0.375086266268;NDNF|1.74807261901;CYR61|0.492852430254;MELTF|0.657857575019;HACD1|0.648936170264;ARHGAP6|0.630875853748;SOCS6|0.627803403799;PRKCZ|0.666266484494	15	778	273	42845	http://www.ebi.ac.uk/QuickGO/GTerm?id=GO:0030155
	7	6,7	ERK1 and ERK2 cascade	GO:0070371	0.000169	0.00251	-3.41	-0.36	1.34049	-14.9048	ACKR3|0.454064654077;JUN|0.581769391354;ATF3|0.234932876289;RASGRP1|0.277991602471;C1QL4|1.57354617992;TF|0.17692714019;PSCA|1.62526095995;CYR61|0.492852430254;PRKCZ|0.666266484494	9	306	273	42845	http://www.ebi.ac.uk/QuickGO/GTerm?id=GO:0070371
	4	4	negative regulation of nitrogen compound metabolic process	GO:0051172	0.000171	0.00254	-7.44	-1.18	1.34049	-14.9048	FOXA1|1.73859844213;JUND|0.425057208227;ZFP36|0.514538264623;NR4A3|0.46138443947;ANKRD33|2.30113960133;JUN|0.581769391354;ATF3|0.234932876289;NPPC|0.563304629703;ATRX|0.62582787361;PLCB1|0.619213780976;ZBTB16|1.56576173974;ATR|0.546379761599;RORB|0.560224089735;RPS6KA5|0.630011170563;PAX2|1.66908431578;MSX2|0.227786752798;UBB|0.502239641728;SFSWAP|0.594404802374;PPP3CA|0.657457706233;FEV|1.666538…	28	2079	273	42845	http://www.ebi.ac.uk/QuickGO/GTerm?id=GO:0051172
	3	3	feeding behavior	GO:0007631	0.000172	0.00254	1.84	0.71	1.34049	-14.9048	FOS|0.478696603221;TH|2.15489869251;AGRP|3.0376984127;NR4A3|0.46138443947;MC4R|1.50455756517;EN1|1.56874608756	6	127	273	42845	http://www.ebi.ac.uk/QuickGO/GTerm?id=GO:0007631
	3	3	negative regulation of developmental process	GO:0051093	0.000175	0.00257	-5.35	-0.76	1.34049	-14.9048	FOXA1|1.73859844213;MARCH5|0.621032585686;ZFP36|0.514538264623;NPPC|0.563304629703;CST3|0.321923280508;PGLYRP2|0.501929012404;C1QL4|1.57354617992;ZBTB16|1.56576173974;RORB|0.560224089735;RTN4|0.573264781517;MMP24|6.53163444471;PAX2|1.66908431578;MSX2|0.227786752798;MELTF|0.657857575019;PPP3CA|0.657457706233;SLC6A4|1.85805930889;SMC3|0.664640705595;MMRN2|0.6280476954	18	1058	273	42845	http://www.ebi.ac.uk/QuickGO/GTerm?id=GO:0051093
	6	4,6	regulation of hemopoiesis	GO:1903706	0.000175	0.00257	-2.88	-0.25	1.34049	-14.9048	FOS|0.478696603221;ZFP36|0.514538264623;JUN|0.581769391354;PGLYRP2|0.501929012404;RASGRP1|0.277991602471;ZBTB16|1.56576173974;CD83|0.375086266268;KITLG|0.653016567699;HLA-B|0.636547344235;PRKCZ|0.666266484494	10	378	273	42845	http://www.ebi.ac.uk/QuickGO/GTerm?id=GO:1903706
	7	5,7	response to molecule of bacterial origin	GO:0002237	0.000175	0.00257	-2.88	-0.25	1.34049	-14.9048	FOS|0.478696603221;JUND|0.425057208227;TH|2.15489869251;ZFP36|0.514538264623;JUN|0.581769391354;SOCS3|0.448123620266;SPON2|0.440998487235;NOS2|0.595799299715;FER|0.60049808031;TIMP4|0.663697327465	10	378	273	42845	http://www.ebi.ac.uk/QuickGO/GTerm?id=GO:0002237
	5	4,5	establishment of protein localization	GO:0045184	0.000177	0.00259	-10.63	-1.83	1.34049	-14.9048	HOOK1|0.533653846077;UCN3|3.34856312481;ICA1|0.482320442103;WDPCP|0.495700245696;LRP2|0.575342465794;JUN|0.581769391354;MC4R|1.50455756517;CPLX3|0.561082662805;ZDHHC14|0.51698902233;IFT140|0.497885428809;VIP|1.69691876765;SSX2IP|0.533596837813;RASGRP1|0.277991602471;TF|0.17692714019;BCL2L1|0.557898631253;FAM3B|0.434489901458;STXBP5L|0.380881624664;RAPGEF4|0.496449704049;CEMIP|0.370625302941;ARFGA…	38	3218	273	42845	http://www.ebi.ac.uk/QuickGO/GTerm?id=GO:0045184
	7	6,7	forelimb morphogenesis	GO:0035136	0.000179	0.00259	0.46	0.43	1.34049	-14.9048	ATRX|0.62582787361;ZBTB16|1.56576173974;MSX2|0.227786752798;EN1|1.56874608756	4	44	273	42845	http://www.ebi.ac.uk/QuickGO/GTerm?id=GO:0035136
	7	7	intraciliary transport involved in cilium assembly	GO:0035735	0.000179	0.00259	-1.01	0.13	1.34049	-14.9048	IFT140|0.497885428809;SSX2IP|0.533596837813;WDR60|0.575016670329;TRIP11|0.63941988031	4	44	273	42845	http://www.ebi.ac.uk/QuickGO/GTerm?id=GO:0035735
	7	6,7	regulation of vasodilation	GO:0042312	0.000179	0.00259	0.02	0.34	1.34049	-14.9048	NPPC|0.563304629703;VIP|1.69691876765;UTS2R|1.66394399028;NOS2|0.595799299715	4	44	273	42845	http://www.ebi.ac.uk/QuickGO/GTerm?id=GO:0042312
	3	3	taxis	GO:0042330	0.000181	0.00259	-5.02	-0.69	1.34049	-14.9048	ANO6|0.518389199326;ACKR3|0.454064654077;ITGA1|0.451883507595;NR4A3|0.46138443947;SPON2|0.440998487235;ENPP2|0.317434210565;NR4A1|0.320170109308;COL4A4|0.554274526696;RPS6KA5|0.630011170563;SCN5A|1.68154269978;CYP19A1|0.510938602623;CYR61|0.492852430254;FER|0.60049808031;OTX2|0.596500624728;TRPC4|0.610273800542;CNTNAP1|0.609460628899;CACNA1D|0.62739893833	17	967	273	42845	http://www.ebi.ac.uk/QuickGO/GTerm?id=GO:0042330
	4	4	chemotaxis	GO:0006935	0.000181	0.00259	-5.02	-0.69	1.34049	-14.9048	ANO6|0.518389199326;ACKR3|0.454064654077;ITGA1|0.451883507595;NR4A3|0.46138443947;SPON2|0.440998487235;ENPP2|0.317434210565;NR4A1|0.320170109308;COL4A4|0.554274526696;RPS6KA5|0.630011170563;SCN5A|1.68154269978;CYP19A1|0.510938602623;CYR61|0.492852430254;FER|0.60049808031;OTX2|0.596500624728;TRPC4|0.610273800542;CNTNAP1|0.609460628899;CACNA1D|0.62739893833	17	967	273	42845	http://www.ebi.ac.uk/QuickGO/GTerm?id=GO:0006935
	7	6,7	peptide transport	GO:0015833	0.000184	0.00263	-9.35	-1.57	1.34049	-14.9048	HOOK1|0.533653846077;UCN3|3.34856312481;ICA1|0.482320442103;LRP2|0.575342465794;JUN|0.581769391354;MC4R|1.50455756517;CPLX3|0.561082662805;IFT140|0.497885428809;VIP|1.69691876765;SSX2IP|0.533596837813;RASGRP1|0.277991602471;TF|0.17692714019;FAM3B|0.434489901458;STXBP5L|0.380881624664;RAPGEF4|0.496449704049;CEMIP|0.370625302941;ARFGAP3|0.628277912827;VGF|1.671224613;RAB34|0.312327919481;GOLGA4|0.6…	33	2645	273	42845	http://www.ebi.ac.uk/QuickGO/GTerm?id=GO:0015833
	7	7	response to glucocorticoid	GO:0051384	0.000185	0.00263	-1.15	0.1	1.34049	-14.9048	UCN3|3.34856312481;FOS|0.478696603221;TH|2.15489869251;PTGDS|0.548950962534;SOCS3|0.448123620266;TPH2|1.94914922746;CPN1|0.566073102352	7	183	273	42845	http://www.ebi.ac.uk/QuickGO/GTerm?id=GO:0051384
	3	3	regulation of immune system process	GO:0002682	0.000185	0.00263	-8.09	-1.32	1.34049	-14.9048	SLC1A3|0.630662644092;ANO6|0.518389199326;FOS|0.478696603221;ACKR3|0.454064654077;ZFP36|0.514538264623;NR4A3|0.46138443947;JUN|0.581769391354;SOCS3|0.448123620266;SPON2|0.440998487235;PGLYRP2|0.501929012404;RASGRP1|0.277991602471;PLCB1|0.619213780976;ZBTB16|1.56576173974;KL|0.276778819679;NR4A1|0.320170109308;CD83|0.375086266268;RPS6KA5|0.630011170563;CYP19A1|0.510938602623;CPN1|0.566073102352;UB…	28	2089	273	42845	http://www.ebi.ac.uk/QuickGO/GTerm?id=GO:0002682
	FALSE	obselete	obsolete cell-type specific apoptotic process	GO:0097285	0.000187	0.00266	-3.22	-0.32	1.34049	-14.9048	ANO6|0.518389199326;ITGA1|0.451883507595;NR4A3|0.46138443947;JUN|0.581769391354;BCL2L1|0.557898631253;PAX2|1.66908431578;MSX2|0.227786752798;NDNF|1.74807261901;PMAIP1|0.569431500441;SIGLEC1|0.586185942965;KITLG|0.653016567699	11	456	273	42845	http://www.ebi.ac.uk/QuickGO/GTerm?id=GO:0097285
	4	4	cell-cell adhesion	GO:0098609	0.000188	0.00266	-5.98	-0.89	1.34049	-14.9048	FOXA1|1.73859844213;BAIAP2L1|0.623223465226;NR4A3|0.46138443947;PLEKHA7|0.495365992066;DSP|0.390333333301;PRLR|0.529426538295;RASGRP1|0.277991602471;ZBTB16|1.56576173974;CD2AP|0.535839103302;CD83|0.375086266268;MMP24|6.53163444471;CYR61|0.492852430254;SIGLEC1|0.586185942965;FER|0.60049808031;PPP3CA|0.657457706233;SOCS6|0.627803403799;NEDD4|0.655092256273;CDH9|0.558660365827;PRKCZ|0.666266484494;M…	20	1258	273	42845	http://www.ebi.ac.uk/QuickGO/GTerm?id=GO:0098609
	6	4,6	cilium movement involved in cell motility	GO:0060294	0.000195	0.00274	-0.85	0.16	1.34049	-14.9048	TEKT4|0.569259962105;TEKT1|0.599872367543;CFAP46|0.41165477418	3	18	273	42845	http://www.ebi.ac.uk/QuickGO/GTerm?id=GO:0060294
	4	4	blood vessel development	GO:0001568	0.000196	0.00275	-4.19	-0.52	1.34049	-14.9048	ACKR3|0.454064654077;LRP2|0.575342465794;JUN|0.581769391354;SOCS3|0.448123620266;ENPP2|0.317434210565;APOLD1|0.362903225821;UTS2R|1.66394399028;MKL2|0.581646964486;NR4A1|0.320170109308;NDNF|1.74807261901;CYR61|0.492852430254;SMAD6|0.629189007979;NEDD4|0.655092256273;MMRN2|0.6280476954	14	704	273	42845	http://www.ebi.ac.uk/QuickGO/GTerm?id=GO:0001568
	4	4	detection of external stimulus	GO:0009581	0.000203	0.00284	-4.23	-0.53	1.34049	-14.9048	GNB5|0.537449971545;LRP2|0.575342465794;LRAT|0.197407438767;TTR|0.071930989025;TRPM3|0.603587731034;MMP24|6.53163444471;RLBP1|0.253074916141;ANO3|0.567425793158	8	247	273	42845	http://www.ebi.ac.uk/QuickGO/GTerm?id=GO:0009581
	4	4	regulation of system process	GO:0044057	0.000205	0.00286	-3.46	-0.37	1.34049	-14.9048	TH|2.15489869251;NR4A3|0.46138443947;NPPC|0.563304629703;SCN4B|0.421548117287;DSP|0.390333333301;VIP|1.69691876765;UTS2R|1.66394399028;SCN5A|1.68154269978;CYP19A1|0.510938602623;NOS2|0.595799299715;PPP3CA|0.657457706233;GLP1R|0.663372002118;CACNA1D|0.62739893833	13	622	273	42845	http://www.ebi.ac.uk/QuickGO/GTerm?id=GO:0044057
	5	5	brain morphogenesis	GO:0048854	0.000213	0.00297	0.08	0.35	1.34049	-14.9048	SPEF2|0.449577658948;PAX2|1.66908431578;OTX2|0.596500624728;SLC6A4|1.85805930889	4	46	273	42845	http://www.ebi.ac.uk/QuickGO/GTerm?id=GO:0048854
	4	4	detection of abiotic stimulus	GO:0009582	0.00022	0.00305	-4.23	-0.53	1.34049	-14.9048	GNB5|0.537449971545;LRP2|0.575342465794;LRAT|0.197407438767;TTR|0.071930989025;TRPM3|0.603587731034;MMP24|6.53163444471;RLBP1|0.253074916141;ANO3|0.567425793158	8	250	273	42845	http://www.ebi.ac.uk/QuickGO/GTerm?id=GO:0009582
	4	4	inner ear development	GO:0048839	0.000226	0.00313	-1.97	-0.07	1.34049	-14.9048	WDPCP|0.495700245696;NR4A3|0.46138443947;SLC17A8|1.61790878801;AHI1|0.608256289024;STOX1|0.539929328503;PAX2|1.66908431578;OTX2|0.596500624728;TRIP11|0.63941988031	8	251	273	42845	http://www.ebi.ac.uk/QuickGO/GTerm?id=GO:0048839
	9	7,8,9	positive regulation of transcription from RNA polymerase II promoter	GO:0045944	0.000228	0.00315	-5.97	-0.88	1.34049	-14.9048	FOXA1|1.73859844213;FOS|0.478696603221;BMP3|0.416210295628;JUND|0.425057208227;NR4A3|0.46138443947;JUN|0.581769391354;ATF3|0.234932876289;AHI1|0.608256289024;ATRX|0.62582787361;MKL2|0.581646964486;RORB|0.560224089735;NR4A1|0.320170109308;RPS6KA5|0.630011170563;PAX2|1.66908431578;UBB|0.502239641728;CYR61|0.492852430254;PPP3CA|0.657457706233;SMAD6|0.629189007979;OTX2|0.596500624728;THRAP3|0.5914020…	21	1377	273	42845	http://www.ebi.ac.uk/QuickGO/GTerm?id=GO:0045944
	6	5,6	regionalization	GO:0003002	0.00023	0.00316	-2.68	-0.21	1.34049	-14.9048	FOXA1|1.73859844213;LRP2|0.575342465794;IFT140|0.497885428809;AHI1|0.608256289024;ZBTB16|1.56576173974;PAX2|1.66908431578;MSX2|0.227786752798;SMAD6|0.629189007979;OTX2|0.596500624728;EN1|1.56874608756	10	391	273	42845	http://www.ebi.ac.uk/QuickGO/GTerm?id=GO:0003002
	6	5,6	cytoskeleton-dependent intracellular transport	GO:0030705	0.000232	0.00318	-2.31	-0.14	1.34049	-14.9048	HOOK1|0.533653846077;IFT140|0.497885428809;SSX2IP|0.533596837813;RASGRP1|0.277991602471;UBB|0.502239641728;WDR60|0.575016670329;TRIP11|0.63941988031;PRKCZ|0.666266484494	8	252	273	42845	http://www.ebi.ac.uk/QuickGO/GTerm?id=GO:0030705
	7	6,7	activation of meiosis	GO:0090427	0.000241	0.00329	-0.85	0.16	1.34049	-14.9048	PLCB1|0.619213780976;MSX2|0.227786752798	2	4	273	42845	http://www.ebi.ac.uk/QuickGO/GTerm?id=GO:0090427
	8	4,8	signal transduction by protein phosphorylation	GO:0023014	0.000245	0.00334	-6.6	-1.01	1.34049	-14.9048	FOS|0.478696603221;BMP3|0.416210295628;ACKR3|0.454064654077;ITGA1|0.451883507595;ZFP36|0.514538264623;JUN|0.581769391354;ATF3|0.234932876289;RASGRP1|0.277991602471;C1QL4|1.57354617992;PLCB1|0.619213780976;TF|0.17692714019;KL|0.276778819679;RPS6KA5|0.630011170563;PSCA|1.62526095995;UBB|0.502239641728;CYR61|0.492852430254;KITLG|0.653016567699;ZMYND11|0.653111190539;RASA2|0.599977868565;PRKCZ|0.6662…	20	1284	273	42845	http://www.ebi.ac.uk/QuickGO/GTerm?id=GO:0023014
	7	7	cardiac muscle cell action potential involved in contraction	GO:0086002	0.000252	0.00342	-1.21	0.09	1.34049	-14.9048	SCN4B|0.421548117287;DSP|0.390333333301;SCN5A|1.68154269978;CACNA1D|0.62739893833	4	48	273	42845	http://www.ebi.ac.uk/QuickGO/GTerm?id=GO:0086002
	4	4	sex differentiation	GO:0007548	0.000258	0.00349	-2.34	-0.14	1.34049	-14.9048	CST3|0.321923280508;ATRX|0.62582787361;BCL2L1|0.557898631253;GPR149|1.61363636378;VGF|1.671224613;CYP19A1|0.510938602623;UBB|0.502239641728;KITLG|0.653016567699;BIK|0.661971830907	9	324	273	42845	http://www.ebi.ac.uk/QuickGO/GTerm?id=GO:0007548
	5	5	female sex differentiation	GO:0046660	0.000259	0.00349	-1.46	0.04	1.34049	-14.9048	BCL2L1|0.557898631253;GPR149|1.61363636378;VGF|1.671224613;CYP19A1|0.510938602623;UBB|0.502239641728;KITLG|0.653016567699	6	137	273	42845	http://www.ebi.ac.uk/QuickGO/GTerm?id=GO:0046660
	4	4	regulation of catalytic activity	GO:0050790	0.000259	0.00349	-14.41	-2.61	1.34049	-14.9048	DBF4|0.524546066015;SSPO|0.483689538888;CYGB|0.103804950129;GNB5|0.537449971545;PPP4R4|0.605942555468;ITGA1|0.451883507595;ZFP36|0.514538264623;JUN|0.581769391354;SOCS3|0.448123620266;RGS22|0.460735009779;VIP|1.69691876765;PRLR|0.529426538295;CST3|0.321923280508;STOX1|0.539929328503;RGS1|0.412105263137;RASGRP1|0.277991602471;RGS12|0.537145819007;PLCB1|0.619213780976;TF|0.17692714019;KL|0.27677881…	45	4127	273	42845	http://www.ebi.ac.uk/QuickGO/GTerm?id=GO:0050790
	10	8,9,10	positive regulation of pri-miRNA transcription from RNA polymerase II promoter	GO:1902895	0.000269	0.00361	-0.76	0.18	1.34049	-14.9048	FOS|0.478696603221;JUN|0.581769391354;SMAD6|0.629189007979	3	20	273	42845	http://www.ebi.ac.uk/QuickGO/GTerm?id=GO:1902895
	7	4,7	regulation of hormone secretion	GO:0046883	0.00027	0.00361	-2.64	-0.2	1.34049	-14.9048	UCN3|3.34856312481;ICA1|0.482320442103;STXBP5L|0.380881624664;RAPGEF4|0.496449704049;CYP19A1|0.510938602623;NOS2|0.595799299715;PPP3CA|0.657457706233;GLP1R|0.663372002118;CACNA1D|0.62739893833	9	326	273	42845	http://www.ebi.ac.uk/QuickGO/GTerm?id=GO:0046883
	4	4	circadian behavior	GO:0048512	0.000273	0.00364	0.2	0.38	1.34049	-14.9048	TH|2.15489869251;PTGDS|0.548950962534;CST3|0.321923280508;UTS2R|1.66394399028	4	49	273	42845	http://www.ebi.ac.uk/QuickGO/GTerm?id=GO:0048512
	6	5,6	regulation of neuron death	GO:1901214	0.000276	0.00367	-2.47	-0.17	1.34049	-14.9048	FOS|0.478696603221;ITGA1|0.451883507595;NR4A3|0.46138443947;JUN|0.581769391354;BCL2L1|0.557898631253;NDNF|1.74807261901;PMAIP1|0.569431500441;UBB|0.502239641728;EN1|1.56874608756	9	327	273	42845	http://www.ebi.ac.uk/QuickGO/GTerm?id=GO:1901214
	10	5,7,8,9,10	regulation of peptide hormone secretion	GO:0090276	0.000279	0.0037	-2.35	-0.15	1.34049	-14.9048	UCN3|3.34856312481;ICA1|0.482320442103;STXBP5L|0.380881624664;RAPGEF4|0.496449704049;NOS2|0.595799299715;PPP3CA|0.657457706233;GLP1R|0.663372002118;CACNA1D|0.62739893833	8	259	273	42845	http://www.ebi.ac.uk/QuickGO/GTerm?id=GO:0090276
	7	6,7	transmembrane receptor protein tyrosine kinase signaling pathway	GO:0007169	0.000285	0.00376	-5.57	-0.8	1.34049	-14.9048	PRL|2.85983695415;ADAM12|1.5435578331;BAIAP2L1|0.623223465226;ITGA1|0.451883507595;SOCS3|0.448123620266;PRLR|0.529426538295;AHI1|0.608256289024;PLCB1|0.619213780976;KL|0.276778819679;NR4A1|0.320170109308;MATK|0.45489690719;RTN4|0.573264781517;RPS6KA5|0.630011170563;UBB|0.502239641728;FER|0.60049808031;OTX2|0.596500624728;KITLG|0.653016567699;NEDD4|0.655092256273;MMRN2|0.6280476954;PRKCZ|0.6662664…	20	1299	273	42845	http://www.ebi.ac.uk/QuickGO/GTerm?id=GO:0007169
	5	5	negative regulation of cellular biosynthetic process	GO:0031327	0.000288	0.0038	-7.2	-1.14	1.34049	-14.9048	FOXA1|1.73859844213;JUND|0.425057208227;ZFP36|0.514538264623;NR4A3|0.46138443947;ANKRD33|2.30113960133;JUN|0.581769391354;ATF3|0.234932876289;ATRX|0.62582787361;PLCB1|0.619213780976;ZBTB16|1.56576173974;ATR|0.546379761599;RORB|0.560224089735;BACE2|0.572398738639;RPS6KA5|0.630011170563;PAX2|1.66908431578;MSX2|0.227786752798;UBB|0.502239641728;PPP3CA|0.657457706233;FEV|1.66653831327;SMC3|0.66464070…	27	2037	273	42845	http://www.ebi.ac.uk/QuickGO/GTerm?id=GO:0031327
	5	5	vasculature development	GO:0001944	0.00029	0.00381	-4.19	-0.52	1.34049	-14.9048	ACKR3|0.454064654077;LRP2|0.575342465794;JUN|0.581769391354;SOCS3|0.448123620266;ENPP2|0.317434210565;APOLD1|0.362903225821;UTS2R|1.66394399028;MKL2|0.581646964486;NR4A1|0.320170109308;NDNF|1.74807261901;CYR61|0.492852430254;SMAD6|0.629189007979;NEDD4|0.655092256273;MMRN2|0.6280476954	14	732	273	42845	http://www.ebi.ac.uk/QuickGO/GTerm?id=GO:0001944
	4	4	negative regulation of cell differentiation	GO:0045596	0.000292	0.00382	-4.45	-0.57	1.34049	-14.9048	FOXA1|1.73859844213;ZFP36|0.514538264623;NPPC|0.563304629703;PGLYRP2|0.501929012404;C1QL4|1.57354617992;ZBTB16|1.56576173974;RORB|0.560224089735;RTN4|0.573264781517;MMP24|6.53163444471;PAX2|1.66908431578;MSX2|0.227786752798;MELTF|0.657857575019;PPP3CA|0.657457706233;SLC6A4|1.85805930889;SMC3|0.664640705595	15	822	273	42845	http://www.ebi.ac.uk/QuickGO/GTerm?id=GO:0045596
	3	3	rhythmic behavior	GO:0007622	0.000295	0.00385	0.2	0.38	1.34049	-14.9048	TH|2.15489869251;PTGDS|0.548950962534;CST3|0.321923280508;UTS2R|1.66394399028	4	50	273	42845	http://www.ebi.ac.uk/QuickGO/GTerm?id=GO:0007622
	6	6	response to corticosteroid	GO:0031960	0.000299	0.00389	-1.15	0.1	1.34049	-14.9048	UCN3|3.34856312481;FOS|0.478696603221;TH|2.15489869251;PTGDS|0.548950962534;SOCS3|0.448123620266;TPH2|1.94914922746;CPN1|0.566073102352	7	198	273	42845	http://www.ebi.ac.uk/QuickGO/GTerm?id=GO:0031960
	4	4	cell junction organization	GO:0034330	0.000301	0.00392	-2.38	-0.15	1.34049	-14.9048	WDPCP|0.495700245696;PLEKHA7|0.495365992066;DSP|0.390333333301;FRMPD2|0.517493897509;COL16A1|0.614794656081;ARHGAP6|0.630875853748;CNTNAP1|0.609460628899;CDH9|0.558660365827;MPZ|1.55528950848	9	331	273	42845	http://www.ebi.ac.uk/QuickGO/GTerm?id=GO:0034330
	5	5	regulation of epithelial cell differentiation	GO:0030856	0.000303	0.00392	-1.98	-0.07	1.34049	-14.9048	PRLR|0.529426538295;AHI1|0.608256289024;APOLD1|0.362903225821;PAX2|1.66908431578;MSX2|0.227786752798;KITLG|0.653016567699	6	141	273	42845	http://www.ebi.ac.uk/QuickGO/GTerm?id=GO:0030856
	4	3,4	regulation of metabolic process	GO:0019222	0.000303	0.00392	-30.42	-5.87	1.34049	-14.9048	SLC1A3|0.630662644092;DBF4|0.524546066015;FOXA1|1.73859844213;SSPO|0.483689538888;FOS|0.478696603221;EIF5B|1.68986657071;BMP3|0.416210295628;NFIB|0.59633312597;JUND|0.425057208227;RFX3|0.578394113214;CYGB|0.103804950129;ACKR3|0.454064654077;NEFM|1.74371257505;PPP4R4|0.605942555468;ITGA1|0.451883507595;ZFP36|0.514538264623;NR4A3|0.46138443947;ANKRD33|2.30113960133;JUN|0.581769391354;ATF3|0.2349328…	109	12869	273	42845	http://www.ebi.ac.uk/QuickGO/GTerm?id=GO:0019222
	6	6	cellular response to peptide hormone stimulus	GO:0071375	0.000311	0.004	-4.13	-0.51	1.34049	-14.9048	PRL|2.85983695415;BAIAP2L1|0.623223465226;NR4A3|0.46138443947;SOCS3|0.448123620266;PRLR|0.529426538295;GNG11|0.132770734675;KL|0.276778819679;NR4A1|0.320170109308;FER|0.60049808031;GLP1R|0.663372002118;PRKCZ|0.666266484494	11	484	273	42845	http://www.ebi.ac.uk/QuickGO/GTerm?id=GO:0071375
	5	5	neurotransmitter biosynthetic process	GO:0042136	0.000313	0.004	0.25	0.38	1.34049	-14.9048	TH|2.15489869251;SLC5A7|0.566630114777;SLC6A4|1.85805930889	3	21	273	42845	http://www.ebi.ac.uk/QuickGO/GTerm?id=GO:0042136
	7	6,7	pore complex assembly	GO:0046931	0.000313	0.004	-0.71	0.19	1.34049	-14.9048	ANO6|0.518389199326;RTN4|0.573264781517;AHCTF1|0.66107265246	3	21	273	42845	http://www.ebi.ac.uk/QuickGO/GTerm?id=GO:0046931
	6	4,5,6	hormone-mediated signaling pathway	GO:0009755	0.000315	0.00402	-2.68	-0.21	1.34049	-14.9048	FOXA1|1.73859844213;AGRP|3.0376984127;NR4A3|0.46138443947;PRLR|0.529426538295;RORB|0.560224089735;NR4A1|0.320170109308;NEDD4|0.655092256273;DYX1C1|0.642871036922;THRAP3|0.591402013742	9	333	273	42845	http://www.ebi.ac.uk/QuickGO/GTerm?id=GO:0009755
	5	5	import into cell	GO:0098657	0.000317	0.00403	-0.45	0.24	1.34049	-14.9048	SLC1A3|0.630662644092;STEAP1|0.383539537512;TF|0.17692714019;SLC6A2|1.52986518273;SLC6A4|1.85805930889	5	92	273	42845	http://www.ebi.ac.uk/QuickGO/GTerm?id=GO:0098657
	9	6,7,8,9	regulation of peptide secretion	GO:0002791	0.000317	0.00403	-2.35	-0.15	1.34049	-14.9048	UCN3|3.34856312481;ICA1|0.482320442103;STXBP5L|0.380881624664;RAPGEF4|0.496449704049;NOS2|0.595799299715;PPP3CA|0.657457706233;GLP1R|0.663372002118;CACNA1D|0.62739893833	8	264	273	42845	http://www.ebi.ac.uk/QuickGO/GTerm?id=GO:0002791
	5	5	inflammatory response	GO:0006954	0.000325	0.00411	-4.74	-0.63	1.34049	-14.9048	ANO6|0.518389199326;FOS|0.478696603221;ZFP36|0.514538264623;SOCS3|0.448123620266;PGLYRP2|0.501929012404;AK7|0.587931034479;RASGRP1|0.277991602471;KL|0.276778819679;PLA2G4B|0.563646789161;RPS6KA5|0.630011170563;CYP19A1|0.510938602623;CPN1|0.566073102352;NOS2|0.595799299715;SIGLEC1|0.586185942965;PRKCZ|0.666266484494;LTB4R|0.588516746306	16	923	273	42845	http://www.ebi.ac.uk/QuickGO/GTerm?id=GO:0006954
	5	5	response to reactive oxygen species	GO:0000302	0.000325	0.00411	-2.32	-0.14	1.34049	-14.9048	SESN1|1.5064085516;FOS|0.478696603221;NR4A3|0.46138443947;JUN|0.581769391354;CST3|0.321923280508;SOD3|0.480676656336;PAX2|1.66908431578;FER|0.60049808031	8	265	273	42845	http://www.ebi.ac.uk/QuickGO/GTerm?id=GO:0000302
	8	7,8	ERBB signaling pathway	GO:0038127	0.000344	0.00433	-2.83	-0.24	1.34049	-14.9048	ADAM12|1.5435578331;ITGA1|0.451883507595;KL|0.276778819679;NR4A1|0.320170109308;MATK|0.45489690719;RPS6KA5|0.630011170563;UBB|0.502239641728;FER|0.60049808031;KITLG|0.653016567699	9	337	273	42845	http://www.ebi.ac.uk/QuickGO/GTerm?id=GO:0038127
	4	4	response to oxidative stress	GO:0006979	0.000345	0.00434	-3.99	-0.48	1.34049	-14.9048	SESN1|1.5064085516;FOS|0.478696603221;CYGB|0.103804950129;NR4A3|0.46138443947;JUN|0.581769391354;CHRNA4|1.54004944394;CST3|0.321923280508;STOX1|0.539929328503;SOD3|0.480676656336;PAX2|1.66908431578;FER|0.60049808031;STX2|0.595948037761	12	572	273	42845	http://www.ebi.ac.uk/QuickGO/GTerm?id=GO:0006979
	4	4	regulation of neurotransmitter levels	GO:0001505	0.000354	0.00444	-2.55	-0.19	1.34049	-14.9048	SLC1A3|0.630662644092;TH|2.15489869251;CPLX3|0.561082662805;SLC5A7|0.566630114777;SYT10|0.478260869704;SLC6A13|0.457103064129;SLC6A2|1.52986518273;SLC6A4|1.85805930889;STX2|0.595948037761;GABRA2|0.657032518177	10	413	273	42845	http://www.ebi.ac.uk/QuickGO/GTerm?id=GO:0001505
	6	4,6	positive regulation of hemopoiesis	GO:1903708	0.000358	0.00447	-2.09	-0.09	1.34049	-14.9048	FOS|0.478696603221;JUN|0.581769391354;RASGRP1|0.277991602471;ZBTB16|1.56576173974;CD83|0.375086266268;KITLG|0.653016567699;PRKCZ|0.666266484494	7	204	273	42845	http://www.ebi.ac.uk/QuickGO/GTerm?id=GO:1903708
	7	7	membrane depolarization during cardiac muscle cell action potential	GO:0086012	0.00036	0.00448	-0.23	0.29	1.34049	-14.9048	SCN4B|0.421548117287;SCN5A|1.68154269978;CACNA1D|0.62739893833	3	22	273	42845	http://www.ebi.ac.uk/QuickGO/GTerm?id=GO:0086012
	8	6,7,8	positive regulation of signal transduction by p53 class mediator	GO:1901798	0.00036	0.00448	-0.81	0.17	1.34049	-14.9048	ATR|0.546379761599;PMAIP1|0.569431500441;UBB|0.502239641728	3	22	273	42845	http://www.ebi.ac.uk/QuickGO/GTerm?id=GO:1901798
	5	5	ion transport	GO:0006811	0.000363	0.0045	-12.24	-2.16	1.34049	-14.9048	SLC1A3|0.630662644092;ANO6|0.518389199326;GNB5|0.537449971545;SLC2A12|0.323016319719;SLC17A8|1.61790878801;SCN4B|0.421548117287;SLC35G1|0.34126300972;CHRNA4|1.54004944394;SLC2A9|1.6841455888;VIP|1.69691876765;TRPM1|0.323076923133;SLCO1C1|0.431309904118;STEAP1|0.383539537512;CLIC6|0.207350360696;SLC5A7|0.566630114777;TF|0.17692714019;GBAS|0.492140265989;FOLR3|0.214246774539;CEMIP|0.370625302941;SL…	40	3578	273	42845	http://www.ebi.ac.uk/QuickGO/GTerm?id=GO:0006811
	5	5	wound healing	GO:0042060	0.000366	0.00452	-5.06	-0.7	1.34049	-14.9048	ANO6|0.518389199326;ITGA1|0.451883507595;DSP|0.390333333301;ITPK1|1.50938354664;RASGRP1|0.277991602471;TF|0.17692714019;PDE10A|0.609929657928;RAPGEF4|0.496449704049;MSX2|0.227786752798;NDNF|1.74807261901;CYR61|0.492852430254;NOS2|0.595799299715;TFPI2|0.639384846241;STX2|0.595948037761;PRKCZ|0.666266484494	15	840	273	42845	http://www.ebi.ac.uk/QuickGO/GTerm?id=GO:0042060
	3	3	multi-multicellular organism process	GO:0044706	0.000368	0.00454	-2.76	-0.23	1.34049	-14.9048	PRL|2.85983695415;FOS|0.478696603221;AGRP|3.0376984127;PRLR|0.529426538295;CST3|0.321923280508;COL16A1|0.614794656081;PLA2G4B|0.563646789161;SLC6A4|1.85805930889	8	270	273	42845	http://www.ebi.ac.uk/QuickGO/GTerm?id=GO:0044706
	4	4	cell communication involved in cardiac conduction	GO:0086065	0.000369	0.00454	-1.21	0.09	1.34049	-14.9048	SCN4B|0.421548117287;DSP|0.390333333301;SCN5A|1.68154269978;CACNA1D|0.62739893833	4	53	273	42845	http://www.ebi.ac.uk/QuickGO/GTerm?id=GO:0086065
	5	5	blood circulation	GO:0008015	0.000379	0.00463	-3.26	-0.33	1.34049	-14.9048	TH|2.15489869251;ITGA1|0.451883507595;NPPC|0.563304629703;SCN4B|0.421548117287;DSP|0.390333333301;VIP|1.69691876765;UTS2R|1.66394399028;SCN5A|1.68154269978;NOS2|0.595799299715;GLP1R|0.663372002118;SLC6A4|1.85805930889;CACNA1D|0.62739893833	12	578	273	42845	http://www.ebi.ac.uk/QuickGO/GTerm?id=GO:0008015
	3	3	leukocyte activation	GO:0045321	0.000379	0.00463	-7.11	-1.12	1.34049	-14.9048	ANO6|0.518389199326;NR4A3|0.46138443947;JUN|0.581769391354;CHRNA4|1.54004944394;DSP|0.390333333301;PRLR|0.529426538295;CST3|0.321923280508;PGLYRP2|0.501929012404;TTR|0.071930989025;RASGRP1|0.277991602471;ZBTB16|1.56576173974;CD83|0.375086266268;FOLR3|0.214246774539;IGLL5|1.64962121185;FER|0.60049808031;PPP3CA|0.657457706233;SOCS6|0.627803403799;NEDD4|0.655092256273;HLA-B|0.636547344235;PRKCZ|0.66…	21	1431	273	42845	http://www.ebi.ac.uk/QuickGO/GTerm?id=GO:0045321
	3	3	regulation of reproductive process	GO:2000241	0.000392	0.00475	-1.8	-0.03	1.34049	-14.9048	PTGDS|0.548950962534;NPPC|0.563304629703;VIP|1.69691876765;PLCB1|0.619213780976;GPR149|1.61363636378;MSX2|0.227786752798	6	148	273	42845	http://www.ebi.ac.uk/QuickGO/GTerm?id=GO:2000241
	7	6,7	Fc receptor signaling pathway	GO:0038093	0.000396	0.00475	-3.39	-0.36	1.34049	-14.9048	FOS|0.478696603221;NR4A3|0.46138443947;JUN|0.581769391354;RASGRP1|0.277991602471;KL|0.276778819679;NR4A1|0.320170109308;UBB|0.502239641728;FER|0.60049808031;PPP3CA|0.657457706233;KITLG|0.653016567699	10	419	273	42845	http://www.ebi.ac.uk/QuickGO/GTerm?id=GO:0038093
	4	4	response to extracellular stimulus	GO:0009991	0.000397	0.00475	4.93	1.34	1.34049	-14.9048	SLC1A3|0.630662644092;UCN3|3.34856312481;SESN1|1.5064085516;FOS|0.478696603221;TH|2.15489869251;NEFM|1.74371257505;JUN|0.581769391354;ATF3|0.234932876289;SOCS3|0.448123620266;MC4R|1.50455756517;TPH2|1.94914922746;CST3|0.321923280508;VGF|1.671224613;PAX2|1.66908431578;PMAIP1|0.569431500441;SLC6A4|1.85805930889	16	940	273	42845	http://www.ebi.ac.uk/QuickGO/GTerm?id=GO:0009991
	4	4	circulatory system process	GO:0003013	0.000397	0.00475	-3.26	-0.33	1.34049	-14.9048	TH|2.15489869251;ITGA1|0.451883507595;NPPC|0.563304629703;SCN4B|0.421548117287;DSP|0.390333333301;VIP|1.69691876765;UTS2R|1.66394399028;SCN5A|1.68154269978;NOS2|0.595799299715;GLP1R|0.663372002118;SLC6A4|1.85805930889;CACNA1D|0.62739893833	12	581	273	42845	http://www.ebi.ac.uk/QuickGO/GTerm?id=GO:0003013
	7	7	indolalkylamine biosynthetic process	GO:0046219	0.000399	0.00475	0.6	0.46	1.34049	-14.9048	TPH2|1.94914922746;TPH1|0.130018001774	2	5	273	42845	http://www.ebi.ac.uk/QuickGO/GTerm?id=GO:0046219
	9	7,8,9	calcium activated phosphatidylcholine scrambling	GO:0061590	0.000399	0.00475	-0.53	0.23	1.34049	-14.9048	ANO6|0.518389199326;ANO3|0.567425793158	2	5	273	42845	http://www.ebi.ac.uk/QuickGO/GTerm?id=GO:0061590
	6	6	primary amino compound biosynthetic process	GO:1901162	0.000399	0.00475	0.6	0.46	1.34049	-14.9048	TPH2|1.94914922746;TPH1|0.130018001774	2	5	273	42845	http://www.ebi.ac.uk/QuickGO/GTerm?id=GO:1901162
	9	7,8,9	calcium activated galactosylceramide scrambling	GO:0061591	0.000399	0.00475	-0.53	0.23	1.34049	-14.9048	ANO6|0.518389199326;ANO3|0.567425793158	2	5	273	42845	http://www.ebi.ac.uk/QuickGO/GTerm?id=GO:0061591
	8	8	membrane depolarization during SA node cell action potential	GO:0086046	0.000399	0.00475	-0.02	0.33	1.34049	-14.9048	SCN5A|1.68154269978;CACNA1D|0.62739893833	2	5	273	42845	http://www.ebi.ac.uk/QuickGO/GTerm?id=GO:0086046
	6	6	indole-containing compound biosynthetic process	GO:0042435	0.000399	0.00475	0.6	0.46	1.34049	-14.9048	TPH2|1.94914922746;TPH1|0.130018001774	2	5	273	42845	http://www.ebi.ac.uk/QuickGO/GTerm?id=GO:0042435
	9	6,7,8,9	regulation of MAPK cascade	GO:0043408	0.000401	0.00475	-5.57	-0.8	1.34049	-14.9048	BMP3|0.416210295628;ACKR3|0.454064654077;ITGA1|0.451883507595;JUN|0.581769391354;ATF3|0.234932876289;RASGRP1|0.277991602471;C1QL4|1.57354617992;PLCB1|0.619213780976;TF|0.17692714019;KL|0.276778819679;PSCA|1.62526095995;UBB|0.502239641728;CYR61|0.492852430254;KITLG|0.653016567699;ZMYND11|0.653111190539;PRKCZ|0.666266484494	16	941	273	42845	http://www.ebi.ac.uk/QuickGO/GTerm?id=GO:0043408
	7	6,7	regulation of protein modification process	GO:0031399	0.000401	0.00475	-9.32	-1.57	1.34049	-14.9048	BMP3|0.416210295628;ACKR3|0.454064654077;PPP4R4|0.605942555468;ITGA1|0.451883507595;JUN|0.581769391354;ATF3|0.234932876289;SOCS3|0.448123620266;PRLR|0.529426538295;ENPP2|0.317434210565;STOX1|0.539929328503;ATRX|0.62582787361;RASGRP1|0.277991602471;C1QL4|1.57354617992;PLCB1|0.619213780976;TF|0.17692714019;KL|0.276778819679;RAPGEF4|0.496449704049;CEMIP|0.370625302941;RPS6KA5|0.630011170563;PSCA|1.6…	30	2418	273	42845	http://www.ebi.ac.uk/QuickGO/GTerm?id=GO:0031399
	8	8	metal ion homeostasis	GO:0055065	0.000405	0.00478	-4.96	-0.68	1.34049	-14.9048	SLC35G1|0.34126300972;TRPM1|0.323076923133;STEAP1|0.383539537512;UTS2R|1.66394399028;TF|0.17692714019;KL|0.276778819679;PYGM|1.51881096122;CEMIP|0.370625302941;RAP1GDS1|0.495245641987;SCNN1A|1.82949932324;UBB|0.502239641728;MELTF|0.657857575019;GLP1R|0.663372002118;TRPC4|0.610273800542	14	757	273	42845	http://www.ebi.ac.uk/QuickGO/GTerm?id=GO:0055065
	7	5,6,7	negative regulation of RNA metabolic process	GO:0051253	0.000412	0.00484	-6.37	-0.97	1.34049	-14.9048	FOXA1|1.73859844213;JUND|0.425057208227;ZFP36|0.514538264623;NR4A3|0.46138443947;ANKRD33|2.30113960133;JUN|0.581769391354;ATF3|0.234932876289;ATRX|0.62582787361;PLCB1|0.619213780976;ZBTB16|1.56576173974;RORB|0.560224089735;RPS6KA5|0.630011170563;PAX2|1.66908431578;MSX2|0.227786752798;UBB|0.502239641728;SFSWAP|0.594404802374;PPP3CA|0.657457706233;FEV|1.66653831327;NEDD4|0.655092256273;ZMYND11|0.65…	23	1650	273	42845	http://www.ebi.ac.uk/QuickGO/GTerm?id=GO:0051253
	9	6,7,8,9	regulation of cardiac muscle cell membrane repolarization	GO:0099623	0.000412	0.00484	-0.23	0.29	1.34049	-14.9048	SCN4B|0.421548117287;SCN5A|1.68154269978;CACNA1D|0.62739893833	3	23	273	42845	http://www.ebi.ac.uk/QuickGO/GTerm?id=GO:0099623
	4	4	response to temperature stimulus	GO:0009266	0.000416	0.00488	-2.79	-0.23	1.34049	-14.9048	FOS|0.478696603221;SOCS3|0.448123620266;ATR|0.546379761599;DNAJA4|0.444067796521;TRPM3|0.603587731034;MMP24|6.53163444471;VGF|1.671224613;ANO3|0.567425793158	8	275	273	42845	http://www.ebi.ac.uk/QuickGO/GTerm?id=GO:0009266
	5	4,5	regulation of cytokine production	GO:0001817	0.000421	0.00491	-3.84	-0.45	1.34049	-14.9048	ZFP36|0.514538264623;NR4A3|0.46138443947;SPON2|0.440998487235;PGLYRP2|0.501929012404;RASGRP1|0.277991602471;PLCB1|0.619213780976;CD2AP|0.535839103302;CD83|0.375086266268;RPS6KA5|0.630011170563;UBB|0.502239641728;NOS2|0.595799299715;HLA-B|0.636547344235;PRKCZ|0.666266484494	13	671	273	42845	http://www.ebi.ac.uk/QuickGO/GTerm?id=GO:0001817
	7	5,6,7	positive regulation of intracellular signal transduction	GO:1902533	0.000422	0.00491	-5.84	-0.86	1.34049	-14.9048	PRL|2.85983695415;ACKR3|0.454064654077;ITGA1|0.451883507595;JUN|0.581769391354;PRLR|0.529426538295;STOX1|0.539929328503;RASGRP1|0.277991602471;PLCB1|0.619213780976;TF|0.17692714019;ATR|0.546379761599;KL|0.276778819679;BCL2L1|0.557898631253;RTN4|0.573264781517;PMAIP1|0.569431500441;UBB|0.502239641728;KITLG|0.653016567699;NEDD4|0.655092256273;PRKCZ|0.666266484494	18	1139	273	42845	http://www.ebi.ac.uk/QuickGO/GTerm?id=GO:1902533
	7	5,6,7	phototransduction, visible light	GO:0007603	0.000424	0.00493	-2.95	-0.27	1.34049	-14.9048	GNB5|0.537449971545;LRP2|0.575342465794;LRAT|0.197407438767;TTR|0.071930989025;RLBP1|0.253074916141	5	98	273	42845	http://www.ebi.ac.uk/QuickGO/GTerm?id=GO:0007603
	5	4,5	energy derivation by oxidation of organic compounds	GO:0015980	0.000429	0.00498	-3.54	-0.39	1.34049	-14.9048	SLC1A3|0.630662644092;NR4A3|0.46138443947;MC4R|1.50455756517;GNG11|0.132770734675;KL|0.276778819679;RAPGEF4|0.496449704049;PYGM|1.51881096122;UBB|0.502239641728;NOS2|0.595799299715;GLP1R|0.663372002118;CACNA1D|0.62739893833	11	503	273	42845	http://www.ebi.ac.uk/QuickGO/GTerm?id=GO:0015980
	5	5	ameboidal-type cell migration	GO:0001667	0.000442	0.00512	-3.37	-0.35	1.34049	-14.9048	CYGB|0.103804950129;WDPCP|0.495700245696;JUN|0.581769391354;ENPP2|0.317434210565;NR4A1|0.320170109308;RTN4|0.573264781517;FER|0.60049808031;KITLG|0.653016567699;MMRN2|0.6280476954	9	349	273	42845	http://www.ebi.ac.uk/QuickGO/GTerm?id=GO:0001667
	6	5,6	development of primary male sexual characteristics	GO:0046546	0.000452	0.0052	-1.61	0.01	1.34049	-14.9048	CST3|0.321923280508;ATRX|0.62582787361;BCL2L1|0.557898631253;UBB|0.502239641728;KITLG|0.653016567699;BIK|0.661971830907	6	152	273	42845	http://www.ebi.ac.uk/QuickGO/GTerm?id=GO:0046546
	5	5	male gonad development	GO:0008584	0.000452	0.0052	-1.61	0.01	1.34049	-14.9048	CST3|0.321923280508;ATRX|0.62582787361;BCL2L1|0.557898631253;UBB|0.502239641728;KITLG|0.653016567699;BIK|0.661971830907	6	152	273	42845	http://www.ebi.ac.uk/QuickGO/GTerm?id=GO:0008584
	4	4	regulation of cell motility	GO:2000145	0.000456	0.00523	-5.42	-0.77	1.34049	-14.9048	ANO6|0.518389199326;CYGB|0.103804950129;WDPCP|0.495700245696;JUN|0.581769391354;ENPP2|0.317434210565;SSX2IP|0.533596837813;PLCB1|0.619213780976;TF|0.17692714019;CEMIP|0.370625302941;RTN4|0.573264781517;CYP19A1|0.510938602623;CYR61|0.492852430254;FER|0.60049808031;KITLG|0.653016567699;MMRN2|0.6280476954	15	858	273	42845	http://www.ebi.ac.uk/QuickGO/GTerm?id=GO:2000145
	3	3	immune response	GO:0006955	0.000463	0.0053	-12.16	-2.15	1.34049	-14.9048	ANO6|0.518389199326;FOS|0.478696603221;NR4A3|0.46138443947;JUN|0.581769391354;SOCS3|0.448123620266;SPON2|0.440998487235;DSP|0.390333333301;VIP|1.69691876765;ENPP2|0.317434210565;CST3|0.321923280508;PGLYRP2|0.501929012404;AK7|0.587931034479;RGS1|0.412105263137;TTR|0.071930989025;RASGRP1|0.277991602471;KL|0.276778819679;BCL2L1|0.557898631253;NR4A1|0.320170109308;CD83|0.375086266268;FOLR3|0.21424677…	36	3140	273	42845	http://www.ebi.ac.uk/QuickGO/GTerm?id=GO:0006955
	5	4,5	cardiac septum development	GO:0003279	0.000465	0.00532	-1.59	0.01	1.34049	-14.9048	LRP2|0.575342465794;MSX2|0.227786752798;CYR61|0.492852430254;SMAD6|0.629189007979;TRIP11|0.63941988031	5	100	273	42845	http://www.ebi.ac.uk/QuickGO/GTerm?id=GO:0003279
	9	7,8,9	JAK-STAT cascade involved in growth hormone signaling pathway	GO:0060397	0.000469	0.00533	-0.46	0.24	1.34049	-14.9048	PRL|2.85983695415;SOCS3|0.448123620266;PRLR|0.529426538295	3	24	273	42845	http://www.ebi.ac.uk/QuickGO/GTerm?id=GO:0060397
	8	6,8	response to corticosterone	GO:0051412	0.000469	0.00533	0.32	0.4	1.34049	-14.9048	UCN3|3.34856312481;FOS|0.478696603221;TH|2.15489869251	3	24	273	42845	http://www.ebi.ac.uk/QuickGO/GTerm?id=GO:0051412
	4	4	positive regulation of molecular function	GO:0044093	0.000476	0.0054	-10.82	-1.87	1.34049	-14.9048	DBF4|0.524546066015;FOXA1|1.73859844213;GNB5|0.537449971545;ITGA1|0.451883507595;JUN|0.581769391354;RGS22|0.460735009779;VIP|1.69691876765;PRLR|0.529426538295;STOX1|0.539929328503;RGS1|0.412105263137;RASGRP1|0.277991602471;RGS12|0.537145819007;PLCB1|0.619213780976;TF|0.17692714019;KL|0.276778819679;GBAS|0.492140265989;STXBP5L|0.380881624664;RAPGEF4|0.496449704049;CEMIP|0.370625302941;RAP1GDS1|0.4…	35	3026	273	42845	http://www.ebi.ac.uk/QuickGO/GTerm?id=GO:0044093
	5	5	ear development	GO:0043583	0.00048	0.00542	-1.97	-0.07	1.34049	-14.9048	WDPCP|0.495700245696;NR4A3|0.46138443947;SLC17A8|1.61790878801;AHI1|0.608256289024;STOX1|0.539929328503;PAX2|1.66908431578;OTX2|0.596500624728;TRIP11|0.63941988031	8	281	273	42845	http://www.ebi.ac.uk/QuickGO/GTerm?id=GO:0043583
	4	4	regulation of cellular localization	GO:0060341	0.000482	0.00544	-6.47	-0.98	1.34049	-14.9048	UCN3|3.34856312481;ICA1|0.482320442103;CPLX3|0.561082662805;CHRNA4|1.54004944394;RASGRP1|0.277991602471;PLCB1|0.619213780976;CD2AP|0.535839103302;BCL2L1|0.557898631253;SYT10|0.478260869704;GPSM2|0.564720294159;STXBP5L|0.380881624664;RAPGEF4|0.496449704049;CEMIP|0.370625302941;CYP19A1|0.510938602623;PMAIP1|0.569431500441;NOS2|0.595799299715;FER|0.60049808031;PPP3CA|0.657457706233;GLP1R|0.663372002…	23	1669	273	42845	http://www.ebi.ac.uk/QuickGO/GTerm?id=GO:0060341
	9	8,9	chloride transmembrane transport	GO:1902476	0.000484	0.00545	-1.87	-0.05	1.34049	-14.9048	SLC1A3|0.630662644092;ANO6|0.518389199326;CLIC6|0.207350360696;ANO2|0.537786774746;ANO3|0.567425793158;GABRA2|0.657032518177	6	154	273	42845	http://www.ebi.ac.uk/QuickGO/GTerm?id=GO:1902476
	8	6,7,8	negative regulation of DNA replication	GO:0008156	0.000488	0.00548	-0.82	0.17	1.34049	-14.9048	ATR|0.546379761599;SMC3|0.664640705595;TTF1|0.650863619909;CHEK2|0.645155499886	4	57	273	42845	http://www.ebi.ac.uk/QuickGO/GTerm?id=GO:0008156
	4	4	gland development	GO:0048732	0.000497	0.00557	-4.23	-0.53	1.34049	-14.9048	FOXA1|1.73859844213;PRL|2.85983695415;JUN|0.581769391354;PRLR|0.529426538295;CST3|0.321923280508;MKL2|0.581646964486;RTN4|0.573264781517;TPH1|0.130018001774;MSX2|0.227786752798;CYP19A1|0.510938602623;CCDC39|0.583504002851	11	512	273	42845	http://www.ebi.ac.uk/QuickGO/GTerm?id=GO:0048732
	7	6,7	stress-activated MAPK cascade	GO:0051403	0.0005	0.00558	-3.04	-0.29	1.34049	-14.9048	FOS|0.478696603221;ZFP36|0.514538264623;JUN|0.581769391354;RASGRP1|0.277991602471;PLCB1|0.619213780976;TF|0.17692714019;RPS6KA5|0.630011170563;UBB|0.502239641728;ZMYND11|0.653111190539	9	355	273	42845	http://www.ebi.ac.uk/QuickGO/GTerm?id=GO:0051403
	8	7,8	axonogenesis	GO:0007409	0.000504	0.00561	-4.03	-0.49	1.34049	-14.9048	ITGA1|0.451883507595;NR4A3|0.46138443947;OGN|0.157656731776;SPON2|0.440998487235;COL4A4|0.554274526696;RTN4|0.573264781517;RPS6KA5|0.630011170563;SCN5A|1.68154269978;PAX2|1.66908431578;GOLGA4|0.645894899179;OTX2|0.596500624728;TRPC4|0.610273800542;CNTNAP1|0.609460628899;CACNA1D|0.62739893833	14	774	273	42845	http://www.ebi.ac.uk/QuickGO/GTerm?id=GO:0007409
	6	5,6	protein transport	GO:0015031	0.000514	0.00572	-9.82	-1.67	1.34049	-14.9048	HOOK1|0.533653846077;UCN3|3.34856312481;ICA1|0.482320442103;LRP2|0.575342465794;JUN|0.581769391354;MC4R|1.50455756517;CPLX3|0.561082662805;ZDHHC14|0.51698902233;IFT140|0.497885428809;VIP|1.69691876765;SSX2IP|0.533596837813;RASGRP1|0.277991602471;TF|0.17692714019;FAM3B|0.434489901458;STXBP5L|0.380881624664;RAPGEF4|0.496449704049;CEMIP|0.370625302941;ARFGAP3|0.628277912827;VGF|1.671224613;RAB34|0.3…	35	3039	273	42845	http://www.ebi.ac.uk/QuickGO/GTerm?id=GO:0015031
	7	5,6,7	regulation of DNA metabolic process	GO:0051052	0.000521	0.00577	-2.45	-0.17	1.34049	-14.9048	JUN|0.581769391354;NPPC|0.563304629703;CST3|0.321923280508;STOX1|0.539929328503;ATRX|0.62582787361;ATR|0.546379761599;SMC3|0.664640705595;KITLG|0.653016567699;TTF1|0.650863619909;CHEK2|0.645155499886	10	434	273	42845	http://www.ebi.ac.uk/QuickGO/GTerm?id=GO:0051052
	7	7	cellular response to calcium ion	GO:0071277	0.000522	0.00577	-1.15	0.1	1.34049	-14.9048	FOS|0.478696603221;JUND|0.425057208227;JUN|0.581769391354;SCN5A|1.68154269978	4	58	273	42845	http://www.ebi.ac.uk/QuickGO/GTerm?id=GO:0071277
	5	5	connective tissue development	GO:0061448	0.000526	0.00581	-2.51	-0.18	1.34049	-14.9048	FOXA1|1.73859844213;BMP3|0.416210295628;NPPC|0.563304629703;ZBTB16|1.56576173974;MSX2|0.227786752798;UBB|0.502239641728;CYR61|0.492852430254;TRIP11|0.63941988031	8	285	273	42845	http://www.ebi.ac.uk/QuickGO/GTerm?id=GO:0061448
	4	4	regulation of anatomical structure morphogenesis	GO:0022603	0.000528	0.00581	-4.98	-0.68	1.34049	-14.9048	FOXA1|1.73859844213;CEP135|0.497014925467;MARCH5|0.621032585686;WDPCP|0.495700245696;IFT140|0.497885428809;ENPP2|0.317434210565;AHI1|0.608256289024;CST3|0.321923280508;STOX1|0.539929328503;UTS2R|1.66394399028;RTN4|0.573264781517;PAX2|1.66908431578;UBB|0.502239641728;GOLGA4|0.645894899179;MELTF|0.657857575019;PPP3CA|0.657457706233;OTX2|0.596500624728;NEDD4|0.655092256273;MMRN2|0.6280476954	19	1262	273	42845	http://www.ebi.ac.uk/QuickGO/GTerm?id=GO:0022603
	6	6	epithelial cilium movement	GO:0003351	0.00053	0.00582	-0.76	0.18	1.34049	-14.9048	AK7|0.587931034479;SPAG17|0.50715746406;CCDC39|0.583504002851	3	25	273	42845	http://www.ebi.ac.uk/QuickGO/GTerm?id=GO:0003351
	6	6	cellular response to peptide	GO:1901653	0.000565	0.00619	-4.13	-0.51	1.34049	-14.9048	PRL|2.85983695415;BAIAP2L1|0.623223465226;NR4A3|0.46138443947;SOCS3|0.448123620266;PRLR|0.529426538295;GNG11|0.132770734675;KL|0.276778819679;NR4A1|0.320170109308;FER|0.60049808031;GLP1R|0.663372002118;PRKCZ|0.666266484494	11	520	273	42845	http://www.ebi.ac.uk/QuickGO/GTerm?id=GO:1901653
	8	7,8	regulation of ERK1 and ERK2 cascade	GO:0070372	0.000577	0.0063	-2.65	-0.21	1.34049	-14.9048	ACKR3|0.454064654077;JUN|0.581769391354;ATF3|0.234932876289;RASGRP1|0.277991602471;C1QL4|1.57354617992;PSCA|1.62526095995;CYR61|0.492852430254;PRKCZ|0.666266484494	8	289	273	42845	http://www.ebi.ac.uk/QuickGO/GTerm?id=GO:0070372
	4	4	tissue morphogenesis	GO:0048729	0.000578	0.0063	-4.54	-0.59	1.34049	-14.9048	FOXA1|1.73859844213;NR4A3|0.46138443947;SOCS3|0.448123620266;DSP|0.390333333301;AHI1|0.608256289024;STOX1|0.539929328503;RORB|0.560224089735;MATK|0.45489690719;PAX2|1.66908431578;MSX2|0.227786752798;CA9|0.375720322822;UBB|0.502239641728;CYR61|0.492852430254;CCDC39|0.583504002851	14	785	273	42845	http://www.ebi.ac.uk/QuickGO/GTerm?id=GO:0048729
	4	3,4	negative regulation of signaling	GO:0023057	0.000581	0.00632	-6.04	-0.9	1.34049	-14.9048	SESN1|1.5064085516;ACKR3|0.454064654077;ITGA1|0.451883507595;ATF3|0.234932876289;SOCS3|0.448123620266;RGS22|0.460735009779;RGS1|0.412105263137;C1QL4|1.57354617992;RGS12|0.537145819007;BCL2L1|0.557898631253;STXBP5L|0.380881624664;PSCA|1.62526095995;UBB|0.502239641728;PPP3CA|0.657457706233;SMAD6|0.629189007979;SLC6A4|1.85805930889;SOCS6|0.627803403799;NEDD4|0.655092256273;ZMYND11|0.653111190539;RAS…	22	1585	273	42845	http://www.ebi.ac.uk/QuickGO/GTerm?id=GO:0023057
	5	5	response to estradiol	GO:0032355	0.000592	0.00637	0.64	0.47	1.34049	-14.9048	FOXA1|1.73859844213;TH|2.15489869251;SOCS3|0.448123620266;CST3|0.321923280508;MSX2|0.227786752798;SLC6A4|1.85805930889	6	160	273	42845	http://www.ebi.ac.uk/QuickGO/GTerm?id=GO:0032355
	6	6	regulation of blood vessel size	GO:0050880	0.000592	0.00637	0.1	0.35	1.34049	-14.9048	ITGA1|0.451883507595;NPPC|0.563304629703;VIP|1.69691876765;UTS2R|1.66394399028;NOS2|0.595799299715;SLC6A4|1.85805930889	6	160	273	42845	http://www.ebi.ac.uk/QuickGO/GTerm?id=GO:0050880
	6	6	mast cell mediated immunity	GO:0002448	0.000594	0.00637	-1.47	0.03	1.34049	-14.9048	NR4A3|0.46138443947;SPON2|0.440998487235;RASGRP1|0.277991602471;FER|0.60049808031	4	60	273	42845	http://www.ebi.ac.uk/QuickGO/GTerm?id=GO:0002448
	6	5,6	positive regulation of osteoblast differentiation	GO:0045669	0.000594	0.00637	-1.57	0.01	1.34049	-14.9048	JUND|0.425057208227;NPPC|0.563304629703;MSX2|0.227786752798;CYR61|0.492852430254	4	60	273	42845	http://www.ebi.ac.uk/QuickGO/GTerm?id=GO:0045669
	10	7,8,10	eye photoreceptor cell differentiation	GO:0001754	0.000594	0.00637	-1.3	0.07	1.34049	-14.9048	TH|2.15489869251;TRPM1|0.323076923133;RORB|0.560224089735;OTX2|0.596500624728	4	60	273	42845	http://www.ebi.ac.uk/QuickGO/GTerm?id=GO:0001754
	7	7	cellular response to corticotropin-releasing hormone stimulus	GO:0071376	0.000597	0.00637	-0.83	0.17	1.34049	-14.9048	NR4A3|0.46138443947;NR4A1|0.320170109308	2	6	273	42845	http://www.ebi.ac.uk/QuickGO/GTerm?id=GO:0071376
	6	6	response to corticotropin-releasing hormone	GO:0043435	0.000597	0.00637	-0.83	0.17	1.34049	-14.9048	NR4A3|0.46138443947;NR4A1|0.320170109308	2	6	273	42845	http://www.ebi.ac.uk/QuickGO/GTerm?id=GO:0043435
	6	5,6	neurotransmitter uptake	GO:0001504	0.000597	0.00637	0.2	0.38	1.34049	-14.9048	SLC1A3|0.630662644092;SLC6A2|1.52986518273;SLC6A4|1.85805930889	3	26	273	42845	http://www.ebi.ac.uk/QuickGO/GTerm?id=GO:0001504
	4	3,4	positive regulation of cell adhesion	GO:0045785	0.000599	0.00638	-2.88	-0.25	1.34049	-14.9048	FOXA1|1.73859844213;NR4A3|0.46138443947;COL16A1|0.614794656081;RASGRP1|0.277991602471;ZBTB16|1.56576173974;CD83|0.375086266268;NDNF|1.74807261901;CYR61|0.492852430254;HACD1|0.648936170264;PRKCZ|0.666266484494	10	442	273	42845	http://www.ebi.ac.uk/QuickGO/GTerm?id=GO:0045785
	4	3,4	developmental growth	GO:0048589	0.000607	0.00644	-3.61	-0.4	1.34049	-14.9048	PRL|2.85983695415;NPPC|0.563304629703;PRLR|0.529426538295;ATRX|0.62582787361;PLCB1|0.619213780976;GPR149|1.61363636378;RTN4|0.573264781517;MSX2|0.227786752798;CYP19A1|0.510938602623;GOLGA4|0.645894899179;SLC6A4|1.85805930889;PRKCZ|0.666266484494;EN1|1.56874608756	13	698	273	42845	http://www.ebi.ac.uk/QuickGO/GTerm?id=GO:0048589
	7	6,7	transport along microtubule	GO:0010970	0.000608	0.00644	-2.04	-0.08	1.34049	-14.9048	IFT140|0.497885428809;SSX2IP|0.533596837813;RASGRP1|0.277991602471;UBB|0.502239641728;WDR60|0.575016670329;TRIP11|0.63941988031;PRKCZ|0.666266484494	7	223	273	42845	http://www.ebi.ac.uk/QuickGO/GTerm?id=GO:0010970
	5	5	neuron death	GO:0070997	0.00061	0.00644	-2.47	-0.17	1.34049	-14.9048	FOS|0.478696603221;ITGA1|0.451883507595;NR4A3|0.46138443947;JUN|0.581769391354;BCL2L1|0.557898631253;NDNF|1.74807261901;PMAIP1|0.569431500441;UBB|0.502239641728;EN1|1.56874608756	9	365	273	42845	http://www.ebi.ac.uk/QuickGO/GTerm?id=GO:0070997
	5	5	regulation of tube size	GO:0035150	0.000612	0.00645	0.1	0.35	1.34049	-14.9048	ITGA1|0.451883507595;NPPC|0.563304629703;VIP|1.69691876765;UTS2R|1.66394399028;NOS2|0.595799299715;SLC6A4|1.85805930889	6	161	273	42845	http://www.ebi.ac.uk/QuickGO/GTerm?id=GO:0035150
	4	4	negative regulation of cell communication	GO:0010648	0.000621	0.00653	-6.04	-0.9	1.34049	-14.9048	SESN1|1.5064085516;ACKR3|0.454064654077;ITGA1|0.451883507595;ATF3|0.234932876289;SOCS3|0.448123620266;RGS22|0.460735009779;RGS1|0.412105263137;C1QL4|1.57354617992;RGS12|0.537145819007;BCL2L1|0.557898631253;STXBP5L|0.380881624664;PSCA|1.62526095995;UBB|0.502239641728;PPP3CA|0.657457706233;SMAD6|0.629189007979;SLC6A4|1.85805930889;SOCS6|0.627803403799;NEDD4|0.655092256273;ZMYND11|0.653111190539;RAS…	22	1593	273	42845	http://www.ebi.ac.uk/QuickGO/GTerm?id=GO:0010648
	6	6	cellular response to lipid	GO:0071396	0.000623	0.00654	-3.93	-0.47	1.34049	-14.9048	FOXA1|1.73859844213;ZFP36|0.514538264623;NR4A3|0.46138443947;SPON2|0.440998487235;RORB|0.560224089735;NR4A1|0.320170109308;PAX2|1.66908431578;MSX2|0.227786752798;NOS2|0.595799299715;SLC6A4|1.85805930889;NEDD4|0.655092256273;DYX1C1|0.642871036922;THRAP3|0.591402013742	13	700	273	42845	http://www.ebi.ac.uk/QuickGO/GTerm?id=GO:0071396
	5	5	mammary gland development	GO:0030879	0.000632	0.00662	-2.79	-0.24	1.34049	-14.9048	PRL|2.85983695415;PRLR|0.529426538295;RTN4|0.573264781517;TPH1|0.130018001774;MSX2|0.227786752798;CYP19A1|0.510938602623	6	162	273	42845	http://www.ebi.ac.uk/QuickGO/GTerm?id=GO:0030879
	5	5	cytoskeleton organization	GO:0007010	0.000642	0.00671	-7.96	-1.29	1.34049	-14.9048	HOOK1|0.533653846077;CEP135|0.497014925467;WDPCP|0.495700245696;BAIAP2L1|0.623223465226;NEFM|1.74371257505;DSP|0.390333333301;SSX2IP|0.533596837813;AK7|0.587931034479;ATRX|0.62582787361;TF|0.17692714019;CD2AP|0.535839103302;SPAG17|0.50715746406;GPSM2|0.564720294159;CFAP46|0.41165477418;RAP1GDS1|0.495245641987;SPEF2|0.449577658948;CFAP74|0.573351278725;MAP7|0.552335596416;FER|0.60049808031;PCM1|0.…	30	2489	273	42845	http://www.ebi.ac.uk/QuickGO/GTerm?id=GO:0007010
	6	5,6	limb morphogenesis	GO:0035108	0.000653	0.00679	-1.84	-0.04	1.34049	-14.9048	WDPCP|0.495700245696;IFT140|0.497885428809;ATRX|0.62582787361;ZBTB16|1.56576173974;MSX2|0.227786752798;EN1|1.56874608756	6	163	273	42845	http://www.ebi.ac.uk/QuickGO/GTerm?id=GO:0035108
	4	4	appendage morphogenesis	GO:0035107	0.000653	0.00679	-1.84	-0.04	1.34049	-14.9048	WDPCP|0.495700245696;IFT140|0.497885428809;ATRX|0.62582787361;ZBTB16|1.56576173974;MSX2|0.227786752798;EN1|1.56874608756	6	163	273	42845	http://www.ebi.ac.uk/QuickGO/GTerm?id=GO:0035107
	8	8	chemical synaptic transmission	GO:0007268	0.000661	0.00686	-4.35	-0.55	1.34049	-14.9048	SLC1A3|0.630662644092;TH|2.15489869251;CPLX3|0.561082662805;CHRNA4|1.54004944394;SLC5A7|0.566630114777;PLCB1|0.619213780976;SYT10|0.478260869704;GPR149|1.61363636378;SLC6A13|0.457103064129;VGF|1.671224613;SLC6A2|1.52986518273;PPP3CA|0.657457706233;SLC6A4|1.85805930889;STX2|0.595948037761;GRIA3|0.664004913789;GRIA2|0.572220410855;GABRA2|0.657032518177;PRKCZ|0.666266484494;MPZ|1.55528950848	19	1286	273	42845	http://www.ebi.ac.uk/QuickGO/GTerm?id=GO:0007268
	7	7	cellular response to gamma radiation	GO:0071480	0.000668	0.00689	-0.71	0.19	1.34049	-14.9048	ATR|0.546379761599;BCL2L1|0.557898631253;CHEK2|0.645155499886	3	27	273	42845	http://www.ebi.ac.uk/QuickGO/GTerm?id=GO:0071480
	4	4	circadian sleep/wake cycle, sleep	GO:0050802	0.000668	0.00689	-0.22	0.29	1.34049	-14.9048	PTGDS|0.548950962534;CST3|0.321923280508;UTS2R|1.66394399028	3	27	273	42845	http://www.ebi.ac.uk/QuickGO/GTerm?id=GO:0050802
	10	10	iron ion import	GO:0097286	0.000668	0.00689	-1.35	0.06	1.34049	-14.9048	STEAP1|0.383539537512;TF|0.17692714019;MELTF|0.657857575019	3	27	273	42845	http://www.ebi.ac.uk/QuickGO/GTerm?id=GO:0097286
	5	5	response to cytokine	GO:0034097	0.000679	0.00698	-4.66	-0.62	1.34049	-14.9048	FOS|0.478696603221;JUND|0.425057208227;ACKR3|0.454064654077;ZFP36|0.514538264623;JUN|0.581769391354;SOCS3|0.448123620266;PRLR|0.529426538295;PLCB1|0.619213780976;BCL2L1|0.557898631253;RPS6KA5|0.630011170563;UBB|0.502239641728;NOS2|0.595799299715;FER|0.60049808031;SOCS6|0.627803403799;NEDD4|0.655092256273;HLA-B|0.636547344235;TIMP4|0.663697327465;OAS2|0.495061922041	18	1187	273	42845	http://www.ebi.ac.uk/QuickGO/GTerm?id=GO:0034097
	5	5	positive regulation of protein metabolic process	GO:0051247	0.000697	0.00715	-7.83	-1.26	1.34049	-14.9048	BMP3|0.416210295628;ACKR3|0.454064654077;ITGA1|0.451883507595;JUN|0.581769391354;VIP|1.69691876765;PRLR|0.529426538295;ENPP2|0.317434210565;STOX1|0.539929328503;RASGRP1|0.277991602471;PLCB1|0.619213780976;TF|0.17692714019;KL|0.276778819679;CEMIP|0.370625302941;RPS6KA5|0.630011170563;PMAIP1|0.569431500441;UBB|0.502239641728;CYR61|0.492852430254;MELTF|0.657857575019;PPP3CA|0.657457706233;KITLG|0.65…	26	2046	273	42845	http://www.ebi.ac.uk/QuickGO/GTerm?id=GO:0051247
	8	7,8	regulation of cation transmembrane transport	GO:1904062	0.000704	0.0072	-2.28	-0.13	1.34049	-14.9048	ANO6|0.518389199326;GNB5|0.537449971545;SCN4B|0.421548117287;GBAS|0.492140265989;CEMIP|0.370625302941;SCN5A|1.68154269978;NEDD4|0.655092256273;CACNA1D|0.62739893833	8	298	273	42845	http://www.ebi.ac.uk/QuickGO/GTerm?id=GO:1904062
	8	5,6,7,8	release of cytochrome c from mitochondria	GO:0001836	0.000715	0.0073	-0.91	0.15	1.34049	-14.9048	JUN|0.581769391354;BCL2L1|0.557898631253;PMAIP1|0.569431500441;BIK|0.661971830907	4	63	273	42845	http://www.ebi.ac.uk/QuickGO/GTerm?id=GO:0001836
	5	5	regulation of postsynaptic membrane potential	GO:0060078	0.000729	0.00743	-1.57	0.01	1.34049	-14.9048	SCN4B|0.421548117287;CHRNA4|1.54004944394;SCN5A|1.68154269978;PPP3CA|0.657457706233;GRIA3|0.664004913789;GRIA2|0.572220410855;PRKCZ|0.666266484494	7	230	273	42845	http://www.ebi.ac.uk/QuickGO/GTerm?id=GO:0060078
	4	4	positive regulation of tissue remodeling	GO:0034105	0.000745	0.00757	-0.18	0.3	1.34049	-14.9048	MC4R|1.50455756517;TF|0.17692714019;PPP3CA|0.657457706233	3	28	273	42845	http://www.ebi.ac.uk/QuickGO/GTerm?id=GO:0034105
	4	3,4	regulation of behavior	GO:0050795	0.000767	0.00778	-0.88	0.15	1.34049	-14.9048	ANO6|0.518389199326;PTGDS|0.548950962534;AGRP|3.0376984127;NR4A3|0.46138443947;MC4R|1.50455756517;AHI1|0.608256289024;UTS2R|1.66394399028	7	232	273	42845	http://www.ebi.ac.uk/QuickGO/GTerm?id=GO:0050795
	8	6,8	regulation of metal ion transport	GO:0010959	0.000799	0.00807	-2.73	-0.22	1.34049	-14.9048	ANO6|0.518389199326;GNB5|0.537449971545;SCN4B|0.421548117287;VIP|1.69691876765;GBAS|0.492140265989;CEMIP|0.370625302941;SCN5A|1.68154269978;TRPC4|0.610273800542;NEDD4|0.655092256273;CACNA1D|0.62739893833	10	459	273	42845	http://www.ebi.ac.uk/QuickGO/GTerm?id=GO:0010959
	5	5	embryonic digit morphogenesis	GO:0042733	0.000804	0.00807	-1.44	0.04	1.34049	-14.9048	WDPCP|0.495700245696;IFT140|0.497885428809;ZBTB16|1.56576173974;MSX2|0.227786752798	4	65	273	42845	http://www.ebi.ac.uk/QuickGO/GTerm?id=GO:0042733
	6	6	response to gamma radiation	GO:0010332	0.000804	0.00807	-1.05	0.12	1.34049	-14.9048	SOCS3|0.448123620266;ATR|0.546379761599;BCL2L1|0.557898631253;CHEK2|0.645155499886	4	65	273	42845	http://www.ebi.ac.uk/QuickGO/GTerm?id=GO:0010332
	7	7	cardiac muscle cell contraction	GO:0086003	0.000804	0.00807	-1.21	0.09	1.34049	-14.9048	SCN4B|0.421548117287;DSP|0.390333333301;SCN5A|1.68154269978;CACNA1D|0.62739893833	4	65	273	42845	http://www.ebi.ac.uk/QuickGO/GTerm?id=GO:0086003
	6	5,6	ventricular septum development	GO:0003281	0.000804	0.00807	-0.94	0.14	1.34049	-14.9048	LRP2|0.575342465794;CYR61|0.492852430254;SMAD6|0.629189007979;TRIP11|0.63941988031	4	65	273	42845	http://www.ebi.ac.uk/QuickGO/GTerm?id=GO:0003281
	5	5	response to nutrient levels	GO:0031667	0.00081	0.00808	4.61	1.28	1.34049	-14.9048	SLC1A3|0.630662644092;UCN3|3.34856312481;SESN1|1.5064085516;TH|2.15489869251;NEFM|1.74371257505;JUN|0.581769391354;ATF3|0.234932876289;SOCS3|0.448123620266;MC4R|1.50455756517;TPH2|1.94914922746;CST3|0.321923280508;VGF|1.671224613;PAX2|1.66908431578;PMAIP1|0.569431500441;SLC6A4|1.85805930889	15	908	273	42845	http://www.ebi.ac.uk/QuickGO/GTerm?id=GO:0031667
	4	4	endomembrane system organization	GO:0010256	0.00081	0.00808	-3.43	-0.36	1.34049	-14.9048	HOOK1|0.533653846077;ANO6|0.518389199326;BAIAP2L1|0.623223465226;BCL2L1|0.557898631253;RTN4|0.573264781517;RAB34|0.312327919481;GOLGA4|0.645894899179;MAP7|0.552335596416;ANO3|0.567425793158;USP8|0.651942275673;PACSIN2|0.648171406062;TRIP11|0.63941988031;STX2|0.595948037761;PRKCZ|0.666266484494	14	813	273	42845	http://www.ebi.ac.uk/QuickGO/GTerm?id=GO:0010256
	6	4,5,6	positive regulation of cell-substrate adhesion	GO:0010811	0.000812	0.00808	-1.13	0.1	1.34049	-14.9048	COL16A1|0.614794656081;NDNF|1.74807261901;CYR61|0.492852430254;HACD1|0.648936170264;PRKCZ|0.666266484494	5	113	273	42845	http://www.ebi.ac.uk/QuickGO/GTerm?id=GO:0010811
	6	5,6	circadian sleep/wake cycle process	GO:0022410	0.000827	0.00822	-0.22	0.29	1.34049	-14.9048	PTGDS|0.548950962534;CST3|0.321923280508;UTS2R|1.66394399028	3	29	273	42845	http://www.ebi.ac.uk/QuickGO/GTerm?id=GO:0022410
	10	7,8,9,10	regulation of atrial cardiac muscle cell membrane repolarization	GO:0060372	0.000832	0.00825	-0.02	0.33	1.34049	-14.9048	SCN5A|1.68154269978;CACNA1D|0.62739893833	2	7	273	42845	http://www.ebi.ac.uk/QuickGO/GTerm?id=GO:0060372
	6	5,6	plasma membrane organization	GO:0007009	0.000839	0.00831	-2.53	-0.18	1.34049	-14.9048	ANO6|0.518389199326;BAIAP2L1|0.623223465226;BCL2L1|0.557898631253;RAB34|0.312327919481;GOLGA4|0.645894899179;MAP7|0.552335596416;ANO3|0.567425793158;PACSIN2|0.648171406062;STX2|0.595948037761;PRKCZ|0.666266484494	10	462	273	42845	http://www.ebi.ac.uk/QuickGO/GTerm?id=GO:0007009
	11	8,10,11	toll-like receptor 10 signaling pathway	GO:0034166	0.000852	0.00838	-1.05	0.12	1.34049	-14.9048	FOS|0.478696603221;JUN|0.581769391354;RPS6KA5|0.630011170563;UBB|0.502239641728	4	66	273	42845	http://www.ebi.ac.uk/QuickGO/GTerm?id=GO:0034166
	6	6	cardiac muscle cell action potential	GO:0086001	0.000852	0.00838	-1.21	0.09	1.34049	-14.9048	SCN4B|0.421548117287;DSP|0.390333333301;SCN5A|1.68154269978;CACNA1D|0.62739893833	4	66	273	42845	http://www.ebi.ac.uk/QuickGO/GTerm?id=GO:0086001
	11	8,10,11	toll-like receptor 5 signaling pathway	GO:0034146	0.000852	0.00838	-1.05	0.12	1.34049	-14.9048	FOS|0.478696603221;JUN|0.581769391354;RPS6KA5|0.630011170563;UBB|0.502239641728	4	66	273	42845	http://www.ebi.ac.uk/QuickGO/GTerm?id=GO:0034146
	5	5	regulation of peptide transport	GO:0090087	0.000871	0.00855	-2.35	-0.15	1.34049	-14.9048	UCN3|3.34856312481;ICA1|0.482320442103;STXBP5L|0.380881624664;RAPGEF4|0.496449704049;NOS2|0.595799299715;PPP3CA|0.657457706233;GLP1R|0.663372002118;CACNA1D|0.62739893833	8	308	273	42845	http://www.ebi.ac.uk/QuickGO/GTerm?id=GO:0090087
	7	5,7	inner ear morphogenesis	GO:0042472	0.000878	0.0086	-1.36	0.06	1.34049	-14.9048	WDPCP|0.495700245696;NR4A3|0.46138443947;STOX1|0.539929328503;PAX2|1.66908431578;OTX2|0.596500624728	5	115	273	42845	http://www.ebi.ac.uk/QuickGO/GTerm?id=GO:0042472
	4	4	forebrain development	GO:0030900	0.000881	0.00861	-2.58	-0.19	1.34049	-14.9048	TH|2.15489869251;LRP2|0.575342465794;NR4A3|0.46138443947;ATRX|0.62582787361;PLCB1|0.619213780976;RTN4|0.573264781517;SCN5A|1.68154269978;UBB|0.502239641728;OTX2|0.596500624728;SLC6A4|1.85805930889	10	465	273	42845	http://www.ebi.ac.uk/QuickGO/GTerm?id=GO:0030900
	6	6	eye morphogenesis	GO:0048592	0.00089	0.00867	-1.74	-0.02	1.34049	-14.9048	TH|2.15489869251;TRPM1|0.323076923133;AHI1|0.608256289024;RORB|0.560224089735;PAX2|1.66908431578;OTX2|0.596500624728	6	173	273	42845	http://www.ebi.ac.uk/QuickGO/GTerm?id=GO:0048592
	4	4	ovarian follicle development	GO:0001541	0.000902	0.00877	0.01	0.34	1.34049	-14.9048	BCL2L1|0.557898631253;GPR149|1.61363636378;VGF|1.671224613;KITLG|0.653016567699	4	67	273	42845	http://www.ebi.ac.uk/QuickGO/GTerm?id=GO:0001541
	9	8,9	regulation of pri-miRNA transcription from RNA polymerase II promoter	GO:1902893	0.000915	0.00882	-0.76	0.18	1.34049	-14.9048	FOS|0.478696603221;JUN|0.581769391354;SMAD6|0.629189007979	3	30	273	42845	http://www.ebi.ac.uk/QuickGO/GTerm?id=GO:1902893
	8	5,7,8	positive regulation of vasodilation	GO:0045909	0.000915	0.00882	-0.23	0.29	1.34049	-14.9048	NPPC|0.563304629703;VIP|1.69691876765;NOS2|0.595799299715	3	30	273	42845	http://www.ebi.ac.uk/QuickGO/GTerm?id=GO:0045909
	5	5	cell-cell signaling involved in cardiac conduction	GO:0086019	0.000915	0.00882	-0.23	0.29	1.34049	-14.9048	SCN4B|0.421548117287;SCN5A|1.68154269978;CACNA1D|0.62739893833	3	30	273	42845	http://www.ebi.ac.uk/QuickGO/GTerm?id=GO:0086019
	4	4	regulation of feeding behavior	GO:0060259	0.000915	0.00882	0.34	0.4	1.34049	-14.9048	AGRP|3.0376984127;NR4A3|0.46138443947;MC4R|1.50455756517	3	30	273	42845	http://www.ebi.ac.uk/QuickGO/GTerm?id=GO:0060259
	4	4	small molecule metabolic process	GO:0044281	0.000925	0.0089	-15.81	-2.89	1.34049	-14.9048	SLC1A3|0.630662644092;CYGB|0.103804950129;TH|2.15489869251;LRP2|0.575342465794;PTGDS|0.548950962534;NR4A3|0.46138443947;ATF3|0.234932876289;MC4R|1.50455756517;OGN|0.157656731776;NPPC|0.563304629703;LRAT|0.197407438767;TPH2|1.94914922746;SLC2A9|1.6841455888;VIP|1.69691876765;ITPK1|1.50938354664;ENPP2|0.317434210565;GNG11|0.132770734675;AK7|0.587931034479;TTR|0.071930989025;AK9|0.526600541131;PLCB1…	44	4255	273	42845	http://www.ebi.ac.uk/QuickGO/GTerm?id=GO:0044281
	7	6,7	regulation of neuron apoptotic process	GO:0043523	0.000934	0.00897	-1.85	-0.04	1.34049	-14.9048	ITGA1|0.451883507595;NR4A3|0.46138443947;JUN|0.581769391354;BCL2L1|0.557898631253;NDNF|1.74807261901;PMAIP1|0.569431500441;EN1|1.56874608756	7	240	273	42845	http://www.ebi.ac.uk/QuickGO/GTerm?id=GO:0043523
	5	5	membrane depolarization	GO:0051899	0.000944	0.00905	-1.4	0.05	1.34049	-14.9048	JUN|0.581769391354;SCN4B|0.421548117287;CHRNA4|1.54004944394;SCN5A|1.68154269978;CACNA1D|0.62739893833;PRKCZ|0.666266484494	6	175	273	42845	http://www.ebi.ac.uk/QuickGO/GTerm?id=GO:0051899
	6	6	detection of visible light	GO:0009584	0.000949	0.00907	-2.95	-0.27	1.34049	-14.9048	GNB5|0.537449971545;LRP2|0.575342465794;LRAT|0.197407438767;TTR|0.071930989025;RLBP1|0.253074916141	5	117	273	42845	http://www.ebi.ac.uk/QuickGO/GTerm?id=GO:0009584
	5	5	organonitrogen compound catabolic process	GO:1901565	0.000972	0.00927	-6.33	-0.96	1.34049	-14.9048	OGN|0.157656731776;VIP|1.69691876765;ENPP2|0.317434210565;CST3|0.321923280508;PGLYRP2|0.501929012404;CD2AP|0.535839103302;PDE10A|0.609929657928;BACE2|0.572398738639;CEMIP|0.370625302941;PMAIP1|0.569431500441;CPN1|0.566073102352;UBB|0.502239641728;NOS2|0.595799299715;USP8|0.651942275673;ASPA|0.591515500665;SOCS6|0.627803403799;NEDD4|0.655092256273;DYX1C1|0.642871036922;LONRF3|0.588897086055;CHEK2|…	22	1649	273	42845	http://www.ebi.ac.uk/QuickGO/GTerm?id=GO:1901565
	5	5	response to organophosphorus	GO:0046683	0.001	0.00951	0.25	0.39	1.34049	-14.9048	FOS|0.478696603221;JUND|0.425057208227;JUN|0.581769391354;PYGM|1.51881096122;VGF|1.671224613;SLC6A4|1.85805930889	6	177	273	42845	http://www.ebi.ac.uk/QuickGO/GTerm?id=GO:0046683
	5	5	male sex differentiation	GO:0046661	0.001	0.00951	-1.61	0.01	1.34049	-14.9048	CST3|0.321923280508;ATRX|0.62582787361;BCL2L1|0.557898631253;UBB|0.502239641728;KITLG|0.653016567699;BIK|0.661971830907	6	177	273	42845	http://www.ebi.ac.uk/QuickGO/GTerm?id=GO:0046661
	7	6,7	regulation of fibroblast migration	GO:0010762	0.00101	0.00956	-1.51	0.03	1.34049	-14.9048	CYGB|0.103804950129;WDPCP|0.495700245696;FER|0.60049808031	3	31	273	42845	http://www.ebi.ac.uk/QuickGO/GTerm?id=GO:0010762
	5	5	response to cAMP	GO:0051591	0.00102	0.00967	-0.4	0.25	1.34049	-14.9048	FOS|0.478696603221;JUND|0.425057208227;JUN|0.581769391354;PYGM|1.51881096122;VGF|1.671224613	5	119	273	42845	http://www.ebi.ac.uk/QuickGO/GTerm?id=GO:0051591
	6	4,5,6	phototransduction	GO:0007602	0.00102	0.00967	-2.95	-0.27	1.34049	-14.9048	GNB5|0.537449971545;LRP2|0.575342465794;LRAT|0.197407438767;TTR|0.071930989025;RLBP1|0.253074916141	5	119	273	42845	http://www.ebi.ac.uk/QuickGO/GTerm?id=GO:0007602
	3	3	regulation of locomotion	GO:0040012	0.00103	0.00969	-5.42	-0.77	1.34049	-14.9048	ANO6|0.518389199326;CYGB|0.103804950129;WDPCP|0.495700245696;JUN|0.581769391354;ENPP2|0.317434210565;SSX2IP|0.533596837813;PLCB1|0.619213780976;TF|0.17692714019;CEMIP|0.370625302941;RTN4|0.573264781517;CYP19A1|0.510938602623;CYR61|0.492852430254;FER|0.60049808031;KITLG|0.653016567699;MMRN2|0.6280476954	15	930	273	42845	http://www.ebi.ac.uk/QuickGO/GTerm?id=GO:0040012
	6	5,6	negative regulation of gene expression	GO:0010629	0.00103	0.00972	-7.26	-1.15	1.34049	-14.9048	FOXA1|1.73859844213;JUND|0.425057208227;ZFP36|0.514538264623;NR4A3|0.46138443947;ANKRD33|2.30113960133;JUN|0.581769391354;ATF3|0.234932876289;STOX1|0.539929328503;ATRX|0.62582787361;PLCB1|0.619213780976;ZBTB16|1.56576173974;RORB|0.560224089735;RPS6KA5|0.630011170563;PAX2|1.66908431578;MSX2|0.227786752798;UBB|0.502239641728;SFSWAP|0.594404802374;NOS2|0.595799299715;PPP3CA|0.657457706233;RPS20|0.62…	27	2217	273	42845	http://www.ebi.ac.uk/QuickGO/GTerm?id=GO:0010629
	6	6	epithelial cell differentiation	GO:0030855	0.00106	0.00991	-4.34	-0.55	1.34049	-14.9048	FOXA1|1.73859844213;WDPCP|0.495700245696;JUN|0.581769391354;DSP|0.390333333301;PRLR|0.529426538295;AHI1|0.608256289024;CST3|0.321923280508;APOLD1|0.362903225821;ATRX|0.62582787361;GPSM2|0.564720294159;PAX2|1.66908431578;MSX2|0.227786752798;KITLG|0.653016567699;STX2|0.595948037761	14	836	273	42845	http://www.ebi.ac.uk/QuickGO/GTerm?id=GO:0030855
	4	4	cytokine production	GO:0001816	0.00106	0.00991	-3.84	-0.45	1.34049	-14.9048	ZFP36|0.514538264623;NR4A3|0.46138443947;SPON2|0.440998487235;PGLYRP2|0.501929012404;RASGRP1|0.277991602471;PLCB1|0.619213780976;CD2AP|0.535839103302;CD83|0.375086266268;RPS6KA5|0.630011170563;UBB|0.502239641728;NOS2|0.595799299715;HLA-B|0.636547344235;PRKCZ|0.666266484494	13	742	273	42845	http://www.ebi.ac.uk/QuickGO/GTerm?id=GO:0001816
	8	6,7,8	protein transport along microtubule	GO:0098840	0.00106	0.00993	-1.01	0.13	1.34049	-14.9048	IFT140|0.497885428809;SSX2IP|0.533596837813;WDR60|0.575016670329;TRIP11|0.63941988031	4	70	273	42845	http://www.ebi.ac.uk/QuickGO/GTerm?id=GO:0098840
	8	7,8	positive regulation of protein phosphorylation	GO:0001934	0.00109	0.0102	-6.21	-0.93	1.34049	-14.9048	BMP3|0.416210295628;ACKR3|0.454064654077;ITGA1|0.451883507595;JUN|0.581769391354;PRLR|0.529426538295;ENPP2|0.317434210565;STOX1|0.539929328503;RASGRP1|0.277991602471;PLCB1|0.619213780976;TF|0.17692714019;KL|0.276778819679;CEMIP|0.370625302941;RPS6KA5|0.630011170563;UBB|0.502239641728;CYR61|0.492852430254;KITLG|0.653016567699;CHEK2|0.645155499886;PRKCZ|0.666266484494	18	1238	273	42845	http://www.ebi.ac.uk/QuickGO/GTerm?id=GO:0001934
	8	7,8	growth hormone receptor signaling pathway	GO:0060396	0.00111	0.0103	-0.46	0.24	1.34049	-14.9048	PRL|2.85983695415;SOCS3|0.448123620266;PRLR|0.529426538295	3	32	273	42845	http://www.ebi.ac.uk/QuickGO/GTerm?id=GO:0060396
	8	8	pri-miRNA transcription from RNA polymerase II promoter	GO:0061614	0.00111	0.0103	-0.76	0.18	1.34049	-14.9048	FOS|0.478696603221;JUN|0.581769391354;SMAD6|0.629189007979	3	32	273	42845	http://www.ebi.ac.uk/QuickGO/GTerm?id=GO:0061614
	5	5	myeloid leukocyte mediated immunity	GO:0002444	0.00111	0.0103	-4.88	-0.66	1.34049	-14.9048	ANO6|0.518389199326;NR4A3|0.46138443947;SPON2|0.440998487235;DSP|0.390333333301;CST3|0.321923280508;TTR|0.071930989025;RASGRP1|0.277991602471;FOLR3|0.214246774539;FER|0.60049808031;HLA-B|0.636547344235;FGL2|0.601126472001	11	565	273	42845	http://www.ebi.ac.uk/QuickGO/GTerm?id=GO:0002444
	5	4,5	negative regulation of cell proliferation	GO:0008285	0.00111	0.0103	-4.05	-0.49	1.34049	-14.9048	SESN1|1.5064085516;PTGDS|0.548950962534;ITGA1|0.451883507595;JUN|0.581769391354;OGN|0.157656731776;NPPC|0.563304629703;VIP|1.69691876765;C1QL4|1.57354617992;ZBTB16|1.56576173974;MSX2|0.227786752798;PMAIP1|0.569431500441;SMAD6|0.629189007979;SLC6A4|1.85805930889	13	746	273	42845	http://www.ebi.ac.uk/QuickGO/GTerm?id=GO:0008285
	6	6	cation transport	GO:0006812	0.00112	0.0103	-8.11	-1.32	1.34049	-14.9048	SLC1A3|0.630662644092;ANO6|0.518389199326;GNB5|0.537449971545;SLC2A12|0.323016319719;SLC17A8|1.61790878801;SCN4B|0.421548117287;SLC35G1|0.34126300972;CHRNA4|1.54004944394;SLC2A9|1.6841455888;VIP|1.69691876765;TRPM1|0.323076923133;STEAP1|0.383539537512;SLC5A7|0.566630114777;TF|0.17692714019;GBAS|0.492140265989;CEMIP|0.370625302941;TRPM3|0.603587731034;SCN5A|1.68154269978;SCNN1A|1.82949932324;SLC6A…	28	2344	273	42845	http://www.ebi.ac.uk/QuickGO/GTerm?id=GO:0006812
	11	8,10,11	toll-like receptor TLR6:TLR2 signaling pathway	GO:0038124	0.00112	0.0103	-1.05	0.12	1.34049	-14.9048	FOS|0.478696603221;JUN|0.581769391354;RPS6KA5|0.630011170563;UBB|0.502239641728	4	71	273	42845	http://www.ebi.ac.uk/QuickGO/GTerm?id=GO:0038124
	5	5	regulation of mitochondrial membrane potential	GO:0051881	0.00112	0.0103	-1.06	0.12	1.34049	-14.9048	STOX1|0.539929328503;BCL2L1|0.557898631253;PMAIP1|0.569431500441;UBB|0.502239641728	4	71	273	42845	http://www.ebi.ac.uk/QuickGO/GTerm?id=GO:0051881
	11	8,10,11	toll-like receptor TLR1:TLR2 signaling pathway	GO:0038123	0.00118	0.0108	-1.05	0.12	1.34049	-14.9048	FOS|0.478696603221;JUN|0.581769391354;RPS6KA5|0.630011170563;UBB|0.502239641728	4	72	273	42845	http://www.ebi.ac.uk/QuickGO/GTerm?id=GO:0038123
	6	5,6	regulation of osteoblast differentiation	GO:0045667	0.00119	0.0109	-1.82	-0.04	1.34049	-14.9048	JUND|0.425057208227;NPPC|0.563304629703;RORB|0.560224089735;MSX2|0.227786752798;CYR61|0.492852430254	5	123	273	42845	http://www.ebi.ac.uk/QuickGO/GTerm?id=GO:0045667
	5	4,5	intracellular receptor signaling pathway	GO:0030522	0.0012	0.0109	-2.48	-0.17	1.34049	-14.9048	FOXA1|1.73859844213;NR4A3|0.46138443947;BCL2L1|0.557898631253;RORB|0.560224089735;NR4A1|0.320170109308;UBB|0.502239641728;NEDD4|0.655092256273;DYX1C1|0.642871036922;THRAP3|0.591402013742	9	402	273	42845	http://www.ebi.ac.uk/QuickGO/GTerm?id=GO:0030522
	9	8,9	epidermal growth factor receptor signaling pathway	GO:0007173	0.0012	0.011	-2.49	-0.17	1.34049	-14.9048	ADAM12|1.5435578331;ITGA1|0.451883507595;KL|0.276778819679;NR4A1|0.320170109308;RPS6KA5|0.630011170563;UBB|0.502239641728;FER|0.60049808031;KITLG|0.653016567699	8	324	273	42845	http://www.ebi.ac.uk/QuickGO/GTerm?id=GO:0007173
	8	6,7,8	cardiac muscle cell membrane repolarization	GO:0099622	0.00121	0.011	-0.23	0.29	1.34049	-14.9048	SCN4B|0.421548117287;SCN5A|1.68154269978;CACNA1D|0.62739893833	3	33	273	42845	http://www.ebi.ac.uk/QuickGO/GTerm?id=GO:0099622
	5	5	detection of temperature stimulus	GO:0016048	0.00121	0.011	-0.82	0.17	1.34049	-14.9048	TRPM3|0.603587731034;MMP24|6.53163444471;ANO3|0.567425793158	3	33	273	42845	http://www.ebi.ac.uk/QuickGO/GTerm?id=GO:0016048
	7	7	cellular response to growth hormone stimulus	GO:0071378	0.00121	0.011	-0.46	0.24	1.34049	-14.9048	PRL|2.85983695415;SOCS3|0.448123620266;PRLR|0.529426538295	3	33	273	42845	http://www.ebi.ac.uk/QuickGO/GTerm?id=GO:0071378
	4	4	regulation of immune effector process	GO:0002697	0.00122	0.011	-3.16	-0.31	1.34049	-14.9048	SLC1A3|0.630662644092;ACKR3|0.454064654077;NR4A3|0.46138443947;SPON2|0.440998487235;PGLYRP2|0.501929012404;RASGRP1|0.277991602471;CPN1|0.566073102352;NOS2|0.595799299715;FER|0.60049808031;HLA-B|0.636547344235;PRKCZ|0.666266484494	11	572	273	42845	http://www.ebi.ac.uk/QuickGO/GTerm?id=GO:0002697
	5	5	macromolecular complex assembly	GO:0065003	0.00123	0.0111	-7.81	-1.26	1.34049	-14.9048	ANO6|0.518389199326;BAIAP2L1|0.623223465226;JUN|0.581769391354;TRPM1|0.323076923133;PRLR|0.529426538295;ATRX|0.62582787361;COL16A1|0.614794656081;RASGRP1|0.277991602471;ATR|0.546379761599;CD2AP|0.535839103302;RAP1GDS1|0.495245641987;RTN4|0.573264781517;TRPM3|0.603587731034;PMAIP1|0.569431500441;UBB|0.502239641728;SFSWAP|0.594404802374;FER|0.60049808031;HACD1|0.648936170264;ARHGAP6|0.630875853748;…	32	2832	273	42845	http://www.ebi.ac.uk/QuickGO/GTerm?id=GO:0065003
	8	5,7,8	exocytosis	GO:0006887	0.00124	0.0111	-7.22	-1.14	1.34049	-14.9048	ANO6|0.518389199326;NR4A3|0.46138443947;CPLX3|0.561082662805;DSP|0.390333333301;CST3|0.321923280508;TTR|0.071930989025;PRSS12|0.617600697476;RASGRP1|0.277991602471;PLCB1|0.619213780976;TF|0.17692714019;SYT10|0.478260869704;STXBP5L|0.380881624664;RAPGEF4|0.496449704049;FOLR3|0.214246774539;FER|0.60049808031;HLA-B|0.636547344235;STX2|0.595948037761;FGL2|0.601126472001	18	1252	273	42845	http://www.ebi.ac.uk/QuickGO/GTerm?id=GO:0006887
	7	7	negative regulation of nucleic acid-templated transcription	GO:1903507	0.00125	0.0113	-5.96	-0.88	1.34049	-14.9048	FOXA1|1.73859844213;JUND|0.425057208227;ZFP36|0.514538264623;NR4A3|0.46138443947;ANKRD33|2.30113960133;JUN|0.581769391354;ATF3|0.234932876289;ATRX|0.62582787361;PLCB1|0.619213780976;ZBTB16|1.56576173974;RORB|0.560224089735;RPS6KA5|0.630011170563;PAX2|1.66908431578;MSX2|0.227786752798;UBB|0.502239641728;FEV|1.66653831327;NEDD4|0.655092256273;ZMYND11|0.653111190539;HDAC10|0.529857625896;CIR1|0.6085…	21	1573	273	42845	http://www.ebi.ac.uk/QuickGO/GTerm?id=GO:1903507
	3	3	ovulation cycle	GO:0042698	0.00127	0.0114	-0.43	0.25	1.34049	-14.9048	BCL2L1|0.557898631253;GPR149|1.61363636378;VGF|1.671224613;KITLG|0.653016567699;TIMP4|0.663697327465	5	125	273	42845	http://www.ebi.ac.uk/QuickGO/GTerm?id=GO:0042698
	7	7	metal ion transport	GO:0030001	0.00129	0.0115	-6.54	-1	1.34049	-14.9048	SLC1A3|0.630662644092;ANO6|0.518389199326;GNB5|0.537449971545;SLC17A8|1.61790878801;SCN4B|0.421548117287;SLC35G1|0.34126300972;CHRNA4|1.54004944394;VIP|1.69691876765;TRPM1|0.323076923133;STEAP1|0.383539537512;SLC5A7|0.566630114777;TF|0.17692714019;GBAS|0.492140265989;CEMIP|0.370625302941;SCN5A|1.68154269978;SCNN1A|1.82949932324;SLC13A4|0.605857891677;MELTF|0.657857575019;PPP3CA|0.657457706233;TRP…	22	1686	273	42845	http://www.ebi.ac.uk/QuickGO/GTerm?id=GO:0030001
	5	4,5	SMAD protein signal transduction	GO:0060395	0.00131	0.0116	-1.69	-0.01	1.34049	-14.9048	FOS|0.478696603221;BMP3|0.416210295628;JUN|0.581769391354;TF|0.17692714019	4	74	273	42845	http://www.ebi.ac.uk/QuickGO/GTerm?id=GO:0060395
	5	4,5	regulation of tissue remodeling	GO:0034103	0.00131	0.0116	-1.6	0.01	1.34049	-14.9048	MC4R|1.50455756517;CST3|0.321923280508;TF|0.17692714019;PPP3CA|0.657457706233	4	74	273	42845	http://www.ebi.ac.uk/QuickGO/GTerm?id=GO:0034103
	6	4,6	outflow tract morphogenesis	GO:0003151	0.00131	0.0116	-1.26	0.08	1.34049	-14.9048	JUN|0.581769391354;MSX2|0.227786752798;SMAD6|0.629189007979;NEDD4|0.655092256273	4	74	273	42845	http://www.ebi.ac.uk/QuickGO/GTerm?id=GO:0003151
	5	5	vascular process in circulatory system	GO:0003018	0.00133	0.0118	0.1	0.35	1.34049	-14.9048	ITGA1|0.451883507595;NPPC|0.563304629703;VIP|1.69691876765;UTS2R|1.66394399028;NOS2|0.595799299715;SLC6A4|1.85805930889	6	187	273	42845	http://www.ebi.ac.uk/QuickGO/GTerm?id=GO:0003018
	5	5	regulation of epithelial cell proliferation	GO:0050678	0.00135	0.012	-2.25	-0.13	1.34049	-14.9048	NR4A3|0.46138443947;JUN|0.581769391354;VIP|1.69691876765;STOX1|0.539929328503;NR4A1|0.320170109308;RTN4|0.573264781517;SCN5A|1.68154269978;PAX2|1.66908431578	8	330	273	42845	http://www.ebi.ac.uk/QuickGO/GTerm?id=GO:0050678
	7	6,7	regulation of heart contraction	GO:0008016	0.00136	0.012	-1.97	-0.07	1.34049	-14.9048	TH|2.15489869251;NPPC|0.563304629703;SCN4B|0.421548117287;DSP|0.390333333301;SCN5A|1.68154269978;GLP1R|0.663372002118;CACNA1D|0.62739893833	7	256	273	42845	http://www.ebi.ac.uk/QuickGO/GTerm?id=GO:0008016
	5	5	limb development	GO:0060173	0.00136	0.012	-1.84	-0.04	1.34049	-14.9048	WDPCP|0.495700245696;IFT140|0.497885428809;ATRX|0.62582787361;ZBTB16|1.56576173974;MSX2|0.227786752798;EN1|1.56874608756	6	188	273	42845	http://www.ebi.ac.uk/QuickGO/GTerm?id=GO:0060173
	4	4	appendage development	GO:0048736	0.00136	0.012	-1.84	-0.04	1.34049	-14.9048	WDPCP|0.495700245696;IFT140|0.497885428809;ATRX|0.62582787361;ZBTB16|1.56576173974;MSX2|0.227786752798;EN1|1.56874608756	6	188	273	42845	http://www.ebi.ac.uk/QuickGO/GTerm?id=GO:0048736
	7	6,7	dorsal/ventral pattern formation	GO:0009953	0.00137	0.012	-0.44	0.25	1.34049	-14.9048	FOXA1|1.73859844213;LRP2|0.575342465794;SMAD6|0.629189007979;OTX2|0.596500624728;EN1|1.56874608756	5	127	273	42845	http://www.ebi.ac.uk/QuickGO/GTerm?id=GO:0009953
	5	5	regulation of smooth muscle cell proliferation	GO:0048660	0.00137	0.012	-1.85	-0.04	1.34049	-14.9048	NR4A3|0.46138443947;JUN|0.581769391354;OGN|0.157656731776;NPPC|0.563304629703;VIP|1.69691876765	5	127	273	42845	http://www.ebi.ac.uk/QuickGO/GTerm?id=GO:0048660
	6	6	negative regulation of RNA biosynthetic process	GO:1902679	0.00141	0.0123	-5.96	-0.88	1.34049	-14.9048	FOXA1|1.73859844213;JUND|0.425057208227;ZFP36|0.514538264623;NR4A3|0.46138443947;ANKRD33|2.30113960133;JUN|0.581769391354;ATF3|0.234932876289;ATRX|0.62582787361;PLCB1|0.619213780976;ZBTB16|1.56576173974;RORB|0.560224089735;RPS6KA5|0.630011170563;PAX2|1.66908431578;MSX2|0.227786752798;UBB|0.502239641728;FEV|1.66653831327;NEDD4|0.655092256273;ZMYND11|0.653111190539;HDAC10|0.529857625896;CIR1|0.6085…	21	1588	273	42845	http://www.ebi.ac.uk/QuickGO/GTerm?id=GO:1902679
	7	7	SA node cell action potential	GO:0086015	0.00141	0.0123	-0.02	0.33	1.34049	-14.9048	SCN5A|1.68154269978;CACNA1D|0.62739893833	2	9	273	42845	http://www.ebi.ac.uk/QuickGO/GTerm?id=GO:0086015
	6	6	SA node cell to atrial cardiac muscle cell signalling	GO:0086018	0.00141	0.0123	-0.02	0.33	1.34049	-14.9048	SCN5A|1.68154269978;CACNA1D|0.62739893833	2	9	273	42845	http://www.ebi.ac.uk/QuickGO/GTerm?id=GO:0086018
	11	4,7,8,9,11	photoreceptor cell outer segment organization	GO:0035845	0.00141	0.0123	-0.52	0.23	1.34049	-14.9048	IFT140|0.497885428809;AHI1|0.608256289024	2	9	273	42845	http://www.ebi.ac.uk/QuickGO/GTerm?id=GO:0035845
	5	5	embryonic brain development	GO:1990403	0.00141	0.0123	0.11	0.36	1.34049	-14.9048	IFT140|0.497885428809;EN1|1.56874608756	2	9	273	42845	http://www.ebi.ac.uk/QuickGO/GTerm?id=GO:1990403
	6	5,6	leukotriene signaling pathway	GO:0061737	0.00141	0.0123	-0.62	0.21	1.34049	-14.9048	RGS1|0.412105263137;LTB4R|0.588516746306	2	9	273	42845	http://www.ebi.ac.uk/QuickGO/GTerm?id=GO:0061737
	5	5	circadian sleep/wake cycle, REM sleep	GO:0042747	0.00141	0.0123	0.27	0.39	1.34049	-14.9048	CST3|0.321923280508;UTS2R|1.66394399028	2	9	273	42845	http://www.ebi.ac.uk/QuickGO/GTerm?id=GO:0042747
	10	10	synaptic transmission, dopaminergic	GO:0001963	0.00144	0.0124	0.79	0.5	1.34049	-14.9048	TH|2.15489869251;SLC6A2|1.52986518273;SLC6A4|1.85805930889	3	35	273	42845	http://www.ebi.ac.uk/QuickGO/GTerm?id=GO:0001963
	8	5,6,7,8	regulation of membrane repolarization	GO:0060306	0.00144	0.0124	-0.23	0.29	1.34049	-14.9048	SCN4B|0.421548117287;SCN5A|1.68154269978;CACNA1D|0.62739893833	3	35	273	42845	http://www.ebi.ac.uk/QuickGO/GTerm?id=GO:0060306
	5	5	lysosome localization	GO:0032418	0.00144	0.0124	-1.62	0	1.34049	-14.9048	NR4A3|0.46138443947;RASGRP1|0.277991602471;RAB34|0.312327919481;FER|0.60049808031	4	76	273	42845	http://www.ebi.ac.uk/QuickGO/GTerm?id=GO:0032418
	4	4	regulation of protein localization	GO:0032880	0.00148	0.0127	-5.07	-0.7	1.34049	-14.9048	UCN3|3.34856312481;ICA1|0.482320442103;WDPCP|0.495700245696;VIP|1.69691876765;RASGRP1|0.277991602471;CD2AP|0.535839103302;BCL2L1|0.557898631253;GPSM2|0.564720294159;STXBP5L|0.380881624664;RAPGEF4|0.496449704049;CEMIP|0.370625302941;PMAIP1|0.569431500441;NOS2|0.595799299715;PPP3CA|0.657457706233;GLP1R|0.663372002118;CACNA1D|0.62739893833;PRKCZ|0.666266484494	17	1168	273	42845	http://www.ebi.ac.uk/QuickGO/GTerm?id=GO:0032880
	7	7	visual perception	GO:0007601	0.00151	0.0129	-2.83	-0.24	1.34049	-14.9048	TH|2.15489869251;LRAT|0.197407438767;TRPM1|0.323076923133;RORB|0.560224089735;RPGR|0.583993863612;PAX2|1.66908431578;RLBP1|0.253074916141	7	261	273	42845	http://www.ebi.ac.uk/QuickGO/GTerm?id=GO:0007601
	6	6	camera-type eye development	GO:0043010	0.00151	0.0129	-2.08	-0.09	1.34049	-14.9048	WDPCP|0.495700245696;TH|2.15489869251;JUN|0.581769391354;SLC17A8|1.61790878801;IFT140|0.497885428809;AHI1|0.608256289024;RORB|0.560224089735;PAX2|1.66908431578	8	336	273	42845	http://www.ebi.ac.uk/QuickGO/GTerm?id=GO:0043010
	5	5	cellular response to drug	GO:0035690	0.00151	0.0129	-0.93	0.14	1.34049	-14.9048	TH|2.15489869251;NOS2|0.595799299715;PPP3CA|0.657457706233;CHEK2|0.645155499886	4	77	273	42845	http://www.ebi.ac.uk/QuickGO/GTerm?id=GO:0035690
	5	5	smooth muscle cell proliferation	GO:0048659	0.00152	0.0129	-1.85	-0.04	1.34049	-14.9048	NR4A3|0.46138443947;JUN|0.581769391354;OGN|0.157656731776;NPPC|0.563304629703;VIP|1.69691876765	5	130	273	42845	http://www.ebi.ac.uk/QuickGO/GTerm?id=GO:0048659
	6	6	endocytosis	GO:0006897	0.00155	0.0132	-5.43	-0.77	1.34049	-14.9048	ANO6|0.518389199326;ACKR3|0.454064654077;LRP2|0.575342465794;SPON2|0.440998487235;ENPP2|0.317434210565;AHI1|0.608256289024;PRSS12|0.617600697476;TF|0.17692714019;CD2AP|0.535839103302;BCL2L1|0.557898631253;TMPRSS15|0.497821350885;RAB34|0.312327919481;IGLL5|1.64962121185;SIGLEC1|0.586185942965;NEDD4|0.655092256273;GULP1|0.654593578107;PACSIN2|0.648171406062;LRP1B|0.64757947979	18	1278	273	42845	http://www.ebi.ac.uk/QuickGO/GTerm?id=GO:0006897
	7	7	response to mineralocorticoid	GO:0051385	0.00156	0.0133	0.32	0.4	1.34049	-14.9048	UCN3|3.34856312481;FOS|0.478696603221;TH|2.15489869251	3	36	273	42845	http://www.ebi.ac.uk/QuickGO/GTerm?id=GO:0051385
	9	7,8,9	negative regulation of transcription from RNA polymerase II promoter	GO:0000122	0.0016	0.0135	-4.64	-0.61	1.34049	-14.9048	FOXA1|1.73859844213;JUND|0.425057208227;ZFP36|0.514538264623;NR4A3|0.46138443947;ANKRD33|2.30113960133;JUN|0.581769391354;ATF3|0.234932876289;ATRX|0.62582787361;ZBTB16|1.56576173974;MSX2|0.227786752798;UBB|0.502239641728;NEDD4|0.655092256273;ZMYND11|0.653111190539;HDAC10|0.529857625896;EN1|1.56874608756	15	973	273	42845	http://www.ebi.ac.uk/QuickGO/GTerm?id=GO:0000122
	4	4	positive regulation of immune effector process	GO:0002699	0.0016	0.0135	-1.87	-0.05	1.34049	-14.9048	NR4A3|0.46138443947;SPON2|0.440998487235;RASGRP1|0.277991602471;NOS2|0.595799299715;FER|0.60049808031;PRKCZ|0.666266484494	6	194	273	42845	http://www.ebi.ac.uk/QuickGO/GTerm?id=GO:0002699
	5	5	organelle assembly	GO:0070925	0.0016	0.0135	-4.67	-0.62	1.34049	-14.9048	CEP135|0.497014925467;RFX3|0.578394113214;WDPCP|0.495700245696;IFT140|0.497885428809;AHI1|0.608256289024;SSX2IP|0.533596837813;AK7|0.587931034479;SPAG17|0.50715746406;CFAP46|0.41165477418;SPEF2|0.449577658948;CFAP74|0.573351278725;RAB34|0.312327919481;DYX1C1|0.642871036922;CDC14B|0.647404167198;CHEK2|0.645155499886;MAP9|0.595918367398;CCDC39|0.583504002851	17	1177	273	42845	http://www.ebi.ac.uk/QuickGO/GTerm?id=GO:0070925
	8	7,8	positive regulation of phosphorylation	GO:0042327	0.00163	0.0138	-6.21	-0.93	1.34049	-14.9048	BMP3|0.416210295628;ACKR3|0.454064654077;ITGA1|0.451883507595;JUN|0.581769391354;PRLR|0.529426538295;ENPP2|0.317434210565;STOX1|0.539929328503;RASGRP1|0.277991602471;PLCB1|0.619213780976;TF|0.17692714019;KL|0.276778819679;CEMIP|0.370625302941;RPS6KA5|0.630011170563;UBB|0.502239641728;CYR61|0.492852430254;KITLG|0.653016567699;CHEK2|0.645155499886;PRKCZ|0.666266484494	18	1284	273	42845	http://www.ebi.ac.uk/QuickGO/GTerm?id=GO:0042327
	6	6	response to purine-containing compound	GO:0014074	0.00164	0.0138	0.25	0.39	1.34049	-14.9048	FOS|0.478696603221;JUND|0.425057208227;JUN|0.581769391354;PYGM|1.51881096122;VGF|1.671224613;SLC6A4|1.85805930889	6	195	273	42845	http://www.ebi.ac.uk/QuickGO/GTerm?id=GO:0014074
	6	5,6	positive regulation of cellular protein metabolic process	GO:0032270	0.00166	0.014	-7.42	-1.18	1.34049	-14.9048	BMP3|0.416210295628;ACKR3|0.454064654077;ITGA1|0.451883507595;JUN|0.581769391354;PRLR|0.529426538295;ENPP2|0.317434210565;STOX1|0.539929328503;RASGRP1|0.277991602471;PLCB1|0.619213780976;TF|0.17692714019;KL|0.276778819679;CEMIP|0.370625302941;RPS6KA5|0.630011170563;PMAIP1|0.569431500441;UBB|0.502239641728;CYR61|0.492852430254;MELTF|0.657857575019;PPP3CA|0.657457706233;KITLG|0.653016567699;CDC14B|…	24	1946	273	42845	http://www.ebi.ac.uk/QuickGO/GTerm?id=GO:0032270
	12	9,11,12	TRIF-dependent toll-like receptor signaling pathway	GO:0035666	0.00167	0.014	-1.05	0.12	1.34049	-14.9048	FOS|0.478696603221;JUN|0.581769391354;RPS6KA5|0.630011170563;UBB|0.502239641728	4	79	273	42845	http://www.ebi.ac.uk/QuickGO/GTerm?id=GO:0035666
	7	5,7	regulation of fat cell differentiation	GO:0045598	0.00168	0.014	-0.39	0.25	1.34049	-14.9048	ZFP36|0.514538264623;C1QL4|1.57354617992;ZBTB16|1.56576173974;TPH1|0.130018001774;MSX2|0.227786752798	5	133	273	42845	http://www.ebi.ac.uk/QuickGO/GTerm?id=GO:0045598
	6	6	neuron apoptotic process	GO:0051402	0.00172	0.0144	-1.85	-0.04	1.34049	-14.9048	ITGA1|0.451883507595;NR4A3|0.46138443947;JUN|0.581769391354;BCL2L1|0.557898631253;NDNF|1.74807261901;PMAIP1|0.569431500441;EN1|1.56874608756	7	267	273	42845	http://www.ebi.ac.uk/QuickGO/GTerm?id=GO:0051402
	5	5	detection of light stimulus	GO:0009583	0.00173	0.0145	-2.95	-0.27	1.34049	-14.9048	GNB5|0.537449971545;LRP2|0.575342465794;LRAT|0.197407438767;TTR|0.071930989025;RLBP1|0.253074916141	5	134	273	42845	http://www.ebi.ac.uk/QuickGO/GTerm?id=GO:0009583
	11	8,10,11	toll-like receptor 9 signaling pathway	GO:0034162	0.00174	0.0145	-1.05	0.12	1.34049	-14.9048	FOS|0.478696603221;JUN|0.581769391354;RPS6KA5|0.630011170563;UBB|0.502239641728	4	80	273	42845	http://www.ebi.ac.uk/QuickGO/GTerm?id=GO:0034162
	11	8,10,11	toll-like receptor 2 signaling pathway	GO:0034134	0.00174	0.0145	-1.05	0.12	1.34049	-14.9048	FOS|0.478696603221;JUN|0.581769391354;RPS6KA5|0.630011170563;UBB|0.502239641728	4	80	273	42845	http://www.ebi.ac.uk/QuickGO/GTerm?id=GO:0034134
	6	6	sensory perception of light stimulus	GO:0050953	0.00176	0.0145	-2.83	-0.24	1.34049	-14.9048	TH|2.15489869251;LRAT|0.197407438767;TRPM1|0.323076923133;RORB|0.560224089735;RPGR|0.583993863612;PAX2|1.66908431578;RLBP1|0.253074916141	7	268	273	42845	http://www.ebi.ac.uk/QuickGO/GTerm?id=GO:0050953
	7	5,6,7	negative regulation of collagen metabolic process	GO:0010713	0.00176	0.0145	-1.48	0.03	1.34049	-14.9048	CYGB|0.103804950129;CST3|0.321923280508	2	10	273	42845	http://www.ebi.ac.uk/QuickGO/GTerm?id=GO:0010713
	6	6	cell-cell junction maintenance	GO:0045217	0.00176	0.0145	0.11	0.36	1.34049	-14.9048	PLEKHA7|0.495365992066;MPZ|1.55528950848	2	10	273	42845	http://www.ebi.ac.uk/QuickGO/GTerm?id=GO:0045217
	9	7,8,9	atrial cardiac muscle cell membrane repolarization	GO:0099624	0.00176	0.0145	-0.02	0.33	1.34049	-14.9048	SCN5A|1.68154269978;CACNA1D|0.62739893833	2	10	273	42845	http://www.ebi.ac.uk/QuickGO/GTerm?id=GO:0099624
	5	5	pronephros development	GO:0048793	0.00176	0.0145	-0.01	0.33	1.34049	-14.9048	AHI1|0.608256289024;PAX2|1.66908431578	2	10	273	42845	http://www.ebi.ac.uk/QuickGO/GTerm?id=GO:0048793
	5	5	SA node cell to atrial cardiac muscle cell communication	GO:0086070	0.00176	0.0145	-0.02	0.33	1.34049	-14.9048	SCN5A|1.68154269978;CACNA1D|0.62739893833	2	10	273	42845	http://www.ebi.ac.uk/QuickGO/GTerm?id=GO:0086070
	10	6,7,8,9,10	regulation of protein secretion	GO:0050708	0.00177	0.0146	-3.08	-0.29	1.34049	-14.9048	UCN3|3.34856312481;ICA1|0.482320442103;RASGRP1|0.277991602471;STXBP5L|0.380881624664;RAPGEF4|0.496449704049;NOS2|0.595799299715;PPP3CA|0.657457706233;GLP1R|0.663372002118;CACNA1D|0.62739893833;PRKCZ|0.666266484494	10	511	273	42845	http://www.ebi.ac.uk/QuickGO/GTerm?id=GO:0050708
	4	4	organonitrogen compound metabolic process	GO:1901564	0.00181	0.0148	-29.96	-5.78	1.34049	-14.9048	SLC1A3|0.630662644092;SSPO|0.483689538888;PRL|2.85983695415;MARCH5|0.621032585686;EIF5B|1.68986657071;BMP3|0.416210295628;TH|2.15489869251;ADAM12|1.5435578331;ACKR3|0.454064654077;NKTR|0.618004106216;PPP4R4|0.605942555468;ITGA1|0.451883507595;NRN1|0.441511387016;ZFP36|0.514538264623;JUN|0.581769391354;ATF3|0.234932876289;SOCS3|0.448123620266;MC4R|1.50455756517;OGN|0.157656731776;NPPC|0.5633046297…	100	12151	273	42845	http://www.ebi.ac.uk/QuickGO/GTerm?id=GO:1901564
	6	4,6	positive regulation of embryonic development	GO:0040019	0.00183	0.015	-0.7	0.19	1.34049	-14.9048	STOX1|0.539929328503;PLCB1|0.619213780976;OTX2|0.596500624728	3	38	273	42845	http://www.ebi.ac.uk/QuickGO/GTerm?id=GO:0040019
	7	5,6,7	steroid hormone mediated signaling pathway	GO:0043401	0.00183	0.015	-1.93	-0.06	1.34049	-14.9048	FOXA1|1.73859844213;NR4A3|0.46138443947;RORB|0.560224089735;NR4A1|0.320170109308;NEDD4|0.655092256273;DYX1C1|0.642871036922;THRAP3|0.591402013742	7	270	273	42845	http://www.ebi.ac.uk/QuickGO/GTerm?id=GO:0043401
	6	6	ion homeostasis	GO:0050801	0.00185	0.0151	-5.18	-0.72	1.34049	-14.9048	SLC35G1|0.34126300972;TRPM1|0.323076923133;STEAP1|0.383539537512;UTS2R|1.66394399028;TF|0.17692714019;KL|0.276778819679;PYGM|1.51881096122;CEMIP|0.370625302941;RAP1GDS1|0.495245641987;SCN5A|1.68154269978;SCNN1A|1.82949932324;UBB|0.502239641728;MELTF|0.657857575019;GLP1R|0.663372002118;TRPC4|0.610273800542	15	988	273	42845	http://www.ebi.ac.uk/QuickGO/GTerm?id=GO:0050801
	5	5	skeletal system development	GO:0001501	0.00187	0.0152	-3.34	-0.35	1.34049	-14.9048	ANO6|0.518389199326;BMP3|0.416210295628;NPPC|0.563304629703;IFT140|0.497885428809;ZBTB16|1.56576173974;SPEF2|0.449577658948;MSX2|0.227786752798;CYR61|0.492852430254;WDR60|0.575016670329;TRIP11|0.63941988031;EN1|1.56874608756	11	604	273	42845	http://www.ebi.ac.uk/QuickGO/GTerm?id=GO:0001501
	4	4	muscle system process	GO:0003012	0.00188	0.0152	-2.8	-0.24	1.34049	-14.9048	ITGA1|0.451883507595;NR4A3|0.46138443947;SCN4B|0.421548117287;DSP|0.390333333301;RAP1GDS1|0.495245641987;SCN5A|1.68154269978;CALD1|0.65089700093;PPP3CA|0.657457706233;CACNA1D|0.62739893833;LTB4R|0.588516746306	10	515	273	42845	http://www.ebi.ac.uk/QuickGO/GTerm?id=GO:0003012
	8	6,7,8	negative regulation of transcription, DNA-templated	GO:0045892	0.00188	0.0152	-5.74	-0.84	1.34049	-14.9048	FOXA1|1.73859844213;JUND|0.425057208227;ZFP36|0.514538264623;NR4A3|0.46138443947;ANKRD33|2.30113960133;JUN|0.581769391354;ATF3|0.234932876289;ATRX|0.62582787361;PLCB1|0.619213780976;ZBTB16|1.56576173974;RORB|0.560224089735;RPS6KA5|0.630011170563;PAX2|1.66908431578;MSX2|0.227786752798;UBB|0.502239641728;NEDD4|0.655092256273;ZMYND11|0.653111190539;HDAC10|0.529857625896;CIR1|0.608515670996;EN1|1.568…	20	1517	273	42845	http://www.ebi.ac.uk/QuickGO/GTerm?id=GO:0045892
	5	5	positive regulation of catalytic activity	GO:0043085	0.00189	0.0152	-9.67	-1.64	1.34049	-14.9048	DBF4|0.524546066015;GNB5|0.537449971545;ITGA1|0.451883507595;JUN|0.581769391354;RGS22|0.460735009779;VIP|1.69691876765;PRLR|0.529426538295;STOX1|0.539929328503;RGS1|0.412105263137;RASGRP1|0.277991602471;RGS12|0.537145819007;PLCB1|0.619213780976;TF|0.17692714019;KL|0.276778819679;STXBP5L|0.380881624664;RAPGEF4|0.496449704049;CEMIP|0.370625302941;RAP1GDS1|0.495245641987;ARFGAP3|0.628277912827;MMP24…	30	2668	273	42845	http://www.ebi.ac.uk/QuickGO/GTerm?id=GO:0043085
	7	7	cation homeostasis	GO:0055080	0.00189	0.0152	-4.96	-0.68	1.34049	-14.9048	SLC35G1|0.34126300972;TRPM1|0.323076923133;STEAP1|0.383539537512;UTS2R|1.66394399028;TF|0.17692714019;KL|0.276778819679;PYGM|1.51881096122;CEMIP|0.370625302941;RAP1GDS1|0.495245641987;SCNN1A|1.82949932324;UBB|0.502239641728;MELTF|0.657857575019;GLP1R|0.663372002118;TRPC4|0.610273800542	14	890	273	42845	http://www.ebi.ac.uk/QuickGO/GTerm?id=GO:0055080
	6	4,6	positive regulation of ion transport	GO:0043270	0.00191	0.0154	-2.1	-0.09	1.34049	-14.9048	ANO6|0.518389199326;SCN4B|0.421548117287;GBAS|0.492140265989;CEMIP|0.370625302941;SCN5A|1.68154269978;SLC6A4|1.85805930889;CACNA1D|0.62739893833	7	272	273	42845	http://www.ebi.ac.uk/QuickGO/GTerm?id=GO:0043270
	7	5,7	cellular response to hypoxia	GO:0071456	0.00191	0.0154	-2	-0.07	1.34049	-14.9048	UCN3|3.34856312481;STOX1|0.539929328503;CA9|0.375720322822;NDNF|1.74807261901;PMAIP1|0.569431500441;UBB|0.502239641728	6	201	273	42845	http://www.ebi.ac.uk/QuickGO/GTerm?id=GO:0071456
	4	4	blood vessel morphogenesis	GO:0048514	0.00197	0.0158	-3.4	-0.36	1.34049	-14.9048	ACKR3|0.454064654077;JUN|0.581769391354;ENPP2|0.317434210565;APOLD1|0.362903225821;UTS2R|1.66394399028;MKL2|0.581646964486;NR4A1|0.320170109308;NDNF|1.74807261901;CYR61|0.492852430254;NEDD4|0.655092256273;MMRN2|0.6280476954	11	608	273	42845	http://www.ebi.ac.uk/QuickGO/GTerm?id=GO:0048514
	5	5	embryonic camera-type eye development	GO:0031076	0.00197	0.0158	0.3	0.4	1.34049	-14.9048	TH|2.15489869251;IFT140|0.497885428809;PAX2|1.66908431578	3	39	273	42845	http://www.ebi.ac.uk/QuickGO/GTerm?id=GO:0031076
	9	7,9	dopaminergic neuron differentiation	GO:0071542	0.00197	0.0158	0.22	0.38	1.34049	-14.9048	FOXA1|1.73859844213;OTX2|0.596500624728;EN1|1.56874608756	3	39	273	42845	http://www.ebi.ac.uk/QuickGO/GTerm?id=GO:0071542
	11	8,10,11	MyD88-independent toll-like receptor signaling pathway	GO:0002756	0.002	0.016	-1.05	0.12	1.34049	-14.9048	FOS|0.478696603221;JUN|0.581769391354;RPS6KA5|0.630011170563;UBB|0.502239641728	4	83	273	42845	http://www.ebi.ac.uk/QuickGO/GTerm?id=GO:0002756
	6	5,6	second-messenger-mediated signaling	GO:0019932	0.00203	0.0162	-1.6	0.01	1.34049	-14.9048	PLA2G4B|0.563646789161;PDE10A|0.609929657928;RAPGEF4|0.496449704049;NDNF|1.74807261901;NOS2|0.595799299715;PPP3CA|0.657457706233;GLP1R|0.663372002118	7	275	273	42845	http://www.ebi.ac.uk/QuickGO/GTerm?id=GO:0019932
	4	4	gamete generation	GO:0007276	0.00205	0.0163	-3.26	-0.33	1.34049	-14.9048	HOOK1|0.533653846077;PTGDS|0.548950962534;NPPC|0.563304629703;ODF3|0.476613965706;AK7|0.587931034479;ATRX|0.62582787361;ZBTB16|1.56576173974;BCL2L1|0.557898631253;GPR149|1.61363636378;SPEF2|0.449577658948;UBB|0.502239641728;BIK|0.661971830907;USP42|0.576845152128	13	800	273	42845	http://www.ebi.ac.uk/QuickGO/GTerm?id=GO:0007276
	5	5	regulation of cell migration	GO:0030334	0.00205	0.0163	-4.4	-0.56	1.34049	-14.9048	ANO6|0.518389199326;CYGB|0.103804950129;WDPCP|0.495700245696;JUN|0.581769391354;ENPP2|0.317434210565;PLCB1|0.619213780976;CEMIP|0.370625302941;RTN4|0.573264781517;CYP19A1|0.510938602623;CYR61|0.492852430254;FER|0.60049808031;KITLG|0.653016567699;MMRN2|0.6280476954	13	800	273	42845	http://www.ebi.ac.uk/QuickGO/GTerm?id=GO:0030334
	6	6	ear morphogenesis	GO:0042471	0.0021	0.0167	-1.36	0.06	1.34049	-14.9048	WDPCP|0.495700245696;NR4A3|0.46138443947;STOX1|0.539929328503;PAX2|1.66908431578;OTX2|0.596500624728	5	140	273	42845	http://www.ebi.ac.uk/QuickGO/GTerm?id=GO:0042471
	8	4,7,8	regulation of sequence-specific DNA binding transcription factor activity	GO:0051090	0.00211	0.0167	-2.52	-0.18	1.34049	-14.9048	FOXA1|1.73859844213;FOS|0.478696603221;JUN|0.581769391354;RPS6KA5|0.630011170563;MSX2|0.227786752798;UBB|0.502239641728;FER|0.60049808031;PPP3CA|0.657457706233;PRKCZ|0.666266484494	9	437	273	42845	http://www.ebi.ac.uk/QuickGO/GTerm?id=GO:0051090
	4	4	negative regulation of multicellular organismal metabolic process	GO:0044252	0.00214	0.0168	-1.48	0.03	1.34049	-14.9048	CYGB|0.103804950129;CST3|0.321923280508	2	11	273	42845	http://www.ebi.ac.uk/QuickGO/GTerm?id=GO:0044252
	7	7	AV node cell action potential	GO:0086016	0.00214	0.0168	0.15	0.37	1.34049	-14.9048	SCN4B|0.421548117287;SCN5A|1.68154269978	2	11	273	42845	http://www.ebi.ac.uk/QuickGO/GTerm?id=GO:0086016
	7	5,7	chondrocyte differentiation involved in endochondral bone morphogenesis	GO:0003413	0.00214	0.0168	-0.44	0.24	1.34049	-14.9048	NPPC|0.563304629703;TRIP11|0.63941988031	2	11	273	42845	http://www.ebi.ac.uk/QuickGO/GTerm?id=GO:0003413
	6	6	AV node cell to bundle of His cell signaling	GO:0086027	0.00214	0.0168	0.15	0.37	1.34049	-14.9048	SCN4B|0.421548117287;SCN5A|1.68154269978	2	11	273	42845	http://www.ebi.ac.uk/QuickGO/GTerm?id=GO:0086027
	4	4	positive regulation of feeding behavior	GO:2000253	0.00214	0.0168	-0.15	0.3	1.34049	-14.9048	AGRP|3.0376984127;NR4A3|0.46138443947	2	11	273	42845	http://www.ebi.ac.uk/QuickGO/GTerm?id=GO:2000253
	7	6,7	embryonic limb morphogenesis	GO:0030326	0.00216	0.0169	-0.39	0.25	1.34049	-14.9048	WDPCP|0.495700245696;IFT140|0.497885428809;ZBTB16|1.56576173974;MSX2|0.227786752798;EN1|1.56874608756	5	141	273	42845	http://www.ebi.ac.uk/QuickGO/GTerm?id=GO:0030326
	5	5	embryonic appendage morphogenesis	GO:0035113	0.00216	0.0169	-0.39	0.25	1.34049	-14.9048	WDPCP|0.495700245696;IFT140|0.497885428809;ZBTB16|1.56576173974;MSX2|0.227786752798;EN1|1.56874608756	5	141	273	42845	http://www.ebi.ac.uk/QuickGO/GTerm?id=GO:0035113
	3	3	immune effector process	GO:0002252	0.00221	0.0172	-7.14	-1.12	1.34049	-14.9048	SLC1A3|0.630662644092;ANO6|0.518389199326;ACKR3|0.454064654077;NR4A3|0.46138443947;SPON2|0.440998487235;DSP|0.390333333301;CST3|0.321923280508;PGLYRP2|0.501929012404;TTR|0.071930989025;RASGRP1|0.277991602471;FOLR3|0.214246774539;PMAIP1|0.569431500441;CPN1|0.566073102352;IGLL5|1.64962121185;NOS2|0.595799299715;FER|0.60049808031;HLA-B|0.636547344235;PRKCZ|0.666266484494;OAS2|0.495061922041;FGL2|0.6…	20	1538	273	42845	http://www.ebi.ac.uk/QuickGO/GTerm?id=GO:0002252
	3	3	negative regulation of immune system process	GO:0002683	0.00225	0.0175	-2.09	-0.09	1.34049	-14.9048	ZFP36|0.514538264623;PGLYRP2|0.501929012404;PLCB1|0.619213780976;ZBTB16|1.56576173974;CYP19A1|0.510938602623;FER|0.60049808031;SOCS6|0.627803403799;KITLG|0.653016567699;HLA-B|0.636547344235	9	441	273	42845	http://www.ebi.ac.uk/QuickGO/GTerm?id=GO:0002683
	6	6	fibroblast migration	GO:0010761	0.00228	0.0177	-1.51	0.03	1.34049	-14.9048	CYGB|0.103804950129;WDPCP|0.495700245696;FER|0.60049808031	3	41	273	42845	http://www.ebi.ac.uk/QuickGO/GTerm?id=GO:0010761
	8	6,7,8	oligodendrocyte development	GO:0014003	0.00228	0.0177	-0.72	0.19	1.34049	-14.9048	ASPA|0.591515500665;CNTNAP1|0.609460628899;HDAC10|0.529857625896	3	41	273	42845	http://www.ebi.ac.uk/QuickGO/GTerm?id=GO:0014003
	7	5,6,7	positive regulation of cytokine production involved in immune response	GO:0002720	0.00228	0.0177	-0.87	0.16	1.34049	-14.9048	NR4A3|0.46138443947;SPON2|0.440998487235;PRKCZ|0.666266484494	3	41	273	42845	http://www.ebi.ac.uk/QuickGO/GTerm?id=GO:0002720
	5	4,5	regulation of cell cycle	GO:0051726	0.00229	0.0177	-5.73	-0.83	1.34049	-14.9048	FOXA1|1.73859844213;SESN1|1.5064085516;JUND|0.425057208227;NR4A3|0.46138443947;JUN|0.581769391354;NPPC|0.563304629703;STOX1|0.539929328503;ATRX|0.62582787361;PLCB1|0.619213780976;ATR|0.546379761599;BCL2L1|0.557898631253;NR4A1|0.320170109308;GPSM2|0.564720294159;MSX2|0.227786752798;UBB|0.502239641728;HACD1|0.648936170264;SLC6A4|1.85805930889;SMC3|0.664640705595;CDC14B|0.647404167198;CHEK2|0.645155…	21	1654	273	42845	http://www.ebi.ac.uk/QuickGO/GTerm?id=GO:0051726
	7	5,6,7	negative regulation of DNA metabolic process	GO:0051053	0.0023	0.0178	-1.07	0.12	1.34049	-14.9048	NPPC|0.563304629703;ATR|0.546379761599;SMC3|0.664640705595;TTF1|0.650863619909;CHEK2|0.645155499886	5	143	273	42845	http://www.ebi.ac.uk/QuickGO/GTerm?id=GO:0051053
	5	5	blood coagulation	GO:0007596	0.00232	0.0179	-3.46	-0.37	1.34049	-14.9048	ANO6|0.518389199326;ITGA1|0.451883507595;ITPK1|1.50938354664;RASGRP1|0.277991602471;TF|0.17692714019;PDE10A|0.609929657928;RAPGEF4|0.496449704049;NOS2|0.595799299715;TFPI2|0.639384846241;STX2|0.595948037761;PRKCZ|0.666266484494	11	621	273	42845	http://www.ebi.ac.uk/QuickGO/GTerm?id=GO:0007596
	6	6	cellular response to decreased oxygen levels	GO:0036294	0.00232	0.0179	-2	-0.07	1.34049	-14.9048	UCN3|3.34856312481;STOX1|0.539929328503;CA9|0.375720322822;NDNF|1.74807261901;PMAIP1|0.569431500441;UBB|0.502239641728	6	209	273	42845	http://www.ebi.ac.uk/QuickGO/GTerm?id=GO:0036294
	8	5,6,7,8	positive regulation of apoptotic signaling pathway	GO:2001235	0.00232	0.0179	-1.84	-0.04	1.34049	-14.9048	ATF3|0.234932876289;BCL2L1|0.557898631253;PMAIP1|0.569431500441;UBB|0.502239641728;SIGLEC1|0.586185942965;BIK|0.661971830907	6	209	273	42845	http://www.ebi.ac.uk/QuickGO/GTerm?id=GO:2001235
	6	5,6	protein complex assembly	GO:0006461	0.00235	0.018	-6.65	-1.02	1.34049	-14.9048	ANO6|0.518389199326;BAIAP2L1|0.623223465226;JUN|0.581769391354;TRPM1|0.323076923133;PRLR|0.529426538295;ATRX|0.62582787361;COL16A1|0.614794656081;RASGRP1|0.277991602471;CD2AP|0.535839103302;RAP1GDS1|0.495245641987;RTN4|0.573264781517;TRPM3|0.603587731034;PMAIP1|0.569431500441;FER|0.60049808031;ARHGAP6|0.630875853748;SMAD6|0.629189007979;OTX2|0.596500624728;SLC6A4|1.85805930889;BIK|0.661971830907;…	27	2349	273	42845	http://www.ebi.ac.uk/QuickGO/GTerm?id=GO:0006461
	4	4	protein complex biogenesis	GO:0070271	0.00236	0.0181	-6.65	-1.02	1.34049	-14.9048	ANO6|0.518389199326;BAIAP2L1|0.623223465226;JUN|0.581769391354;TRPM1|0.323076923133;PRLR|0.529426538295;ATRX|0.62582787361;COL16A1|0.614794656081;RASGRP1|0.277991602471;CD2AP|0.535839103302;RAP1GDS1|0.495245641987;RTN4|0.573264781517;TRPM3|0.603587731034;PMAIP1|0.569431500441;FER|0.60049808031;ARHGAP6|0.630875853748;SMAD6|0.629189007979;OTX2|0.596500624728;SLC6A4|1.85805930889;BIK|0.661971830907;…	27	2350	273	42845	http://www.ebi.ac.uk/QuickGO/GTerm?id=GO:0070271
	8	7,8	positive regulation of T cell differentiation	GO:0045582	0.00237	0.0181	-1.35	0.06	1.34049	-14.9048	RASGRP1|0.277991602471;ZBTB16|1.56576173974;CD83|0.375086266268;PRKCZ|0.666266484494	4	87	273	42845	http://www.ebi.ac.uk/QuickGO/GTerm?id=GO:0045582
	8	5,7,8	cardiac conduction	GO:0061337	0.00244	0.0186	-1.46	0.04	1.34049	-14.9048	NPPC|0.563304629703;SCN4B|0.421548117287;DSP|0.390333333301;SCN5A|1.68154269978;CACNA1D|0.62739893833	5	145	273	42845	http://www.ebi.ac.uk/QuickGO/GTerm?id=GO:0061337
	9	8,9	positive regulation of alpha-beta T cell differentiation	GO:0046638	0.00244	0.0186	-0.19	0.29	1.34049	-14.9048	ZBTB16|1.56576173974;CD83|0.375086266268;PRKCZ|0.666266484494	3	42	273	42845	http://www.ebi.ac.uk/QuickGO/GTerm?id=GO:0046638
	4	4	leukocyte activation involved in immune response	GO:0002366	0.00246	0.0187	-5	-0.69	1.34049	-14.9048	ANO6|0.518389199326;NR4A3|0.46138443947;DSP|0.390333333301;CST3|0.321923280508;PGLYRP2|0.501929012404;TTR|0.071930989025;RASGRP1|0.277991602471;FOLR3|0.214246774539;FER|0.60049808031;HLA-B|0.636547344235;PRKCZ|0.666266484494;FGL2|0.601126472001	12	720	273	42845	http://www.ebi.ac.uk/QuickGO/GTerm?id=GO:0002366
	6	4,5,6	transmembrane transport	GO:0055085	0.00246	0.0187	-10.57	-1.82	1.34049	-14.9048	SLC1A3|0.630662644092;ANO6|0.518389199326;GNB5|0.537449971545;SLC2A12|0.323016319719;SLC17A8|1.61790878801;SCN4B|0.421548117287;CHRNA4|1.54004944394;SLC2A9|1.6841455888;SLC12A8|0.486970684097;TRPM1|0.323076923133;SLCO1C1|0.431309904118;STEAP1|0.383539537512;CLIC6|0.207350360696;SLC5A7|0.566630114777;TF|0.17692714019;GBAS|0.492140265989;ABCA10|1.55746445507;CEMIP|0.370625302941;SLC6A13|0.457103064…	36	3455	273	42845	http://www.ebi.ac.uk/QuickGO/GTerm?id=GO:0055085
	5	5	hemostasis	GO:0007599	0.00246	0.0187	-3.46	-0.37	1.34049	-14.9048	ANO6|0.518389199326;ITGA1|0.451883507595;ITPK1|1.50938354664;RASGRP1|0.277991602471;TF|0.17692714019;PDE10A|0.609929657928;RAPGEF4|0.496449704049;NOS2|0.595799299715;TFPI2|0.639384846241;STX2|0.595948037761;PRKCZ|0.666266484494	11	626	273	42845	http://www.ebi.ac.uk/QuickGO/GTerm?id=GO:0007599
	8	8	sodium ion transport	GO:0006814	0.00248	0.0188	-2.01	-0.07	1.34049	-14.9048	ANO6|0.518389199326;SLC17A8|1.61790878801;SCN4B|0.421548117287;SLC5A7|0.566630114777;SCN5A|1.68154269978;SCNN1A|1.82949932324;SLC13A4|0.605857891677;NEDD4|0.655092256273	8	364	273	42845	http://www.ebi.ac.uk/QuickGO/GTerm?id=GO:0006814
	5	5	cellular response to radiation	GO:0071478	0.0025	0.0188	-1.65	0	1.34049	-14.9048	GNB5|0.537449971545;TRPM1|0.323076923133;ATR|0.546379761599;BCL2L1|0.557898631253;NEDD4|0.655092256273;CHEK2|0.645155499886	6	212	273	42845	http://www.ebi.ac.uk/QuickGO/GTerm?id=GO:0071478
	5	5	response to ketone	GO:1901654	0.0025	0.0188	-2.21	-0.12	1.34049	-14.9048	UCN3|3.34856312481;FOS|0.478696603221;TH|2.15489869251;SOCS3|0.448123620266;BCL2L1|0.557898631253;CA9|0.375720322822	6	212	273	42845	http://www.ebi.ac.uk/QuickGO/GTerm?id=GO:1901654
	6	5,6	G-protein coupled receptor signaling pathway, coupled to cyclic nucleotide second messenger	GO:0007187	0.00253	0.019	0.77	0.49	1.34049	-14.9048	UCN3|3.34856312481;MC4R|1.50455756517;VIP|1.69691876765;RGS1|0.412105263137;GPR149|1.61363636378;GLP1R|0.663372002118;CACNA1D|0.62739893833	7	286	273	42845	http://www.ebi.ac.uk/QuickGO/GTerm?id=GO:0007187
	10	6,9,10	axon guidance	GO:0007411	0.00254	0.019	-2.58	-0.19	1.34049	-14.9048	ITGA1|0.451883507595;NR4A3|0.46138443947;SPON2|0.440998487235;COL4A4|0.554274526696;RPS6KA5|0.630011170563;SCN5A|1.68154269978;OTX2|0.596500624728;TRPC4|0.610273800542;CNTNAP1|0.609460628899;CACNA1D|0.62739893833	10	537	273	42845	http://www.ebi.ac.uk/QuickGO/GTerm?id=GO:0007411
	2	2	presynaptic process involved in chemical synaptic transmission	GO:0099531	0.00255	0.019	-1.5	0.03	1.34049	-14.9048	CPLX3|0.561082662805;SLC5A7|0.566630114777;SYT10|0.478260869704;SLC6A2|1.52986518273;SLC6A4|1.85805930889;STX2|0.595948037761	6	213	273	42845	http://www.ebi.ac.uk/QuickGO/GTerm?id=GO:0099531
	6	6	nephric duct morphogenesis	GO:0072178	0.00256	0.019	-0.01	0.33	1.34049	-14.9048	AHI1|0.608256289024;PAX2|1.66908431578	2	12	273	42845	http://www.ebi.ac.uk/QuickGO/GTerm?id=GO:0072178
	9	5,8,9	negative regulation of vascular endothelial growth factor receptor signaling pathway	GO:0030948	0.00256	0.019	-0.39	0.26	1.34049	-14.9048	NEDD4|0.655092256273;MMRN2|0.6280476954	2	12	273	42845	http://www.ebi.ac.uk/QuickGO/GTerm?id=GO:0030948
	6	6	regulation of type B pancreatic cell proliferation	GO:0061469	0.00256	0.019	-0.83	0.17	1.34049	-14.9048	NR4A3|0.46138443947;NR4A1|0.320170109308	2	12	273	42845	http://www.ebi.ac.uk/QuickGO/GTerm?id=GO:0061469
	12	8,9,10,12	retinal rod cell development	GO:0046548	0.00256	0.019	-0.74	0.18	1.34049	-14.9048	TRPM1|0.323076923133;RORB|0.560224089735	2	12	273	42845	http://www.ebi.ac.uk/QuickGO/GTerm?id=GO:0046548
	8	6,7,8	calcium activated phospholipid scrambling	GO:0061588	0.00256	0.019	-0.53	0.23	1.34049	-14.9048	ANO6|0.518389199326;ANO3|0.567425793158	2	12	273	42845	http://www.ebi.ac.uk/QuickGO/GTerm?id=GO:0061588
	7	6,7	positive regulation of myeloid leukocyte cytokine production involved in immune response	GO:0061081	0.00256	0.019	-0.69	0.19	1.34049	-14.9048	NR4A3|0.46138443947;SPON2|0.440998487235	2	12	273	42845	http://www.ebi.ac.uk/QuickGO/GTerm?id=GO:0061081
	4	4	single-organism biosynthetic process	GO:0044711	0.00256	0.019	-9.59	-1.62	1.34049	-14.9048	SLC1A3|0.630662644092;CYGB|0.103804950129;TH|2.15489869251;PTGDS|0.548950962534;ATF3|0.234932876289;MC4R|1.50455756517;OGN|0.157656731776;NPPC|0.563304629703;VIP|1.69691876765;PRLR|0.529426538295;AK7|0.587931034479;ATRX|0.62582787361;AK9|0.526600541131;SLC5A7|0.566630114777;KL|0.276778819679;PLA2G4B|0.563646789161;GBAS|0.492140265989;ENO2|1.51962616845;CEMIP|0.370625302941;CYP19A1|0.510938602623;…	31	2845	273	42845	http://www.ebi.ac.uk/QuickGO/GTerm?id=GO:0044711
	5	4,5	cell activation involved in immune response	GO:0002263	0.00257	0.0191	-5	-0.69	1.34049	-14.9048	ANO6|0.518389199326;NR4A3|0.46138443947;DSP|0.390333333301;CST3|0.321923280508;PGLYRP2|0.501929012404;TTR|0.071930989025;RASGRP1|0.277991602471;FOLR3|0.214246774539;FER|0.60049808031;HLA-B|0.636547344235;PRKCZ|0.666266484494;FGL2|0.601126472001	12	724	273	42845	http://www.ebi.ac.uk/QuickGO/GTerm?id=GO:0002263
	4	4	coagulation	GO:0050817	0.00259	0.0191	-3.46	-0.37	1.34049	-14.9048	ANO6|0.518389199326;ITGA1|0.451883507595;ITPK1|1.50938354664;RASGRP1|0.277991602471;TF|0.17692714019;PDE10A|0.609929657928;RAPGEF4|0.496449704049;NOS2|0.595799299715;TFPI2|0.639384846241;STX2|0.595948037761;PRKCZ|0.666266484494	11	630	273	42845	http://www.ebi.ac.uk/QuickGO/GTerm?id=GO:0050817
	4	4	organelle localization	GO:0051640	0.00259	0.0191	-3.89	-0.46	1.34049	-14.9048	TH|2.15489869251;NR4A3|0.46138443947;CPLX3|0.561082662805;AHI1|0.608256289024;RASGRP1|0.277991602471;SYT10|0.478260869704;GPSM2|0.564720294159;RAB34|0.312327919481;UBB|0.502239641728;FER|0.60049808031;MYO5B|0.622693727117;STX2|0.595948037761;PRKCZ|0.666266484494	13	822	273	42845	http://www.ebi.ac.uk/QuickGO/GTerm?id=GO:0051640
	9	7,8,9	positive regulation of cyclic nucleotide biosynthetic process	GO:0030804	0.00259	0.0191	-0.41	0.25	1.34049	-14.9048	MC4R|1.50455756517;NPPC|0.563304629703;VIP|1.69691876765;NOS2|0.595799299715;GLP1R|0.663372002118	5	147	273	42845	http://www.ebi.ac.uk/QuickGO/GTerm?id=GO:0030804
	9	5,8,9	neuron projection guidance	GO:0097485	0.00261	0.0192	-2.58	-0.19	1.34049	-14.9048	ITGA1|0.451883507595;NR4A3|0.46138443947;SPON2|0.440998487235;COL4A4|0.554274526696;RPS6KA5|0.630011170563;SCN5A|1.68154269978;OTX2|0.596500624728;TRPC4|0.610273800542;CNTNAP1|0.609460628899;CACNA1D|0.62739893833	10	539	273	42845	http://www.ebi.ac.uk/QuickGO/GTerm?id=GO:0097485
	5	4,5	neurotransmitter metabolic process	GO:0042133	0.00262	0.0192	0.25	0.38	1.34049	-14.9048	TH|2.15489869251;SLC5A7|0.566630114777;SLC6A4|1.85805930889	3	43	273	42845	http://www.ebi.ac.uk/QuickGO/GTerm?id=GO:0042133
	7	7	inorganic ion homeostasis	GO:0098771	0.00265	0.0194	-4.96	-0.68	1.34049	-14.9048	SLC35G1|0.34126300972;TRPM1|0.323076923133;STEAP1|0.383539537512;UTS2R|1.66394399028;TF|0.17692714019;KL|0.276778819679;PYGM|1.51881096122;CEMIP|0.370625302941;RAP1GDS1|0.495245641987;SCNN1A|1.82949932324;UBB|0.502239641728;MELTF|0.657857575019;GLP1R|0.663372002118;TRPC4|0.610273800542	14	924	273	42845	http://www.ebi.ac.uk/QuickGO/GTerm?id=GO:0098771
	4	4	response to toxic substance	GO:0009636	0.00266	0.0194	-3.09	-0.3	1.34049	-14.9048	SLC1A3|0.630662644092;SESN1|1.5064085516;FOS|0.478696603221;CYGB|0.103804950129;TH|2.15489869251;CST3|0.321923280508;SOD3|0.480676656336;SLC6A4|1.85805930889	8	368	273	42845	http://www.ebi.ac.uk/QuickGO/GTerm?id=GO:0009636
	6	6	cellular response to organic cyclic compound	GO:0071407	0.00266	0.0194	-3.54	-0.39	1.34049	-14.9048	FOXA1|1.73859844213;TH|2.15489869251;NR4A3|0.46138443947;RORB|0.560224089735;NR4A1|0.320170109308;MSX2|0.227786752798;PPP3CA|0.657457706233;SLC6A4|1.85805930889;NEDD4|0.655092256273;DYX1C1|0.642871036922;THRAP3|0.591402013742;CHEK2|0.645155499886	12	727	273	42845	http://www.ebi.ac.uk/QuickGO/GTerm?id=GO:0071407
	5	4,5	single-organism organelle organization	GO:1902589	0.00266	0.0194	-12.44	-2.2	1.34049	-14.9048	HOOK1|0.533653846077;SLC1A3|0.630662644092;CEP135|0.497014925467;RFX3|0.578394113214;WDPCP|0.495700245696;BAIAP2L1|0.623223465226;NEFM|1.74371257505;DSP|0.390333333301;IFT140|0.497885428809;AHI1|0.608256289024;SSX2IP|0.533596837813;STOX1|0.539929328503;AK7|0.587931034479;ATRX|0.62582787361;PLCB1|0.619213780976;TF|0.17692714019;CD2AP|0.535839103302;BCL2L1|0.557898631253;SYT10|0.478260869704;SPAG17…	46	4753	273	42845	http://www.ebi.ac.uk/QuickGO/GTerm?id=GO:1902589
	5	5	regulation of defense response	GO:0031347	0.00267	0.0195	-4.23	-0.53	1.34049	-14.9048	SLC1A3|0.630662644092;FOS|0.478696603221;ACKR3|0.454064654077;ZFP36|0.514538264623;JUN|0.581769391354;SOCS3|0.448123620266;PGLYRP2|0.501929012404;RASGRP1|0.277991602471;RPS6KA5|0.630011170563;CYP19A1|0.510938602623;CPN1|0.566073102352;UBB|0.502239641728;NOS2|0.595799299715;PPP3CA|0.657457706233;HLA-B|0.636547344235	15	1027	273	42845	http://www.ebi.ac.uk/QuickGO/GTerm?id=GO:0031347
	5	5	regulation of hydrolase activity	GO:0051336	0.00273	0.0199	-7.72	-1.24	1.34049	-14.9048	SSPO|0.483689538888;GNB5|0.537449971545;PPP4R4|0.605942555468;ITGA1|0.451883507595;JUN|0.581769391354;RGS22|0.460735009779;CST3|0.321923280508;RGS1|0.412105263137;RASGRP1|0.277991602471;RGS12|0.537145819007;PLCB1|0.619213780976;KL|0.276778819679;STXBP5L|0.380881624664;RAPGEF4|0.496449704049;RAP1GDS1|0.495245641987;ARFGAP3|0.628277912827;PAX2|1.66908431578;PMAIP1|0.569431500441;CYR61|0.49285243025…	27	2375	273	42845	http://www.ebi.ac.uk/QuickGO/GTerm?id=GO:0051336
	5	5	sensory perception	GO:0007600	0.00274	0.0199	-5.91	-0.87	1.34049	-14.9048	SLC1A3|0.630662644092;TH|2.15489869251;SLC17A8|1.61790878801;CHRNA4|1.54004944394;LRAT|0.197407438767;VIP|1.69691876765;TRPM1|0.323076923133;SYT10|0.478260869704;RORB|0.560224089735;CEMIP|0.370625302941;TRPM3|0.603587731034;RPGR|0.583993863612;MMP24|6.53163444471;PAX2|1.66908431578;RLBP1|0.253074916141;SCNN1A|1.82949932324;CACNA1D|0.62739893833	17	1240	273	42845	http://www.ebi.ac.uk/QuickGO/GTerm?id=GO:0007600
	4	4	regulation of anatomical structure size	GO:0090066	0.00278	0.0201	-2.91	-0.26	1.34049	-14.9048	ANO6|0.518389199326;BAIAP2L1|0.623223465226;ITGA1|0.451883507595;NPPC|0.563304629703;VIP|1.69691876765;UTS2R|1.66394399028;RTN4|0.573264781517;PAX2|1.66908431578;GOLGA4|0.645894899179;NOS2|0.595799299715;FER|0.60049808031;SLC6A4|1.85805930889	12	731	273	42845	http://www.ebi.ac.uk/QuickGO/GTerm?id=GO:0090066
	7	7	chordate embryonic development	GO:0043009	0.00278	0.0201	-3.1	-0.3	1.34049	-14.9048	FOXA1|1.73859844213;SOCS3|0.448123620266;IFT140|0.497885428809;ITPK1|1.50938354664;BCL2L1|0.557898631253;MKL2|0.581646964486;SPEF2|0.449577658948;PAX2|1.66908431578;CYR61|0.492852430254;WDR60|0.575016670329;OTX2|0.596500624728;EN1|1.56874608756	12	731	273	42845	http://www.ebi.ac.uk/QuickGO/GTerm?id=GO:0043009
	6	4,5,6	negative regulation of signal transduction	GO:0009968	0.00278	0.0201	-5.17	-0.72	1.34049	-14.9048	SESN1|1.5064085516;ACKR3|0.454064654077;ITGA1|0.451883507595;ATF3|0.234932876289;SOCS3|0.448123620266;RGS22|0.460735009779;RGS1|0.412105263137;C1QL4|1.57354617992;RGS12|0.537145819007;BCL2L1|0.557898631253;PSCA|1.62526095995;UBB|0.502239641728;SMAD6|0.629189007979;SOCS6|0.627803403799;NEDD4|0.655092256273;ZMYND11|0.653111190539;RASA2|0.599977868565;MMRN2|0.6280476954;PRKCZ|0.666266484494	19	1459	273	42845	http://www.ebi.ac.uk/QuickGO/GTerm?id=GO:0009968
	6	6	heart contraction	GO:0060047	0.00278	0.0201	-1.97	-0.07	1.34049	-14.9048	TH|2.15489869251;NPPC|0.563304629703;SCN4B|0.421548117287;DSP|0.390333333301;SCN5A|1.68154269978;GLP1R|0.663372002118;CACNA1D|0.62739893833	7	291	273	42845	http://www.ebi.ac.uk/QuickGO/GTerm?id=GO:0060047
	4	4	reactive oxygen species metabolic process	GO:0072593	0.00278	0.0201	-2.48	-0.17	1.34049	-14.9048	SESN1|1.5064085516;CYGB|0.103804950129;SOD3|0.480676656336;PAX2|1.66908431578;PMAIP1|0.569431500441;CYR61|0.492852430254;NOS2|0.595799299715	7	291	273	42845	http://www.ebi.ac.uk/QuickGO/GTerm?id=GO:0072593
	6	5,6	programmed cell death involved in cell development	GO:0010623	0.00279	0.0201	-0.22	0.29	1.34049	-14.9048	PAX2|1.66908431578;CYR61|0.492852430254;KITLG|0.653016567699	3	44	273	42845	http://www.ebi.ac.uk/QuickGO/GTerm?id=GO:0010623
	11	7,8,9,11	eye photoreceptor cell development	GO:0042462	0.00279	0.0201	-0.33	0.27	1.34049	-14.9048	TH|2.15489869251;TRPM1|0.323076923133;RORB|0.560224089735	3	44	273	42845	http://www.ebi.ac.uk/QuickGO/GTerm?id=GO:0042462
	6	5,6	immune response-regulating cell surface receptor signaling pathway	GO:0002768	0.00284	0.0204	-3.81	-0.44	1.34049	-14.9048	FOS|0.478696603221;NR4A3|0.46138443947;JUN|0.581769391354;RASGRP1|0.277991602471;KL|0.276778819679;NR4A1|0.320170109308;RPS6KA5|0.630011170563;UBB|0.502239641728;IGLL5|1.64962121185;FER|0.60049808031;PPP3CA|0.657457706233;KITLG|0.653016567699	12	733	273	42845	http://www.ebi.ac.uk/QuickGO/GTerm?id=GO:0002768
	6	5,6	morphogenesis of an epithelium	GO:0002009	0.00285	0.0204	-3.54	-0.39	1.34049	-14.9048	FOXA1|1.73859844213;SOCS3|0.448123620266;AHI1|0.608256289024;STOX1|0.539929328503;MATK|0.45489690719;PAX2|1.66908431578;MSX2|0.227786752798;CA9|0.375720322822;UBB|0.502239641728;CYR61|0.492852430254;CCDC39|0.583504002851	11	638	273	42845	http://www.ebi.ac.uk/QuickGO/GTerm?id=GO:0002009
	5	5	regulation of fibroblast proliferation	GO:0048145	0.0029	0.0208	0.06	0.35	1.34049	-14.9048	JUN|0.581769391354;UTS2R|1.66394399028;C1QL4|1.57354617992;PMAIP1|0.569431500441	4	92	273	42845	http://www.ebi.ac.uk/QuickGO/GTerm?id=GO:0048145
	5	5	cellular response to oxygen levels	GO:0071453	0.00293	0.0208	-2	-0.07	1.34049	-14.9048	UCN3|3.34856312481;STOX1|0.539929328503;CA9|0.375720322822;NDNF|1.74807261901;PMAIP1|0.569431500441;UBB|0.502239641728	6	219	273	42845	http://www.ebi.ac.uk/QuickGO/GTerm?id=GO:0071453
	4	4	female pregnancy	GO:0007565	0.00293	0.0208	-2.24	-0.12	1.34049	-14.9048	PRL|2.85983695415;FOS|0.478696603221;AGRP|3.0376984127;PRLR|0.529426538295;CST3|0.321923280508;COL16A1|0.614794656081	6	219	273	42845	http://www.ebi.ac.uk/QuickGO/GTerm?id=GO:0007565
	6	5,6	cartilage development	GO:0051216	0.00293	0.0208	-1.97	-0.07	1.34049	-14.9048	BMP3|0.416210295628;NPPC|0.563304629703;ZBTB16|1.56576173974;MSX2|0.227786752798;CYR61|0.492852430254;TRIP11|0.63941988031	6	219	273	42845	http://www.ebi.ac.uk/QuickGO/GTerm?id=GO:0051216
	10	4,7,9,10	leukocyte degranulation	GO:0043299	0.00293	0.0208	-4.53	-0.59	1.34049	-14.9048	ANO6|0.518389199326;NR4A3|0.46138443947;DSP|0.390333333301;CST3|0.321923280508;TTR|0.071930989025;RASGRP1|0.277991602471;FOLR3|0.214246774539;FER|0.60049808031;HLA-B|0.636547344235;FGL2|0.601126472001	10	548	273	42845	http://www.ebi.ac.uk/QuickGO/GTerm?id=GO:0043299
	5	5	heart process	GO:0003015	0.00295	0.0209	-1.97	-0.07	1.34049	-14.9048	TH|2.15489869251;NPPC|0.563304629703;SCN4B|0.421548117287;DSP|0.390333333301;SCN5A|1.68154269978;GLP1R|0.663372002118;CACNA1D|0.62739893833	7	294	273	42845	http://www.ebi.ac.uk/QuickGO/GTerm?id=GO:0003015
	4	4	mating	GO:0007618	0.00298	0.0211	0.83	0.5	1.34049	-14.9048	TH|2.15489869251;VIP|1.69691876765;SLC6A4|1.85805930889	3	45	273	42845	http://www.ebi.ac.uk/QuickGO/GTerm?id=GO:0007618
	4	4	ammonium ion metabolic process	GO:0097164	0.003	0.0211	-2.5	-0.18	1.34049	-14.9048	TH|2.15489869251;TPH2|1.94914922746;ENPP2|0.317434210565;SLC5A7|0.566630114777;PLA2G4B|0.563646789161;TPH1|0.130018001774	6	220	273	42845	http://www.ebi.ac.uk/QuickGO/GTerm?id=GO:0097164
	8	7,8	catecholamine uptake	GO:0090493	0.00301	0.0211	0.45	0.43	1.34049	-14.9048	SLC6A2|1.52986518273;SLC6A4|1.85805930889	2	13	273	42845	http://www.ebi.ac.uk/QuickGO/GTerm?id=GO:0090493
	10	3,9,10	dopamine uptake involved in synaptic transmission	GO:0051583	0.00301	0.0211	0.45	0.43	1.34049	-14.9048	SLC6A2|1.52986518273;SLC6A4|1.85805930889	2	13	273	42845	http://www.ebi.ac.uk/QuickGO/GTerm?id=GO:0051583
	8	6,7,8	catecholamine uptake involved in synaptic transmission	GO:0051934	0.00301	0.0211	0.45	0.43	1.34049	-14.9048	SLC6A2|1.52986518273;SLC6A4|1.85805930889	2	13	273	42845	http://www.ebi.ac.uk/QuickGO/GTerm?id=GO:0051934
	5	5	AV node cell to bundle of His cell communication	GO:0086067	0.00301	0.0211	0.15	0.37	1.34049	-14.9048	SCN4B|0.421548117287;SCN5A|1.68154269978	2	13	273	42845	http://www.ebi.ac.uk/QuickGO/GTerm?id=GO:0086067
	6	5,6	regulation of nuclear cell cycle DNA replication	GO:0033262	0.00301	0.0211	-0.39	0.25	1.34049	-14.9048	ATRX|0.62582787361;CHEK2|0.645155499886	2	13	273	42845	http://www.ebi.ac.uk/QuickGO/GTerm?id=GO:0033262
	7	7	vitamin A metabolic process	GO:0006776	0.00301	0.0211	-1.3	0.07	1.34049	-14.9048	LRAT|0.197407438767;RLBP1|0.253074916141	2	13	273	42845	http://www.ebi.ac.uk/QuickGO/GTerm?id=GO:0006776
	9	8,9	dopamine uptake	GO:0090494	0.00301	0.0211	0.45	0.43	1.34049	-14.9048	SLC6A2|1.52986518273;SLC6A4|1.85805930889	2	13	273	42845	http://www.ebi.ac.uk/QuickGO/GTerm?id=GO:0090494
	6	5,6	serotonin metabolic process	GO:0042428	0.00301	0.0211	0.6	0.46	1.34049	-14.9048	TPH2|1.94914922746;TPH1|0.130018001774	2	13	273	42845	http://www.ebi.ac.uk/QuickGO/GTerm?id=GO:0042428
	6	6	intraciliary transport	GO:0042073	0.00302	0.0211	-1.01	0.13	1.34049	-14.9048	IFT140|0.497885428809;SSX2IP|0.533596837813;WDR60|0.575016670329;TRIP11|0.63941988031	4	93	273	42845	http://www.ebi.ac.uk/QuickGO/GTerm?id=GO:0042073
	4	3,4	regulation of multi-organism process	GO:0043900	0.00305	0.0212	-2.34	-0.14	1.34049	-14.9048	SLC1A3|0.630662644092;ACKR3|0.454064654077;PTGDS|0.548950962534;JUN|0.581769391354;NPPC|0.563304629703;VIP|1.69691876765;PLCB1|0.619213780976;GPR149|1.61363636378;NOS2|0.595799299715;SMC3|0.664640705595	10	551	273	42845	http://www.ebi.ac.uk/QuickGO/GTerm?id=GO:0043900
	5	4,5	positive regulation of cell motility	GO:2000147	0.00306	0.0213	-3.16	-0.31	1.34049	-14.9048	ANO6|0.518389199326;JUN|0.581769391354;ENPP2|0.317434210565;TF|0.17692714019;CEMIP|0.370625302941;RTN4|0.573264781517;CYR61|0.492852430254;FER|0.60049808031;KITLG|0.653016567699	9	462	273	42845	http://www.ebi.ac.uk/QuickGO/GTerm?id=GO:2000147
	6	6	embryo development ending in birth or egg hatching	GO:0009792	0.0031	0.0215	-3.1	-0.3	1.34049	-14.9048	FOXA1|1.73859844213;SOCS3|0.448123620266;IFT140|0.497885428809;ITPK1|1.50938354664;BCL2L1|0.557898631253;MKL2|0.581646964486;SPEF2|0.449577658948;PAX2|1.66908431578;CYR61|0.492852430254;WDR60|0.575016670329;OTX2|0.596500624728;EN1|1.56874608756	12	741	273	42845	http://www.ebi.ac.uk/QuickGO/GTerm?id=GO:0009792
	8	8	chloride transport	GO:0006821	0.00313	0.0217	-1.87	-0.05	1.34049	-14.9048	SLC1A3|0.630662644092;ANO6|0.518389199326;CLIC6|0.207350360696;ANO2|0.537786774746;ANO3|0.567425793158;GABRA2|0.657032518177	6	222	273	42845	http://www.ebi.ac.uk/QuickGO/GTerm?id=GO:0006821
	4	4	fibroblast proliferation	GO:0048144	0.00314	0.0217	0.06	0.35	1.34049	-14.9048	JUN|0.581769391354;UTS2R|1.66394399028;C1QL4|1.57354617992;PMAIP1|0.569431500441	4	94	273	42845	http://www.ebi.ac.uk/QuickGO/GTerm?id=GO:0048144
	8	6,7,8	positive regulation of nucleotide biosynthetic process	GO:0030810	0.00317	0.0218	-0.41	0.25	1.34049	-14.9048	MC4R|1.50455756517;NPPC|0.563304629703;VIP|1.69691876765;NOS2|0.595799299715;GLP1R|0.663372002118	5	154	273	42845	http://www.ebi.ac.uk/QuickGO/GTerm?id=GO:0030810
	9	7,8,9	positive regulation of purine nucleotide biosynthetic process	GO:1900373	0.00317	0.0218	-0.41	0.25	1.34049	-14.9048	MC4R|1.50455756517;NPPC|0.563304629703;VIP|1.69691876765;NOS2|0.595799299715;GLP1R|0.663372002118	5	154	273	42845	http://www.ebi.ac.uk/QuickGO/GTerm?id=GO:1900373
	7	7	monovalent inorganic cation transport	GO:0015672	0.00317	0.0218	-1.79	-0.03	1.34049	-14.9048	SLC1A3|0.630662644092;ANO6|0.518389199326;SLC2A12|0.323016319719;SLC17A8|1.61790878801;SCN4B|0.421548117287;CHRNA4|1.54004944394;SLC2A9|1.6841455888;VIP|1.69691876765;SLC5A7|0.566630114777;SCN5A|1.68154269978;SCNN1A|1.82949932324;SLC6A2|1.52986518273;SLC13A4|0.605857891677;SLC6A4|1.85805930889;NEDD4|0.655092256273;SLC2A11|0.657697876325;CACNA1D|0.62739893833	17	1258	273	42845	http://www.ebi.ac.uk/QuickGO/GTerm?id=GO:0015672
	6	6	phenol-containing compound biosynthetic process	GO:0046189	0.00317	0.0218	0.89	0.52	1.34049	-14.9048	TH|2.15489869251;TPH2|1.94914922746;TPH1|0.130018001774	3	46	273	42845	http://www.ebi.ac.uk/QuickGO/GTerm?id=GO:0046189
	7	5,6,7	membrane repolarization	GO:0086009	0.00317	0.0218	-0.23	0.29	1.34049	-14.9048	SCN4B|0.421548117287;SCN5A|1.68154269978;CACNA1D|0.62739893833	3	46	273	42845	http://www.ebi.ac.uk/QuickGO/GTerm?id=GO:0086009
	6	6	regulation of mitochondrion organization	GO:0010821	0.00317	0.0218	-1.77	-0.03	1.34049	-14.9048	SLC1A3|0.630662644092;MARCH5|0.621032585686;NEFM|1.74371257505;STOX1|0.539929328503;BCL2L1|0.557898631253;PMAIP1|0.569431500441;VPS13C|0.658971892695;BIK|0.661971830907	8	379	273	42845	http://www.ebi.ac.uk/QuickGO/GTerm?id=GO:0010821
	6	5,6	osteoblast differentiation	GO:0001649	0.0032	0.0219	-2.2	-0.11	1.34049	-14.9048	BMP3|0.416210295628;JUND|0.425057208227;NPPC|0.563304629703;RORB|0.560224089735;MSX2|0.227786752798;CYR61|0.492852430254	6	223	273	42845	http://www.ebi.ac.uk/QuickGO/GTerm?id=GO:0001649
	5	5	myeloid cell activation involved in immune response	GO:0002275	0.00321	0.0219	-4.53	-0.59	1.34049	-14.9048	ANO6|0.518389199326;NR4A3|0.46138443947;DSP|0.390333333301;CST3|0.321923280508;TTR|0.071930989025;RASGRP1|0.277991602471;FOLR3|0.214246774539;FER|0.60049808031;HLA-B|0.636547344235;FGL2|0.601126472001	10	555	273	42845	http://www.ebi.ac.uk/QuickGO/GTerm?id=GO:0002275
	6	6	adherens junction organization	GO:0034332	0.00326	0.0222	-1.38	0.05	1.34049	-14.9048	WDPCP|0.495700245696;DSP|0.390333333301;COL16A1|0.614794656081;ARHGAP6|0.630875853748;CDH9|0.558660365827	5	155	273	42845	http://www.ebi.ac.uk/QuickGO/GTerm?id=GO:0034332
	7	7	regulation of phospholipase activity	GO:0010517	0.00326	0.0222	-1.24	0.08	1.34049	-14.9048	RASGRP1|0.277991602471;CYR61|0.492852430254;ARHGAP6|0.630875853748;PRKCZ|0.666266484494	4	95	273	42845	http://www.ebi.ac.uk/QuickGO/GTerm?id=GO:0010517
	4	4	cellular response to stress	GO:0033554	0.00328	0.0223	-10.2	-1.75	1.34049	-14.9048	SLC1A3|0.630662644092;UCN3|3.34856312481;SESN1|1.5064085516;FOS|0.478696603221;ACKR3|0.454064654077;NEFM|1.74371257505;ZFP36|0.514538264623;NR4A3|0.46138443947;JUN|0.581769391354;ATF3|0.234932876289;CHRNA4|1.54004944394;CST3|0.321923280508;STOX1|0.539929328503;ATRX|0.62582787361;RASGRP1|0.277991602471;PLCB1|0.619213780976;TF|0.17692714019;ATR|0.546379761599;BCL2L1|0.557898631253;PLA2G4B|0.5636467…	35	3390	273	42845	http://www.ebi.ac.uk/QuickGO/GTerm?id=GO:0033554
	8	7,8	negative regulation of protein phosphorylation	GO:0001933	0.00333	0.0226	-2.39	-0.15	1.34049	-14.9048	JUN|0.581769391354;ATF3|0.234932876289;SOCS3|0.448123620266;C1QL4|1.57354617992;PSCA|1.62526095995;SMAD6|0.629189007979;SOCS6|0.627803403799;ZMYND11|0.653111190539;PRKCZ|0.666266484494	9	468	273	42845	http://www.ebi.ac.uk/QuickGO/GTerm?id=GO:0001933
	6	5,6	lipid transport	GO:0006869	0.00333	0.0226	-3.12	-0.3	1.34049	-14.9048	ANO6|0.518389199326;LRAT|0.197407438767;SLCO1C1|0.431309904118;APOLD1|0.362903225821;ABCA10|1.55746445507;CYP19A1|0.510938602623;NOS2|0.595799299715;ANO3|0.567425793158;OSBPL6|0.648025223834;GULP1|0.654593578107	10	558	273	42845	http://www.ebi.ac.uk/QuickGO/GTerm?id=GO:0006869
	5	4,5	regulation of cellular metabolic process	GO:0031323	0.00334	0.0227	-24.39	-4.64	1.34049	-14.9048	SLC1A3|0.630662644092;FOXA1|1.73859844213;SSPO|0.483689538888;FOS|0.478696603221;EIF5B|1.68986657071;BMP3|0.416210295628;NFIB|0.59633312597;JUND|0.425057208227;RFX3|0.578394113214;ACKR3|0.454064654077;NEFM|1.74371257505;PPP4R4|0.605942555468;ITGA1|0.451883507595;ZFP36|0.514538264623;NR4A3|0.46138443947;ANKRD33|2.30113960133;JUN|0.581769391354;ATF3|0.234932876289;SOCS3|0.448123620266;MC4R|1.504557…	91	11063	273	42845	http://www.ebi.ac.uk/QuickGO/GTerm?id=GO:0031323
	7	7	gliogenesis	GO:0042063	0.00335	0.0227	-2.21	-0.12	1.34049	-14.9048	RTN4|0.573264781517;MMP24|6.53163444471;PAX2|1.66908431578;ASPA|0.591515500665;TRPC4|0.610273800542;CNTNAP1|0.609460628899;HDAC10|0.529857625896	7	301	273	42845	http://www.ebi.ac.uk/QuickGO/GTerm?id=GO:0042063
	7	6,7	regulation of release of cytochrome c from mitochondria	GO:0090199	0.00337	0.0227	-0.68	0.2	1.34049	-14.9048	BCL2L1|0.557898631253;PMAIP1|0.569431500441;BIK|0.661971830907	3	47	273	42845	http://www.ebi.ac.uk/QuickGO/GTerm?id=GO:0090199
	8	7,8	dopamine transport	GO:0015872	0.00337	0.0227	0.64	0.47	1.34049	-14.9048	CHRNA4|1.54004944394;SLC6A2|1.52986518273;SLC6A4|1.85805930889	3	47	273	42845	http://www.ebi.ac.uk/QuickGO/GTerm?id=GO:0015872
	6	6	response to growth hormone	GO:0060416	0.00337	0.0227	-0.46	0.24	1.34049	-14.9048	PRL|2.85983695415;SOCS3|0.448123620266;PRLR|0.529426538295	3	47	273	42845	http://www.ebi.ac.uk/QuickGO/GTerm?id=GO:0060416
	4	4	organic hydroxy compound metabolic process	GO:1901615	0.00337	0.0227	-5.21	-0.73	1.34049	-14.9048	TH|2.15489869251;LRP2|0.575342465794;LRAT|0.197407438767;TPH2|1.94914922746;ITPK1|1.50938354664;ENPP2|0.317434210565;TTR|0.071930989025;PLCB1|0.619213780976;PLA2G4B|0.563646789161;TPH1|0.130018001774;CYP19A1|0.510938602623;OSBPL6|0.648025223834	12	749	273	42845	http://www.ebi.ac.uk/QuickGO/GTerm?id=GO:1901615
	5	5	regulation of organelle organization	GO:0033043	0.00338	0.0227	-5.46	-0.78	1.34049	-14.9048	SLC1A3|0.630662644092;CEP135|0.497014925467;MARCH5|0.621032585686;BAIAP2L1|0.623223465226;NEFM|1.74371257505;IFT140|0.497885428809;STOX1|0.539929328503;ATRX|0.62582787361;PLCB1|0.619213780976;ATR|0.546379761599;CD2AP|0.535839103302;BCL2L1|0.557898631253;GPSM2|0.564720294159;RPS6KA5|0.630011170563;MSX2|0.227786752798;PMAIP1|0.569431500441;VPS13C|0.658971892695;FER|0.60049808031;ARHGAP6|0.630875853…	22	1825	273	42845	http://www.ebi.ac.uk/QuickGO/GTerm?id=GO:0033043
	7	6,7	oligodendrocyte differentiation	GO:0048709	0.00338	0.0227	-0.93	0.14	1.34049	-14.9048	ASPA|0.591515500665;TRPC4|0.610273800542;CNTNAP1|0.609460628899;HDAC10|0.529857625896	4	96	273	42845	http://www.ebi.ac.uk/QuickGO/GTerm?id=GO:0048709
	5	5	action potential	GO:0001508	0.00342	0.0229	-1.61	0.01	1.34049	-14.9048	SCN4B|0.421548117287;CHRNA4|1.54004944394;DSP|0.390333333301;SCN5A|1.68154269978;CNTNAP1|0.609460628899;CACNA1D|0.62739893833	6	226	273	42845	http://www.ebi.ac.uk/QuickGO/GTerm?id=GO:0001508
	8	6,7,8	negative regulation of neuron apoptotic process	GO:0043524	0.00344	0.023	-0.44	0.25	1.34049	-14.9048	NR4A3|0.46138443947;JUN|0.581769391354;BCL2L1|0.557898631253;NDNF|1.74807261901;EN1|1.56874608756	5	157	273	42845	http://www.ebi.ac.uk/QuickGO/GTerm?id=GO:0043524
	5	5	negative regulation of protein metabolic process	GO:0051248	0.00344	0.023	-5.24	-0.74	1.34049	-14.9048	SSPO|0.483689538888;PPP4R4|0.605942555468;ZFP36|0.514538264623;JUN|0.581769391354;ATF3|0.234932876289;SOCS3|0.448123620266;CST3|0.321923280508;C1QL4|1.57354617992;BACE2|0.572398738639;PAX2|1.66908431578;PSCA|1.62526095995;UBB|0.502239641728;NOS2|0.595799299715;PPP3CA|0.657457706233;SMAD6|0.629189007979;SOCS6|0.627803403799;TFPI2|0.639384846241;ZMYND11|0.653111190539;PRKCZ|0.666266484494;TIMP4|0.6…	20	1600	273	42845	http://www.ebi.ac.uk/QuickGO/GTerm?id=GO:0051248
	5	4,5	innate immune response	GO:0045087	0.00344	0.023	-6.02	-0.89	1.34049	-14.9048	FOS|0.478696603221;JUN|0.581769391354;SOCS3|0.448123620266;SPON2|0.440998487235;VIP|1.69691876765;PGLYRP2|0.501929012404;RASGRP1|0.277991602471;KL|0.276778819679;BCL2L1|0.557898631253;NR4A1|0.320170109308;MATK|0.45489690719;RPS6KA5|0.630011170563;UBB|0.502239641728;IGLL5|1.64962121185;NOS2|0.595799299715;FER|0.60049808031;PPP3CA|0.657457706233;KITLG|0.653016567699;HLA-B|0.636547344235;OAS2|0.4950…	20	1600	273	42845	http://www.ebi.ac.uk/QuickGO/GTerm?id=GO:0045087
	6	4,5,6	positive regulation of cell cycle	GO:0045787	0.00347	0.023	-2.66	-0.21	1.34049	-14.9048	FOXA1|1.73859844213;NR4A3|0.46138443947;STOX1|0.539929328503;ATRX|0.62582787361;PLCB1|0.619213780976;MSX2|0.227786752798;UBB|0.502239641728;SLC6A4|1.85805930889;CHEK2|0.645155499886	9	471	273	42845	http://www.ebi.ac.uk/QuickGO/GTerm?id=GO:0045787
	6	6	response to insulin	GO:0032868	0.00349	0.023	-2.39	-0.15	1.34049	-14.9048	BAIAP2L1|0.623223465226;AGRP|3.0376984127;SOCS3|0.448123620266;MC4R|1.50455756517;KL|0.276778819679;VGF|1.671224613;FER|0.60049808031;PRKCZ|0.666266484494	8	385	273	42845	http://www.ebi.ac.uk/QuickGO/GTerm?id=GO:0032868
	6	6	glial cell differentiation	GO:0010001	0.00349	0.023	-1.97	-0.07	1.34049	-14.9048	MMP24|6.53163444471;PAX2|1.66908431578;ASPA|0.591515500665;TRPC4|0.610273800542;CNTNAP1|0.609460628899;HDAC10|0.529857625896	6	227	273	42845	http://www.ebi.ac.uk/QuickGO/GTerm?id=GO:0010001
	5	5	bundle of His cell to Purkinje myocyte communication	GO:0086069	0.0035	0.023	0.18	0.37	1.34049	-14.9048	DSP|0.390333333301;SCN5A|1.68154269978	2	14	273	42845	http://www.ebi.ac.uk/QuickGO/GTerm?id=GO:0086069
	8	4,5,6,7,8	positive regulation of bone resorption	GO:0045780	0.0035	0.023	0.57	0.45	1.34049	-14.9048	MC4R|1.50455756517;TF|0.17692714019	2	14	273	42845	http://www.ebi.ac.uk/QuickGO/GTerm?id=GO:0045780
	8	7,8	regulation of mesenchymal cell apoptotic process	GO:2001053	0.0035	0.023	0.42	0.42	1.34049	-14.9048	PAX2|1.66908431578;MSX2|0.227786752798	2	14	273	42845	http://www.ebi.ac.uk/QuickGO/GTerm?id=GO:2001053
	4	4	prostate gland growth	GO:0060736	0.0035	0.023	-0.57	0.22	1.34049	-14.9048	PRLR|0.529426538295;CYP19A1|0.510938602623	2	14	273	42845	http://www.ebi.ac.uk/QuickGO/GTerm?id=GO:0060736
	7	5,6,7	positive regulation of bone remodeling	GO:0046852	0.0035	0.023	0.57	0.45	1.34049	-14.9048	MC4R|1.50455756517;TF|0.17692714019	2	14	273	42845	http://www.ebi.ac.uk/QuickGO/GTerm?id=GO:0046852
	12	6,7,9,12	iron ion import across plasma membrane	GO:0098711	0.0035	0.023	-1.17	0.1	1.34049	-14.9048	STEAP1|0.383539537512;TF|0.17692714019	2	14	273	42845	http://www.ebi.ac.uk/QuickGO/GTerm?id=GO:0098711
	11	8,10,11	toll-like receptor 3 signaling pathway	GO:0034138	0.00351	0.023	-1.05	0.12	1.34049	-14.9048	FOS|0.478696603221;JUN|0.581769391354;RPS6KA5|0.630011170563;UBB|0.502239641728	4	97	273	42845	http://www.ebi.ac.uk/QuickGO/GTerm?id=GO:0034138
	8	6,7,8	positive regulation of DNA replication	GO:0045740	0.00351	0.023	-1.12	0.11	1.34049	-14.9048	JUN|0.581769391354;CST3|0.321923280508;ATRX|0.62582787361;KITLG|0.653016567699	4	97	273	42845	http://www.ebi.ac.uk/QuickGO/GTerm?id=GO:0045740
	9	7,9	regulation of potassium ion transport	GO:0043266	0.00351	0.023	-0.9	0.15	1.34049	-14.9048	ANO6|0.518389199326;VIP|1.69691876765;NEDD4|0.655092256273;CACNA1D|0.62739893833	4	97	273	42845	http://www.ebi.ac.uk/QuickGO/GTerm?id=GO:0043266
	3	3	regulation of growth	GO:0040008	0.00356	0.0233	-3.23	-0.32	1.34049	-14.9048	PRL|2.85983695415;SOCS3|0.448123620266;NPPC|0.563304629703;WISP2|2.25345190779;UTS2R|1.66394399028;PLCB1|0.619213780976;RTN4|0.573264781517;CYR61|0.492852430254;GOLGA4|0.645894899179;MELTF|0.657857575019;SLC6A4|1.85805930889;SOCS6|0.627803403799	12	754	273	42845	http://www.ebi.ac.uk/QuickGO/GTerm?id=GO:0040008
	7	6,7	transmembrane receptor protein serine/threonine kinase signaling pathway	GO:0007178	0.00357	0.0233	-3.31	-0.34	1.34049	-14.9048	FOS|0.478696603221;BMP3|0.416210295628;JUN|0.581769391354;TF|0.17692714019;MSX2|0.227786752798;UBB|0.502239641728;CYR61|0.492852430254;SMAD6|0.629189007979;PRKCZ|0.666266484494	9	473	273	42845	http://www.ebi.ac.uk/QuickGO/GTerm?id=GO:0007178
	4	4	positive regulation of cellular component movement	GO:0051272	0.00357	0.0233	-3.16	-0.31	1.34049	-14.9048	ANO6|0.518389199326;JUN|0.581769391354;ENPP2|0.317434210565;TF|0.17692714019;CEMIP|0.370625302941;RTN4|0.573264781517;CYR61|0.492852430254;FER|0.60049808031;KITLG|0.653016567699	9	473	273	42845	http://www.ebi.ac.uk/QuickGO/GTerm?id=GO:0051272
	6	6	fat-soluble vitamin metabolic process	GO:0006775	0.00358	0.0233	-1.54	0.02	1.34049	-14.9048	LRP2|0.575342465794;LRAT|0.197407438767;RLBP1|0.253074916141	3	48	273	42845	http://www.ebi.ac.uk/QuickGO/GTerm?id=GO:0006775
	5	5	neural tube patterning	GO:0021532	0.00358	0.0233	0.3	0.4	1.34049	-14.9048	FOXA1|1.73859844213;IFT140|0.497885428809;EN1|1.56874608756	3	48	273	42845	http://www.ebi.ac.uk/QuickGO/GTerm?id=GO:0021532
	4	4	single-organism cellular localization	GO:1902580	0.00358	0.0233	-5.98	-0.89	1.34049	-14.9048	TH|2.15489869251;JUN|0.581769391354;CPLX3|0.561082662805;ZDHHC14|0.51698902233;RASGRP1|0.277991602471;BCL2L1|0.557898631253;SYT10|0.478260869704;GPSM2|0.564720294159;CEMIP|0.370625302941;RAB34|0.312327919481;PMAIP1|0.569431500441;UBB|0.502239641728;GOLGA4|0.645894899179;VPS13C|0.658971892695;MAP7|0.552335596416;FER|0.60049808031;PPP3CA|0.657457706233;RPS20|0.623148869668;NEDD4|0.655092256273;TRIP…	22	1834	273	42845	http://www.ebi.ac.uk/QuickGO/GTerm?id=GO:1902580
	6	6	protein localization to organelle	GO:0033365	0.00364	0.0236	-3.48	-0.38	1.34049	-14.9048	MARCH5|0.621032585686;JUN|0.581769391354;IFT140|0.497885428809;AHI1|0.608256289024;ATRX|0.62582787361;ZBTB16|1.56576173974;ATR|0.546379761599;CD2AP|0.535839103302;PMAIP1|0.569431500441;GOLGA4|0.645894899179;VPS13C|0.658971892695;PCM1|0.619711525002;PPP3CA|0.657457706233;RPS20|0.623148869668;NEDD4|0.655092256273;TRIP11|0.63941988031	16	1168	273	42845	http://www.ebi.ac.uk/QuickGO/GTerm?id=GO:0033365
	6	5,6	regulation of cell-matrix adhesion	GO:0001952	0.00364	0.0236	-0.89	0.15	1.34049	-14.9048	WDPCP|0.495700245696;COL16A1|0.614794656081;ARHGAP6|0.630875853748;PRKCZ|0.666266484494	4	98	273	42845	http://www.ebi.ac.uk/QuickGO/GTerm?id=GO:0001952
	8	4,7,8	regulation of heart rate	GO:0002027	0.00364	0.0236	-1.21	0.09	1.34049	-14.9048	SCN4B|0.421548117287;DSP|0.390333333301;SCN5A|1.68154269978;CACNA1D|0.62739893833	4	98	273	42845	http://www.ebi.ac.uk/QuickGO/GTerm?id=GO:0002027
	4	4	regulation of cellular response to growth factor stimulus	GO:0090287	0.00367	0.0237	-2.06	-0.09	1.34049	-14.9048	MSX2|0.227786752798;UBB|0.502239641728;CYR61|0.492852430254;SMAD6|0.629189007979;OTX2|0.596500624728;NEDD4|0.655092256273;MMRN2|0.6280476954	7	306	273	42845	http://www.ebi.ac.uk/QuickGO/GTerm?id=GO:0090287
	8	7,8	positive regulation of cyclic nucleotide metabolic process	GO:0030801	0.00383	0.0247	-0.41	0.25	1.34049	-14.9048	MC4R|1.50455756517;NPPC|0.563304629703;VIP|1.69691876765;NOS2|0.595799299715;GLP1R|0.663372002118	5	161	273	42845	http://www.ebi.ac.uk/QuickGO/GTerm?id=GO:0030801
	7	6,7	cellular response to steroid hormone stimulus	GO:0071383	0.00383	0.0247	-2.57	-0.19	1.34049	-14.9048	FOXA1|1.73859844213;NR4A3|0.46138443947;RORB|0.560224089735;NR4A1|0.320170109308;MSX2|0.227786752798;NEDD4|0.655092256273;DYX1C1|0.642871036922;THRAP3|0.591402013742	8	391	273	42845	http://www.ebi.ac.uk/QuickGO/GTerm?id=GO:0071383
	4	4	myeloid leukocyte activation	GO:0002274	0.00384	0.0247	-4.76	-0.64	1.34049	-14.9048	ANO6|0.518389199326;NR4A3|0.46138443947;JUN|0.581769391354;DSP|0.390333333301;CST3|0.321923280508;TTR|0.071930989025;RASGRP1|0.277991602471;FOLR3|0.214246774539;FER|0.60049808031;HLA-B|0.636547344235;FGL2|0.601126472001	11	664	273	42845	http://www.ebi.ac.uk/QuickGO/GTerm?id=GO:0002274
	4	4	multicellular organism metabolic process	GO:0044236	0.00393	0.0252	-2.12	-0.1	1.34049	-14.9048	CYGB|0.103804950129;MC4R|1.50455756517;CST3|0.321923280508;COL16A1|0.614794656081;COL4A4|0.554274526696	5	162	273	42845	http://www.ebi.ac.uk/QuickGO/GTerm?id=GO:0044236
	7	6,7	regulation of extracellular matrix disassembly	GO:0010715	0.00402	0.0256	-0.67	0.2	1.34049	-14.9048	CST3|0.321923280508;MELTF|0.657857575019	2	15	273	42845	http://www.ebi.ac.uk/QuickGO/GTerm?id=GO:0010715
	6	5,6	positive regulation of meiotic nuclear division	GO:0045836	0.00402	0.0256	-0.85	0.16	1.34049	-14.9048	PLCB1|0.619213780976;MSX2|0.227786752798	2	15	273	42845	http://www.ebi.ac.uk/QuickGO/GTerm?id=GO:0045836
	7	7	mesenchymal cell apoptotic process	GO:0097152	0.00402	0.0256	0.42	0.42	1.34049	-14.9048	PAX2|1.66908431578;MSX2|0.227786752798	2	15	273	42845	http://www.ebi.ac.uk/QuickGO/GTerm?id=GO:0097152
	8	7,8	nuclear pore complex assembly	GO:0051292	0.00402	0.0256	-0.42	0.25	1.34049	-14.9048	RTN4|0.573264781517;AHCTF1|0.66107265246	2	15	273	42845	http://www.ebi.ac.uk/QuickGO/GTerm?id=GO:0051292
	9	5,7,8,9	positive regulation of DNA damage response, signal transduction by p53 class mediator	GO:0043517	0.00402	0.0256	-0.51	0.23	1.34049	-14.9048	ATR|0.546379761599;PMAIP1|0.569431500441	2	15	273	42845	http://www.ebi.ac.uk/QuickGO/GTerm?id=GO:0043517
	5	5	nephric duct development	GO:0072176	0.00402	0.0256	-0.01	0.33	1.34049	-14.9048	AHI1|0.608256289024;PAX2|1.66908431578	2	15	273	42845	http://www.ebi.ac.uk/QuickGO/GTerm?id=GO:0072176
	4	3,4	ovulation cycle process	GO:0022602	0.00406	0.0258	0.01	0.34	1.34049	-14.9048	BCL2L1|0.557898631253;GPR149|1.61363636378;VGF|1.671224613;KITLG|0.653016567699	4	101	273	42845	http://www.ebi.ac.uk/QuickGO/GTerm?id=GO:0022602
	3	3	positive regulation of locomotion	GO:0040017	0.00408	0.0259	-3.16	-0.31	1.34049	-14.9048	ANO6|0.518389199326;JUN|0.581769391354;ENPP2|0.317434210565;TF|0.17692714019;CEMIP|0.370625302941;RTN4|0.573264781517;CYR61|0.492852430254;FER|0.60049808031;KITLG|0.653016567699	9	483	273	42845	http://www.ebi.ac.uk/QuickGO/GTerm?id=GO:0040017
	5	4,5	regulation of macromolecule metabolic process	GO:0060255	0.00413	0.0262	-25.07	-4.78	1.34049	-14.9048	FOXA1|1.73859844213;SSPO|0.483689538888;FOS|0.478696603221;EIF5B|1.68986657071;BMP3|0.416210295628;NFIB|0.59633312597;JUND|0.425057208227;RFX3|0.578394113214;CYGB|0.103804950129;ACKR3|0.454064654077;PPP4R4|0.605942555468;ITGA1|0.451883507595;ZFP36|0.514538264623;NR4A3|0.46138443947;ANKRD33|2.30113960133;JUN|0.581769391354;ATF3|0.234932876289;SOCS3|0.448123620266;NPPC|0.563304629703;TCF24|0.462070…	90	10996	273	42845	http://www.ebi.ac.uk/QuickGO/GTerm?id=GO:0060255
	4	4	multicellular organismal signaling	GO:0035637	0.00413	0.0262	-1.68	-0.01	1.34049	-14.9048	NPPC|0.563304629703;SCN4B|0.421548117287;DSP|0.390333333301;SCN5A|1.68154269978;CNTNAP1|0.609460628899;CACNA1D|0.62739893833	6	235	273	42845	http://www.ebi.ac.uk/QuickGO/GTerm?id=GO:0035637
	6	6	leukocyte differentiation	GO:0002521	0.00415	0.0263	-3.34	-0.35	1.34049	-14.9048	FOS|0.478696603221;JUN|0.581769391354;PGLYRP2|0.501929012404;RASGRP1|0.277991602471;TF|0.17692714019;ZBTB16|1.56576173974;CD83|0.375086266268;KITLG|0.653016567699;HLA-B|0.636547344235;PRKCZ|0.666266484494	10	576	273	42845	http://www.ebi.ac.uk/QuickGO/GTerm?id=GO:0002521
	8	4,5,7,8	positive regulation of secretion by cell	GO:1903532	0.00419	0.0265	-2.77	-0.23	1.34049	-14.9048	UCN3|3.34856312481;RASGRP1|0.277991602471;PLCB1|0.619213780976;SYT10|0.478260869704;STXBP5L|0.380881624664;CYP19A1|0.510938602623;SLC6A4|1.85805930889;PRKCZ|0.666266484494	8	397	273	42845	http://www.ebi.ac.uk/QuickGO/GTerm?id=GO:1903532
	7	6,7	DNA damage response, signal transduction by p53 class mediator	GO:0030330	0.00425	0.0267	-1.2	0.09	1.34049	-14.9048	ATRX|0.62582787361;ATR|0.546379761599;PMAIP1|0.569431500441;UBB|0.502239641728;CHEK2|0.645155499886	5	165	273	42845	http://www.ebi.ac.uk/QuickGO/GTerm?id=GO:0030330
	4	4	retina development in camera-type eye	GO:0060041	0.00425	0.0267	-0.43	0.25	1.34049	-14.9048	SLC17A8|1.61790878801;IFT140|0.497885428809;AHI1|0.608256289024;RORB|0.560224089735;PAX2|1.66908431578	5	165	273	42845	http://www.ebi.ac.uk/QuickGO/GTerm?id=GO:0060041
	4	4	regulation of multicellular organismal metabolic process	GO:0044246	0.00425	0.0267	-0.18	0.3	1.34049	-14.9048	CYGB|0.103804950129;MC4R|1.50455756517;CST3|0.321923280508	3	51	273	42845	http://www.ebi.ac.uk/QuickGO/GTerm?id=GO:0044246
	8	6,7,8	regulation of focal adhesion assembly	GO:0051893	0.00425	0.0267	-0.72	0.19	1.34049	-14.9048	WDPCP|0.495700245696;COL16A1|0.614794656081;ARHGAP6|0.630875853748	3	51	273	42845	http://www.ebi.ac.uk/QuickGO/GTerm?id=GO:0051893
	7	5,6,7	regulation of cell-substrate junction assembly	GO:0090109	0.00425	0.0267	-0.72	0.19	1.34049	-14.9048	WDPCP|0.495700245696;COL16A1|0.614794656081;ARHGAP6|0.630875853748	3	51	273	42845	http://www.ebi.ac.uk/QuickGO/GTerm?id=GO:0090109
	4	4	epithelial cell proliferation	GO:0050673	0.00425	0.0267	-2.25	-0.13	1.34049	-14.9048	NR4A3|0.46138443947;JUN|0.581769391354;VIP|1.69691876765;STOX1|0.539929328503;NR4A1|0.320170109308;RTN4|0.573264781517;SCN5A|1.68154269978;PAX2|1.66908431578	8	398	273	42845	http://www.ebi.ac.uk/QuickGO/GTerm?id=GO:0050673
	7	5,6,7	stem cell development	GO:0048864	0.00429	0.0269	-1.28	0.07	1.34049	-14.9048	FOXA1|1.73859844213;RTN4|0.573264781517;MMP24|6.53163444471;PAX2|1.66908431578;MSX2|0.227786752798;SMC3|0.664640705595;KITLG|0.653016567699	7	315	273	42845	http://www.ebi.ac.uk/QuickGO/GTerm?id=GO:0048864
	3	3	positive regulation of immune system process	GO:0002684	0.00437	0.0273	-4.96	-0.68	1.34049	-14.9048	ANO6|0.518389199326;FOS|0.478696603221;NR4A3|0.46138443947;JUN|0.581769391354;SPON2|0.440998487235;PGLYRP2|0.501929012404;RASGRP1|0.277991602471;ZBTB16|1.56576173974;CD83|0.375086266268;RPS6KA5|0.630011170563;CPN1|0.566073102352;UBB|0.502239641728;IGLL5|1.64962121185;NOS2|0.595799299715;FER|0.60049808031;PPP3CA|0.657457706233;KITLG|0.653016567699;PRKCZ|0.666266484494	18	1410	273	42845	http://www.ebi.ac.uk/QuickGO/GTerm?id=GO:0002684
	7	4,5,7	apoptotic signaling pathway	GO:0097190	0.00441	0.0275	-3.17	-0.31	1.34049	-14.9048	ACKR3|0.454064654077;JUN|0.581769391354;ATF3|0.234932876289;BCL2L1|0.557898631253;PMAIP1|0.569431500441;UBB|0.502239641728;SIGLEC1|0.586185942965;DIDO1|0.639477976973;KITLG|0.653016567699;BIK|0.661971830907;ZMYND11|0.653111190539;CHEK2|0.645155499886	12	775	273	42845	http://www.ebi.ac.uk/QuickGO/GTerm?id=GO:0097190
	6	5,6	regulation of glycoprotein metabolic process	GO:1903018	0.00449	0.028	-0.94	0.14	1.34049	-14.9048	CST3|0.321923280508;PLCB1|0.619213780976;BACE2|0.572398738639	3	52	273	42845	http://www.ebi.ac.uk/QuickGO/GTerm?id=GO:1903018
	11	8,10,11	MyD88-dependent toll-like receptor signaling pathway	GO:0002755	0.0045	0.028	-1.05	0.12	1.34049	-14.9048	FOS|0.478696603221;JUN|0.581769391354;RPS6KA5|0.630011170563;UBB|0.502239641728	4	104	273	42845	http://www.ebi.ac.uk/QuickGO/GTerm?id=GO:0002755
	6	5,6	positive regulation of neuron death	GO:1901216	0.0045	0.028	-1.14	0.1	1.34049	-14.9048	FOS|0.478696603221;ITGA1|0.451883507595;JUN|0.581769391354;PMAIP1|0.569431500441	4	104	273	42845	http://www.ebi.ac.uk/QuickGO/GTerm?id=GO:1901216
	5	5	renal system development	GO:0072001	0.00452	0.028	-1.7	-0.01	1.34049	-14.9048	WDPCP|0.495700245696;IFT140|0.497885428809;AHI1|0.608256289024;ZBTB16|1.56576173974;COL4A4|0.554274526696;PAX2|1.66908431578;SMAD6|0.629189007979	7	318	273	42845	http://www.ebi.ac.uk/QuickGO/GTerm?id=GO:0072001
	4	4	cell division	GO:0051301	0.00454	0.0281	-3.19	-0.32	1.34049	-14.9048	STOX1|0.539929328503;ATRX|0.62582787361;PLCB1|0.619213780976;ZBTB16|1.56576173974;CD2AP|0.535839103302;BCL2L1|0.557898631253;MSX2|0.227786752798;USP8|0.651942275673;SMC3|0.664640705595;CDC14B|0.647404167198;AHCTF1|0.66107265246;CHEK2|0.645155499886;MAP9|0.595918367398	13	879	273	42845	http://www.ebi.ac.uk/QuickGO/GTerm?id=GO:0051301
	8	7,8	inorganic anion transmembrane transport	GO:0098661	0.00457	0.0282	-1.87	-0.05	1.34049	-14.9048	SLC1A3|0.630662644092;ANO6|0.518389199326;CLIC6|0.207350360696;ANO2|0.537786774746;ANO3|0.567425793158;GABRA2|0.657032518177	6	240	273	42845	http://www.ebi.ac.uk/QuickGO/GTerm?id=GO:0098661
	5	5	seminiferous tubule development	GO:0072520	0.00458	0.0282	-0.5	0.23	1.34049	-14.9048	ATRX|0.62582787361;UBB|0.502239641728	2	16	273	42845	http://www.ebi.ac.uk/QuickGO/GTerm?id=GO:0072520
	9	7,8,9	regulation of natural killer cell differentiation	GO:0032823	0.00458	0.0282	-0.86	0.16	1.34049	-14.9048	PGLYRP2|0.501929012404;RASGRP1|0.277991602471	2	16	273	42845	http://www.ebi.ac.uk/QuickGO/GTerm?id=GO:0032823
	5	5	primary amino compound metabolic process	GO:1901160	0.00458	0.0282	0.6	0.46	1.34049	-14.9048	TPH2|1.94914922746;TPH1|0.130018001774	2	16	273	42845	http://www.ebi.ac.uk/QuickGO/GTerm?id=GO:1901160
	5	4,5	organ growth	GO:0035265	0.00458	0.0282	-1.73	-0.02	1.34049	-14.9048	NPPC|0.563304629703;PRLR|0.529426538295;MSX2|0.227786752798;CYP19A1|0.510938602623;SLC6A4|1.85805930889	5	168	273	42845	http://www.ebi.ac.uk/QuickGO/GTerm?id=GO:0035265
	6	6	anion transport	GO:0006820	0.00463	0.0285	-4.95	-0.67	1.34049	-14.9048	SLC1A3|0.630662644092;ANO6|0.518389199326;SLC17A8|1.61790878801;CHRNA4|1.54004944394;SLC2A9|1.6841455888;SLCO1C1|0.431309904118;CLIC6|0.207350360696;FOLR3|0.214246774539;SLC6A13|0.457103064129;ANO2|0.537786774746;CA9|0.375720322822;SLC13A4|0.605857891677;NOS2|0.595799299715;ANO3|0.567425793158;TRPC4|0.610273800542;GABRA2|0.657032518177	16	1198	273	42845	http://www.ebi.ac.uk/QuickGO/GTerm?id=GO:0006820
	7	6,7	DNA replication	GO:0006260	0.00473	0.029	-2.44	-0.16	1.34049	-14.9048	DBF4|0.524546066015;NFIB|0.59633312597;JUN|0.581769391354;CST3|0.321923280508;ATRX|0.62582787361;ATR|0.546379761599;SMC3|0.664640705595;KITLG|0.653016567699;TTF1|0.650863619909;CHEK2|0.645155499886	10	587	273	42845	http://www.ebi.ac.uk/QuickGO/GTerm?id=GO:0006260
	6	6	modified amino acid transport	GO:0072337	0.00474	0.029	-2.18	-0.11	1.34049	-14.9048	SLCO1C1|0.431309904118;TTR|0.071930989025;FOLR3|0.214246774539	3	53	273	42845	http://www.ebi.ac.uk/QuickGO/GTerm?id=GO:0072337
	6	6	negative regulation of DNA binding	GO:0043392	0.00474	0.029	-0.36	0.26	1.34049	-14.9048	ANKRD33|2.30113960133;JUN|0.581769391354;MSX2|0.227786752798	3	53	273	42845	http://www.ebi.ac.uk/QuickGO/GTerm?id=GO:0043392
	9	6,7,8,9	regulation of cardiac muscle cell contraction	GO:0086004	0.00474	0.029	-0.23	0.29	1.34049	-14.9048	SCN4B|0.421548117287;DSP|0.390333333301;SCN5A|1.68154269978	3	53	273	42845	http://www.ebi.ac.uk/QuickGO/GTerm?id=GO:0086004
	7	6,7	positive regulation of protein modification process	GO:0031401	0.00478	0.0292	-6.4	-0.97	1.34049	-14.9048	BMP3|0.416210295628;ACKR3|0.454064654077;ITGA1|0.451883507595;JUN|0.581769391354;PRLR|0.529426538295;ENPP2|0.317434210565;STOX1|0.539929328503;RASGRP1|0.277991602471;PLCB1|0.619213780976;TF|0.17692714019;KL|0.276778819679;CEMIP|0.370625302941;RPS6KA5|0.630011170563;UBB|0.502239641728;CYR61|0.492852430254;KITLG|0.653016567699;CDC14B|0.647404167198;CHEK2|0.645155499886;PRKCZ|0.666266484494	19	1535	273	42845	http://www.ebi.ac.uk/QuickGO/GTerm?id=GO:0031401
	4	4	tissue remodeling	GO:0048771	0.00481	0.0293	-2.49	-0.17	1.34049	-14.9048	MC4R|1.50455756517;CST3|0.321923280508;TF|0.17692714019;TPH1|0.130018001774;PPP3CA|0.657457706233	5	170	273	42845	http://www.ebi.ac.uk/QuickGO/GTerm?id=GO:0048771
	6	4,6	positive regulation of blood circulation	GO:1903524	0.00482	0.0293	0.02	0.34	1.34049	-14.9048	NPPC|0.563304629703;VIP|1.69691876765;UTS2R|1.66394399028;NOS2|0.595799299715	4	106	273	42845	http://www.ebi.ac.uk/QuickGO/GTerm?id=GO:1903524
	5	5	hemopoiesis	GO:0030097	0.00484	0.0294	-4.13	-0.51	1.34049	-14.9048	FOS|0.478696603221;ARL11|1.52989130432;ZFP36|0.514538264623;JUN|0.581769391354;PGLYRP2|0.501929012404;RASGRP1|0.277991602471;ROGDI|0.486567164218;TF|0.17692714019;ZBTB16|1.56576173974;CD83|0.375086266268;KITLG|0.653016567699;HLA-B|0.636547344235;PRKCZ|0.666266484494	13	886	273	42845	http://www.ebi.ac.uk/QuickGO/GTerm?id=GO:0030097
	6	5,6	negative regulation of intracellular signal transduction	GO:1902532	0.00485	0.0294	-2.77	-0.23	1.34049	-14.9048	SESN1|1.5064085516;ACKR3|0.454064654077;ATF3|0.234932876289;SOCS3|0.448123620266;C1QL4|1.57354617992;BCL2L1|0.557898631253;PSCA|1.62526095995;SOCS6|0.627803403799;ZMYND11|0.653111190539;RASA2|0.599977868565	10	589	273	42845	http://www.ebi.ac.uk/QuickGO/GTerm?id=GO:1902532
	4	4	negative regulation of molecular function	GO:0044092	0.00491	0.0298	-5.48	-0.78	1.34049	-14.9048	SSPO|0.483689538888;GNB5|0.537449971545;PPP4R4|0.605942555468;ZFP36|0.514538264623;ANKRD33|2.30113960133;JUN|0.581769391354;SOCS3|0.448123620266;CST3|0.321923280508;GBAS|0.492140265989;URI1|0.429706390252;PAX2|1.66908431578;MSX2|0.227786752798;UBB|0.502239641728;PPP3CA|0.657457706233;SOCS6|0.627803403799;TFPI2|0.639384846241;NEDD4|0.655092256273;PRKCZ|0.666266484494;TIMP4|0.663697327465	19	1539	273	42845	http://www.ebi.ac.uk/QuickGO/GTerm?id=GO:0044092
	8	8	retinoid metabolic process	GO:0001523	0.00498	0.0301	-2.68	-0.21	1.34049	-14.9048	LRP2|0.575342465794;LRAT|0.197407438767;TTR|0.071930989025;RLBP1|0.253074916141	4	107	273	42845	http://www.ebi.ac.uk/QuickGO/GTerm?id=GO:0001523
	7	5,7	regulation of adherens junction organization	GO:1903391	0.00499	0.0301	-0.72	0.19	1.34049	-14.9048	WDPCP|0.495700245696;COL16A1|0.614794656081;ARHGAP6|0.630875853748	3	54	273	42845	http://www.ebi.ac.uk/QuickGO/GTerm?id=GO:1903391
	9	7,8,9	regulation of DNA-dependent DNA replication	GO:0090329	0.00499	0.0301	-0.57	0.22	1.34049	-14.9048	ATRX|0.62582787361;SMC3|0.664640705595;CHEK2|0.645155499886	3	54	273	42845	http://www.ebi.ac.uk/QuickGO/GTerm?id=GO:0090329
	4	4	cellular extravasation	GO:0045123	0.00499	0.0301	-0.77	0.18	1.34049	-14.9048	ITGA1|0.451883507595;PLCB1|0.619213780976;FER|0.60049808031	3	54	273	42845	http://www.ebi.ac.uk/QuickGO/GTerm?id=GO:0045123
	7	7	protein localization to Golgi apparatus	GO:0034067	0.00499	0.0301	-0.57	0.22	1.34049	-14.9048	GOLGA4|0.645894899179;VPS13C|0.658971892695;TRIP11|0.63941988031	3	54	273	42845	http://www.ebi.ac.uk/QuickGO/GTerm?id=GO:0034067
	7	6,7	leukocyte aggregation	GO:0070486	0.00503	0.0303	-2.53	-0.18	1.34049	-14.9048	NR4A3|0.46138443947;PRLR|0.529426538295;RASGRP1|0.277991602471;ZBTB16|1.56576173974;CD83|0.375086266268;PPP3CA|0.657457706233;SOCS6|0.627803403799;NEDD4|0.655092256273;PRKCZ|0.666266484494	9	499	273	42845	http://www.ebi.ac.uk/QuickGO/GTerm?id=GO:0070486
	5	5	respiratory system development	GO:0060541	0.00505	0.0303	-1.58	0.01	1.34049	-14.9048	FOXA1|1.73859844213;WDPCP|0.495700245696;GPSM2|0.564720294159;SPEF2|0.449577658948;SMCHD1|0.625289941865;CCDC39|0.583504002851	6	245	273	42845	http://www.ebi.ac.uk/QuickGO/GTerm?id=GO:0060541
	5	5	isoprenoid metabolic process	GO:0006720	0.00505	0.0303	-3.02	-0.28	1.34049	-14.9048	TH|2.15489869251;LRP2|0.575342465794;LRAT|0.197407438767;TTR|0.071930989025;RLBP1|0.253074916141	5	172	273	42845	http://www.ebi.ac.uk/QuickGO/GTerm?id=GO:0006720
	4	4	leukocyte mediated immunity	GO:0002443	0.00506	0.0303	-5.5	-0.79	1.34049	-14.9048	ANO6|0.518389199326;NR4A3|0.46138443947;SPON2|0.440998487235;DSP|0.390333333301;CST3|0.321923280508;TTR|0.071930989025;RASGRP1|0.277991602471;FOLR3|0.214246774539;IGLL5|1.64962121185;NOS2|0.595799299715;FER|0.60049808031;HLA-B|0.636547344235;PRKCZ|0.666266484494;FGL2|0.601126472001	14	995	273	42845	http://www.ebi.ac.uk/QuickGO/GTerm?id=GO:0002443
	4	4	cell cycle	GO:0007049	0.00508	0.0304	-7.81	-1.26	1.34049	-14.9048	DBF4|0.524546066015;FOXA1|1.73859844213;CEP135|0.497014925467;SESN1|1.5064085516;JUND|0.425057208227;NR4A3|0.46138443947;JUN|0.581769391354;NPPC|0.563304629703;SSX2IP|0.533596837813;STOX1|0.539929328503;ATRX|0.62582787361;PLCB1|0.619213780976;ATR|0.546379761599;CD2AP|0.535839103302;BCL2L1|0.557898631253;NR4A1|0.320170109308;GPSM2|0.564720294159;MSX2|0.227786752798;UBB|0.502239641728;FER|0.6004980…	30	2857	273	42845	http://www.ebi.ac.uk/QuickGO/GTerm?id=GO:0007049
	5	5	cell fate specification	GO:0001708	0.00515	0.0307	0.91	0.52	1.34049	-14.9048	FOXA1|1.73859844213;PAX2|1.66908431578;FEV|1.66653831327;OTX2|0.596500624728	4	108	273	42845	http://www.ebi.ac.uk/QuickGO/GTerm?id=GO:0001708
	7	7	gamma-aminobutyric acid transport	GO:0015812	0.00516	0.0307	-0.55	0.22	1.34049	-14.9048	SLC6A13|0.457103064129;TRPC4|0.610273800542	2	17	273	42845	http://www.ebi.ac.uk/QuickGO/GTerm?id=GO:0015812
	9	7,8,9	central nervous system myelination	GO:0022010	0.00516	0.0307	-0.44	0.24	1.34049	-14.9048	ASPA|0.591515500665;CNTNAP1|0.609460628899	2	17	273	42845	http://www.ebi.ac.uk/QuickGO/GTerm?id=GO:0022010
	6	6	axon ensheathment in central nervous system	GO:0032291	0.00516	0.0307	-0.44	0.24	1.34049	-14.9048	ASPA|0.591515500665;CNTNAP1|0.609460628899	2	17	273	42845	http://www.ebi.ac.uk/QuickGO/GTerm?id=GO:0032291
	4	4	cell migration	GO:0016477	0.00523	0.031	-7.1	-1.11	1.34049	-14.9048	ANO6|0.518389199326;CYGB|0.103804950129;WDPCP|0.495700245696;ITGA1|0.451883507595;JUN|0.581769391354;ENPP2|0.317434210565;PLCB1|0.619213780976;CD2AP|0.535839103302;NR4A1|0.320170109308;CEMIP|0.370625302941;MATK|0.45489690719;RTN4|0.573264781517;MSX2|0.227786752798;CYP19A1|0.510938602623;NDNF|1.74807261901;CYR61|0.492852430254;FER|0.60049808031;KITLG|0.653016567699;DYX1C1|0.642871036922;MMRN2|0.62…	21	1778	273	42845	http://www.ebi.ac.uk/QuickGO/GTerm?id=GO:0016477
	9	9	calcium ion homeostasis	GO:0055074	0.00523	0.031	-3.05	-0.29	1.34049	-14.9048	SLC35G1|0.34126300972;TRPM1|0.323076923133;UTS2R|1.66394399028;KL|0.276778819679;PYGM|1.51881096122;CEMIP|0.370625302941;RAP1GDS1|0.495245641987;GLP1R|0.663372002118;TRPC4|0.610273800542	9	502	273	42845	http://www.ebi.ac.uk/QuickGO/GTerm?id=GO:0055074
	6	5,6	skeletal system morphogenesis	GO:0048705	0.00525	0.0311	-1.98	-0.07	1.34049	-14.9048	NPPC|0.563304629703;IFT140|0.497885428809;SPEF2|0.449577658948;MSX2|0.227786752798;WDR60|0.575016670329;TRIP11|0.63941988031	6	247	273	42845	http://www.ebi.ac.uk/QuickGO/GTerm?id=GO:0048705
	8	7,8	cAMP-mediated signaling	GO:0019933	0.00526	0.0311	-0.7	0.19	1.34049	-14.9048	PDE10A|0.609929657928;RAPGEF4|0.496449704049;GLP1R|0.663372002118	3	55	273	42845	http://www.ebi.ac.uk/QuickGO/GTerm?id=GO:0019933
	6	6	excitatory postsynaptic potential	GO:0060079	0.00531	0.0314	-0.97	0.14	1.34049	-14.9048	CHRNA4|1.54004944394;PPP3CA|0.657457706233;GRIA3|0.664004913789;GRIA2|0.572220410855;PRKCZ|0.666266484494	5	174	273	42845	http://www.ebi.ac.uk/QuickGO/GTerm?id=GO:0060079
	7	5,6,7	negative regulation of cell morphogenesis involved in differentiation	GO:0010771	0.00532	0.0314	-0.85	0.16	1.34049	-14.9048	FOXA1|1.73859844213;RTN4|0.573264781517;MELTF|0.657857575019;PPP3CA|0.657457706233	4	109	273	42845	http://www.ebi.ac.uk/QuickGO/GTerm?id=GO:0010771
	5	5	macromolecule catabolic process	GO:0009057	0.00533	0.0315	-6.62	-1.02	1.34049	-14.9048	ZFP36|0.514538264623;OGN|0.157656731776;VIP|1.69691876765;HECTD2|0.533059684955;CST3|0.321923280508;PGLYRP2|0.501929012404;CD2AP|0.535839103302;BACE2|0.572398738639;PYGM|1.51881096122;CEMIP|0.370625302941;PMAIP1|0.569431500441;UBB|0.502239641728;NOS2|0.595799299715;USP8|0.651942275673;SOCS6|0.627803403799;RPS20|0.623148869668;NEDD4|0.655092256273;DYX1C1|0.642871036922;LONRF3|0.588897086055;THRAP3…	24	2135	273	42845	http://www.ebi.ac.uk/QuickGO/GTerm?id=GO:0009057
	5	5	regulation of cell morphogenesis	GO:0022604	0.00537	0.0316	-2.85	-0.25	1.34049	-14.9048	FOXA1|1.73859844213;CEP135|0.497014925467;WDPCP|0.495700245696;IFT140|0.497885428809;ENPP2|0.317434210565;RTN4|0.573264781517;PAX2|1.66908431578;GOLGA4|0.645894899179;MELTF|0.657857575019;PPP3CA|0.657457706233;NEDD4|0.655092256273	11	695	273	42845	http://www.ebi.ac.uk/QuickGO/GTerm?id=GO:0022604
	7	7	receptor-mediated endocytosis	GO:0006898	0.00537	0.0316	-3.21	-0.32	1.34049	-14.9048	ACKR3|0.454064654077;LRP2|0.575342465794;ENPP2|0.317434210565;AHI1|0.608256289024;PRSS12|0.617600697476;TF|0.17692714019;CD2AP|0.535839103302;TMPRSS15|0.497821350885;NEDD4|0.655092256273;LRP1B|0.64757947979	10	598	273	42845	http://www.ebi.ac.uk/QuickGO/GTerm?id=GO:0006898
	5	4,5	G-protein coupled receptor signaling pathway	GO:0007186	0.00539	0.0317	-7.12	-1.12	1.34049	-14.9048	UCN3|3.34856312481;GNB5|0.537449971545;ACKR3|0.454064654077;AGRP|3.0376984127;MC4R|1.50455756517;RGS22|0.460735009779;VIP|1.69691876765;TRPM1|0.323076923133;ENPP2|0.317434210565;GNG11|0.132770734675;RGS1|0.412105263137;UTS2R|1.66394399028;RGS12|0.537145819007;PLCB1|0.619213780976;RORB|0.560224089735;GPSM2|0.564720294159;RAPGEF4|0.496449704049;GPR149|1.61363636378;GLP1R|0.663372002118;GABRA2|0.657…	22	1900	273	42845	http://www.ebi.ac.uk/QuickGO/GTerm?id=GO:0007186
	6	6	striated muscle tissue development	GO:0014706	0.00544	0.0319	-2.6	-0.2	1.34049	-14.9048	NEXN|0.571689953246;FOS|0.478696603221;ANKRD33|2.30113960133;ATF3|0.234932876289;DSP|0.390333333301;MKL2|0.581646964486;PPP3CA|0.657457706233;C11orf88|0.6085084833	8	415	273	42845	http://www.ebi.ac.uk/QuickGO/GTerm?id=GO:0014706
	6	5,6	stress-activated protein kinase signaling cascade	GO:0031098	0.0055	0.0322	-3.04	-0.29	1.34049	-14.9048	FOS|0.478696603221;ZFP36|0.514538264623;JUN|0.581769391354;RASGRP1|0.277991602471;PLCB1|0.619213780976;TF|0.17692714019;RPS6KA5|0.630011170563;UBB|0.502239641728;ZMYND11|0.653111190539	9	506	273	42845	http://www.ebi.ac.uk/QuickGO/GTerm?id=GO:0031098
	5	5	protein complex subunit organization	GO:0071822	0.00553	0.0323	-8.44	-1.39	1.34049	-14.9048	ANO6|0.518389199326;BAIAP2L1|0.623223465226;NEFM|1.74371257505;JUN|0.581769391354;DSP|0.390333333301;TRPM1|0.323076923133;PRLR|0.529426538295;ATRX|0.62582787361;COL16A1|0.614794656081;RASGRP1|0.277991602471;TF|0.17692714019;CD2AP|0.535839103302;RAP1GDS1|0.495245641987;RTN4|0.573264781517;TRPM3|0.603587731034;PMAIP1|0.569431500441;FER|0.60049808031;ARHGAP6|0.630875853748;SMAD6|0.629189007979;OTX2|…	32	3125	273	42845	http://www.ebi.ac.uk/QuickGO/GTerm?id=GO:0071822
	4	4	hindbrain development	GO:0030902	0.00556	0.0325	0.44	0.42	1.34049	-14.9048	AHI1|0.608256289024;SCN5A|1.68154269978;OTX2|0.596500624728;SLC6A4|1.85805930889;EN1|1.56874608756	5	176	273	42845	http://www.ebi.ac.uk/QuickGO/GTerm?id=GO:0030902
	6	5,6	regulation of innate immune response	GO:0045088	0.00557	0.0325	-2.64	-0.2	1.34049	-14.9048	FOS|0.478696603221;JUN|0.581769391354;SOCS3|0.448123620266;PGLYRP2|0.501929012404;RASGRP1|0.277991602471;RPS6KA5|0.630011170563;UBB|0.502239641728;PPP3CA|0.657457706233;HLA-B|0.636547344235	9	507	273	42845	http://www.ebi.ac.uk/QuickGO/GTerm?id=GO:0045088
	4	3,4	regulation of circadian rhythm	GO:0042752	0.00567	0.033	-0.96	0.14	1.34049	-14.9048	PTGDS|0.548950962534;UTS2R|1.66394399028;RORB|0.560224089735;THRAP3|0.591402013742	4	111	273	42845	http://www.ebi.ac.uk/QuickGO/GTerm?id=GO:0042752
	8	7,8	negative regulation of phosphorylation	GO:0042326	0.00578	0.0332	-2.39	-0.15	1.34049	-14.9048	JUN|0.581769391354;ATF3|0.234932876289;SOCS3|0.448123620266;C1QL4|1.57354617992;PSCA|1.62526095995;SMAD6|0.629189007979;SOCS6|0.627803403799;ZMYND11|0.653111190539;PRKCZ|0.666266484494	9	510	273	42845	http://www.ebi.ac.uk/QuickGO/GTerm?id=GO:0042326
	5	5	otic vesicle development	GO:0071599	0.00579	0.0332	-0.48	0.24	1.34049	-14.9048	AHI1|0.608256289024;STOX1|0.539929328503	2	18	273	42845	http://www.ebi.ac.uk/QuickGO/GTerm?id=GO:0071599
	11	7,8,9,11	positive regulation of extrinsic apoptotic signaling pathway via death domain receptors	GO:1902043	0.00579	0.0332	-0.87	0.16	1.34049	-14.9048	ATF3|0.234932876289;PMAIP1|0.569431500441	2	18	273	42845	http://www.ebi.ac.uk/QuickGO/GTerm?id=GO:1902043
	7	6,7	thyroid hormone transport	GO:0070327	0.00579	0.0332	-1.51	0.03	1.34049	-14.9048	SLCO1C1|0.431309904118;TTR|0.071930989025	2	18	273	42845	http://www.ebi.ac.uk/QuickGO/GTerm?id=GO:0070327
	8	6,7,8	inner dynein arm assembly	GO:0036159	0.00579	0.0332	-0.43	0.25	1.34049	-14.9048	DYX1C1|0.642871036922;CCDC39|0.583504002851	2	18	273	42845	http://www.ebi.ac.uk/QuickGO/GTerm?id=GO:0036159
	5	4,5	Sertoli cell development	GO:0060009	0.00579	0.0332	-0.7	0.19	1.34049	-14.9048	CST3|0.321923280508;ATRX|0.62582787361	2	18	273	42845	http://www.ebi.ac.uk/QuickGO/GTerm?id=GO:0060009
	8	8	regulation of alpha-beta T cell differentiation	GO:0046637	0.00581	0.0332	-0.19	0.29	1.34049	-14.9048	ZBTB16|1.56576173974;CD83|0.375086266268;PRKCZ|0.666266484494	3	57	273	42845	http://www.ebi.ac.uk/QuickGO/GTerm?id=GO:0046637
	3	3	positive regulation of reproductive process	GO:2000243	0.00581	0.0332	-0.23	0.29	1.34049	-14.9048	VIP|1.69691876765;PLCB1|0.619213780976;MSX2|0.227786752798	3	57	273	42845	http://www.ebi.ac.uk/QuickGO/GTerm?id=GO:2000243
	5	4,5	prostate gland development	GO:0030850	0.00581	0.0332	-0.24	0.29	1.34049	-14.9048	FOXA1|1.73859844213;PRLR|0.529426538295;CYP19A1|0.510938602623	3	57	273	42845	http://www.ebi.ac.uk/QuickGO/GTerm?id=GO:0030850
	6	6	regulation of lymphocyte differentiation	GO:0045619	0.00583	0.0332	-1.65	0	1.34049	-14.9048	PGLYRP2|0.501929012404;RASGRP1|0.277991602471;ZBTB16|1.56576173974;CD83|0.375086266268;PRKCZ|0.666266484494	5	178	273	42845	http://www.ebi.ac.uk/QuickGO/GTerm?id=GO:0045619
	9	6,7,8,9	positive regulation of lymphocyte differentiation	GO:0045621	0.00585	0.0332	-1.35	0.06	1.34049	-14.9048	RASGRP1|0.277991602471;ZBTB16|1.56576173974;CD83|0.375086266268;PRKCZ|0.666266484494	4	112	273	42845	http://www.ebi.ac.uk/QuickGO/GTerm?id=GO:0045621
	6	6	epithelial cell migration	GO:0010631	0.00589	0.0332	-1.98	-0.07	1.34049	-14.9048	WDPCP|0.495700245696;JUN|0.581769391354;ENPP2|0.317434210565;NR4A1|0.320170109308;RTN4|0.573264781517;MMRN2|0.6280476954	6	253	273	42845	http://www.ebi.ac.uk/QuickGO/GTerm?id=GO:0010631
	5	5	regulation of ion transport	GO:0043269	0.00591	0.0332	-3.87	-0.45	1.34049	-14.9048	ANO6|0.518389199326;GNB5|0.537449971545;SCN4B|0.421548117287;CHRNA4|1.54004944394;VIP|1.69691876765;CLIC6|0.207350360696;GBAS|0.492140265989;CEMIP|0.370625302941;SCN5A|1.68154269978;TRPC4|0.610273800542;SLC6A4|1.85805930889;NEDD4|0.655092256273;CACNA1D|0.62739893833	13	908	273	42845	http://www.ebi.ac.uk/QuickGO/GTerm?id=GO:0043269
	6	5,6	signal transduction in response to DNA damage	GO:0042770	0.00597	0.0332	-1.2	0.09	1.34049	-14.9048	ATRX|0.62582787361;ATR|0.546379761599;PMAIP1|0.569431500441;UBB|0.502239641728;CHEK2|0.645155499886	5	179	273	42845	http://www.ebi.ac.uk/QuickGO/GTerm?id=GO:0042770
	6	5,6	single-organism intracellular transport	GO:1902582	0.00602	0.0332	-7.49	-1.19	1.34049	-14.9048	HOOK1|0.533653846077;SLC1A3|0.630662644092;NR4A3|0.46138443947;JUN|0.581769391354;CPLX3|0.561082662805;ZDHHC14|0.51698902233;IFT140|0.497885428809;TRPM1|0.323076923133;SSX2IP|0.533596837813;RASGRP1|0.277991602471;BCL2L1|0.557898631253;SYT10|0.478260869704;CEMIP|0.370625302941;RAB34|0.312327919481;PMAIP1|0.569431500441;UBB|0.502239641728;GOLGA4|0.645894899179;WDR60|0.575016670329;THOC2|0.591505345…	27	2521	273	42845	http://www.ebi.ac.uk/QuickGO/GTerm?id=GO:1902582
	3	3	immune system development	GO:0002520	0.00604	0.0332	-4.47	-0.58	1.34049	-14.9048	FOS|0.478696603221;ARL11|1.52989130432;ZFP36|0.514538264623;JUN|0.581769391354;PGLYRP2|0.501929012404;RASGRP1|0.277991602471;ROGDI|0.486567164218;TF|0.17692714019;ZBTB16|1.56576173974;CD83|0.375086266268;SPEF2|0.449577658948;KITLG|0.653016567699;HLA-B|0.636547344235;PRKCZ|0.666266484494	14	1016	273	42845	http://www.ebi.ac.uk/QuickGO/GTerm?id=GO:0002520
	7	7	protein phosphorylation	GO:0006468	0.00606	0.0332	-10.79	-1.87	1.34049	-14.9048	NEXN|0.571689953246;FOS|0.478696603221;BMP3|0.416210295628;ACKR3|0.454064654077;ITGA1|0.451883507595;ZFP36|0.514538264623;JUN|0.581769391354;ATF3|0.234932876289;SOCS3|0.448123620266;PRLR|0.529426538295;ENPP2|0.317434210565;STOX1|0.539929328503;RASGRP1|0.277991602471;C1QL4|1.57354617992;PLCB1|0.619213780976;TF|0.17692714019;ATR|0.546379761599;KL|0.276778819679;RAPGEF4|0.496449704049;CEMIP|0.370625…	35	3527	273	42845	http://www.ebi.ac.uk/QuickGO/GTerm?id=GO:0006468
	4	4	lipid localization	GO:0010876	0.00608	0.0332	-3.12	-0.3	1.34049	-14.9048	ANO6|0.518389199326;LRAT|0.197407438767;SLCO1C1|0.431309904118;APOLD1|0.362903225821;ABCA10|1.55746445507;CYP19A1|0.510938602623;NOS2|0.595799299715;ANO3|0.567425793158;OSBPL6|0.648025223834;GULP1|0.654593578107	10	609	273	42845	http://www.ebi.ac.uk/QuickGO/GTerm?id=GO:0010876
	6	6	mast cell activation involved in immune response	GO:0002279	0.0061	0.0332	-1.11	0.11	1.34049	-14.9048	NR4A3|0.46138443947;RASGRP1|0.277991602471;FER|0.60049808031	3	58	273	42845	http://www.ebi.ac.uk/QuickGO/GTerm?id=GO:0002279
	5	5	aromatic amino acid family metabolic process	GO:0009072	0.0061	0.0332	0.89	0.52	1.34049	-14.9048	TH|2.15489869251;TPH2|1.94914922746;TPH1|0.130018001774	3	58	273	42845	http://www.ebi.ac.uk/QuickGO/GTerm?id=GO:0009072
	6	5,6	regulation of actin filament-based movement	GO:1903115	0.0061	0.0332	-0.23	0.29	1.34049	-14.9048	SCN4B|0.421548117287;DSP|0.390333333301;SCN5A|1.68154269978	3	58	273	42845	http://www.ebi.ac.uk/QuickGO/GTerm?id=GO:1903115
	4	4	regulation of meiotic cell cycle	GO:0051445	0.0061	0.0332	-1.1	0.11	1.34049	-14.9048	NPPC|0.563304629703;PLCB1|0.619213780976;MSX2|0.227786752798	3	58	273	42845	http://www.ebi.ac.uk/QuickGO/GTerm?id=GO:0051445
	9	6,7,8,9	positive regulation of extrinsic apoptotic signaling pathway	GO:2001238	0.0061	0.0332	-1.11	0.11	1.34049	-14.9048	ATF3|0.234932876289;PMAIP1|0.569431500441;SIGLEC1|0.586185942965	3	58	273	42845	http://www.ebi.ac.uk/QuickGO/GTerm?id=GO:2001238
	7	5,6,7	mast cell degranulation	GO:0043303	0.0061	0.0332	-1.11	0.11	1.34049	-14.9048	NR4A3|0.46138443947;RASGRP1|0.277991602471;FER|0.60049808031	3	58	273	42845	http://www.ebi.ac.uk/QuickGO/GTerm?id=GO:0043303
	6	6	regulation of GTPase activity	GO:0043087	0.00618	0.0332	-5.03	-0.69	1.34049	-14.9048	GNB5|0.537449971545;JUN|0.581769391354;RGS22|0.460735009779;RGS1|0.412105263137;RASGRP1|0.277991602471;RGS12|0.537145819007;PLCB1|0.619213780976;KL|0.276778819679;STXBP5L|0.380881624664;RAPGEF4|0.496449704049;RAP1GDS1|0.495245641987;ARFGAP3|0.628277912827;CCPG1|0.639970652832;SBF2|0.657591525964;ARHGAP6|0.630875853748;KITLG|0.653016567699;RASA2|0.599977868565	17	1347	273	42845	http://www.ebi.ac.uk/QuickGO/GTerm?id=GO:0043087
	7	7	diterpenoid metabolic process	GO:0016101	0.00622	0.0332	-2.68	-0.21	1.34049	-14.9048	LRP2|0.575342465794;LRAT|0.197407438767;TTR|0.071930989025;RLBP1|0.253074916141	4	114	273	42845	http://www.ebi.ac.uk/QuickGO/GTerm?id=GO:0016101
	6	6	actin-mediated cell contraction	GO:0070252	0.00622	0.0332	-1.21	0.09	1.34049	-14.9048	SCN4B|0.421548117287;DSP|0.390333333301;SCN5A|1.68154269978;CACNA1D|0.62739893833	4	114	273	42845	http://www.ebi.ac.uk/QuickGO/GTerm?id=GO:0070252
	5	5	epithelium migration	GO:0090132	0.00622	0.0332	-1.98	-0.07	1.34049	-14.9048	WDPCP|0.495700245696;JUN|0.581769391354;ENPP2|0.317434210565;NR4A1|0.320170109308;RTN4|0.573264781517;MMRN2|0.6280476954	6	256	273	42845	http://www.ebi.ac.uk/QuickGO/GTerm?id=GO:0090132
	7	6,7	adenylate cyclase-modulating G-protein coupled receptor signaling pathway	GO:0007188	0.00622	0.0332	-0.17	0.3	1.34049	-14.9048	UCN3|3.34856312481;MC4R|1.50455756517;VIP|1.69691876765;RGS1|0.412105263137;GLP1R|0.663372002118;CACNA1D|0.62739893833	6	256	273	42845	http://www.ebi.ac.uk/QuickGO/GTerm?id=GO:0007188
	4	4	interaction with host	GO:0051701	0.00622	0.0332	-1.37	0.06	1.34049	-14.9048	BCL2L1|0.557898631253;UBB|0.502239641728;THOC2|0.591505345281;NOS2|0.595799299715;SMC3|0.664640705595;NEDD4|0.655092256273	6	256	273	42845	http://www.ebi.ac.uk/QuickGO/GTerm?id=GO:0051701
	5	4,5	negative regulation of cytokine production	GO:0001818	0.00622	0.0332	-1.78	-0.03	1.34049	-14.9048	ZFP36|0.514538264623;PGLYRP2|0.501929012404;CD2AP|0.535839103302;CD83|0.375086266268;RPS6KA5|0.630011170563;UBB|0.502239641728	6	256	273	42845	http://www.ebi.ac.uk/QuickGO/GTerm?id=GO:0001818
	9	8,9	sodium ion transmembrane transport	GO:0035725	0.00622	0.0332	-1.55	0.02	1.34049	-14.9048	ANO6|0.518389199326;SCN4B|0.421548117287;SCN5A|1.68154269978;SCNN1A|1.82949932324;SLC13A4|0.605857891677;NEDD4|0.655092256273	6	256	273	42845	http://www.ebi.ac.uk/QuickGO/GTerm?id=GO:0035725
	5	5	positive regulation of organelle organization	GO:0010638	0.00629	0.0332	-3.32	-0.34	1.34049	-14.9048	SLC1A3|0.630662644092;CEP135|0.497014925467;MARCH5|0.621032585686;BAIAP2L1|0.623223465226;NEFM|1.74371257505;ATRX|0.62582787361;PLCB1|0.619213780976;ATR|0.546379761599;RPS6KA5|0.630011170563;MSX2|0.227786752798;PMAIP1|0.569431500441;FER|0.60049808031;BIK|0.661971830907	13	915	273	42845	http://www.ebi.ac.uk/QuickGO/GTerm?id=GO:0010638
	7	7	telomeric repeat-containing RNA transcription	GO:0097393	0.00637	0.0332	0	0.33	1.34049	-14.9048	ATRX|0.62582787361	1	1	273	42845	http://www.ebi.ac.uk/QuickGO/GTerm?id=GO:0097393
	7	7	pronephric duct morphogenesis	GO:0039023	0.00637	0.0332	0	0.33	1.34049	-14.9048	AHI1|0.608256289024	1	1	273	42845	http://www.ebi.ac.uk/QuickGO/GTerm?id=GO:0039023
	10	8,9,10	dADP phosphorylation	GO:0006174	0.00637	0.0332	0	0.33	1.34049	-14.9048	AK9|0.526600541131	1	1	273	42845	http://www.ebi.ac.uk/QuickGO/GTerm?id=GO:0006174
	11	8,10,11	AMP phosphorylation	GO:0006756	0.00637	0.0332	0	0.33	1.34049	-14.9048	AK9|0.526600541131	1	1	273	42845	http://www.ebi.ac.uk/QuickGO/GTerm?id=GO:0006756
	8	6,7,8	post-embryonic limb morphogenesis	GO:0035127	0.00637	0.0332	0	0.33	1.34049	-14.9048	ATRX|0.62582787361	1	1	273	42845	http://www.ebi.ac.uk/QuickGO/GTerm?id=GO:0035127
	8	7,8	regulation of CD24 biosynthetic process	GO:2000559	0.00637	0.0332	0	0.33	1.34049	-14.9048	PLCB1|0.619213780976	1	1	273	42845	http://www.ebi.ac.uk/QuickGO/GTerm?id=GO:2000559
	8	8	CDP phosphorylation	GO:0061508	0.00637	0.0332	0	0.33	1.34049	-14.9048	AK9|0.526600541131	1	1	273	42845	http://www.ebi.ac.uk/QuickGO/GTerm?id=GO:0061508
	6	5,6	transmission of virus	GO:0019089	0.00637	0.0332	0	0.33	1.34049	-14.9048	NEDD4|0.655092256273	1	1	273	42845	http://www.ebi.ac.uk/QuickGO/GTerm?id=GO:0019089
	8	8	UDP phosphorylation	GO:0061569	0.00637	0.0332	0	0.33	1.34049	-14.9048	AK9|0.526600541131	1	1	273	42845	http://www.ebi.ac.uk/QuickGO/GTerm?id=GO:0061569
	4	4	Kupffer's vesicle development	GO:0070121	0.00637	0.0332	0	0.33	1.34049	-14.9048	AHI1|0.608256289024	1	1	273	42845	http://www.ebi.ac.uk/QuickGO/GTerm?id=GO:0070121
	7	5,6,7	positive regulation of connective tissue replacement	GO:1905205	0.00637	0.0332	0	0.33	1.34049	-14.9048	PPP3CA|0.657457706233	1	1	273	42845	http://www.ebi.ac.uk/QuickGO/GTerm?id=GO:1905205
	6	6	negative regulation of elastin catabolic process	GO:0060311	0.00637	0.0332	0	0.33	1.34049	-14.9048	CST3|0.321923280508	1	1	273	42845	http://www.ebi.ac.uk/QuickGO/GTerm?id=GO:0060311
	9	5,9	pyruvate oxidation	GO:0009444	0.00637	0.0332	0	0.33	1.34049	-14.9048	NR4A3|0.46138443947	1	1	273	42845	http://www.ebi.ac.uk/QuickGO/GTerm?id=GO:0009444
	10	8,9,10	positive regulation of telomeric RNA transcription from RNA pol II promoter	GO:1901582	0.00637	0.0332	0	0.33	1.34049	-14.9048	ATRX|0.62582787361	1	1	273	42845	http://www.ebi.ac.uk/QuickGO/GTerm?id=GO:1901582
	9	8,9	regulation of telomeric RNA transcription from RNA pol II promoter	GO:1901580	0.00637	0.0332	0	0.33	1.34049	-14.9048	ATRX|0.62582787361	1	1	273	42845	http://www.ebi.ac.uk/QuickGO/GTerm?id=GO:1901580
	8	8	regulation of parkin-mediated mitophagy in response to mitochondrial depolarization	GO:1905089	0.00637	0.0332	0	0.33	1.34049	-14.9048	VPS13C|0.658971892695	1	1	273	42845	http://www.ebi.ac.uk/QuickGO/GTerm?id=GO:1905089
	4	4	negative regulation of ovulation	GO:0060280	0.00637	0.0332	0	0.33	1.34049	-14.9048	GPR149|1.61363636378	1	1	273	42845	http://www.ebi.ac.uk/QuickGO/GTerm?id=GO:0060280
	3	3	dissemination or transmission of organism from other organism involved in symbiotic interaction	GO:0051821	0.00637	0.0332	0	0.33	1.34049	-14.9048	NEDD4|0.655092256273	1	1	273	42845	http://www.ebi.ac.uk/QuickGO/GTerm?id=GO:0051821
	7	7	respiratory basal cell differentiation	GO:1902691	0.00637	0.0332	0	0.33	1.34049	-14.9048	FOXA1|1.73859844213	1	1	273	42845	http://www.ebi.ac.uk/QuickGO/GTerm?id=GO:1902691
	5	5	positive regulation of optic nerve formation	GO:2000597	0.00637	0.0332	0	0.33	1.34049	-14.9048	PAX2|1.66908431578	1	1	273	42845	http://www.ebi.ac.uk/QuickGO/GTerm?id=GO:2000597
	9	7,8,9	positive regulation of CD24 biosynthetic process	GO:2000560	0.00637	0.0332	0	0.33	1.34049	-14.9048	PLCB1|0.619213780976	1	1	273	42845	http://www.ebi.ac.uk/QuickGO/GTerm?id=GO:2000560
	8	8	CMP phosphorylation	GO:0061566	0.00637	0.0332	0	0.33	1.34049	-14.9048	AK9|0.526600541131	1	1	273	42845	http://www.ebi.ac.uk/QuickGO/GTerm?id=GO:0061566
	8	8	telomeric repeat-containing RNA transcription from RNA pol II promoter	GO:0097394	0.00637	0.0332	0	0.33	1.34049	-14.9048	ATRX|0.62582787361	1	1	273	42845	http://www.ebi.ac.uk/QuickGO/GTerm?id=GO:0097394
	8	7,8	post-embryonic forelimb morphogenesis	GO:0035128	0.00637	0.0332	0	0.33	1.34049	-14.9048	ATRX|0.62582787361	1	1	273	42845	http://www.ebi.ac.uk/QuickGO/GTerm?id=GO:0035128
	7	5,7	dopamine biosynthetic process from tyrosine	GO:0006585	0.00637	0.0332	0	0.33	1.34049	-14.9048	TH|2.15489869251	1	1	273	42845	http://www.ebi.ac.uk/QuickGO/GTerm?id=GO:0006585
	8	8	dAMP phosphorylation	GO:0061565	0.00637	0.0332	0	0.33	1.34049	-14.9048	AK9|0.526600541131	1	1	273	42845	http://www.ebi.ac.uk/QuickGO/GTerm?id=GO:0061565
	7	6,7	cellular response to bisphenol A	GO:1903926	0.00637	0.0332	0	0.33	1.34049	-14.9048	CHEK2|0.645155499886	1	1	273	42845	http://www.ebi.ac.uk/QuickGO/GTerm?id=GO:1903926
	10	8,9,10	dGDP phosphorylation	GO:0006186	0.00637	0.0332	0	0.33	1.34049	-14.9048	AK9|0.526600541131	1	1	273	42845	http://www.ebi.ac.uk/QuickGO/GTerm?id=GO:0006186
	8	6,7,8	phosphatidylserine exposure on blood platelet	GO:0097045	0.00637	0.0332	0	0.33	1.34049	-14.9048	ANO6|0.518389199326	1	1	273	42845	http://www.ebi.ac.uk/QuickGO/GTerm?id=GO:0097045
	8	6,7,8	pronephric nephron tubule morphogenesis	GO:0039008	0.00637	0.0332	0	0.33	1.34049	-14.9048	AHI1|0.608256289024	1	1	273	42845	http://www.ebi.ac.uk/QuickGO/GTerm?id=GO:0039008
	11	8,10,11	negative regulation of transcription from RNA polymerase II promoter in response to UV-induced DNA damage	GO:0010768	0.00637	0.0332	0	0.33	1.34049	-14.9048	NEDD4|0.655092256273	1	1	273	42845	http://www.ebi.ac.uk/QuickGO/GTerm?id=GO:0010768
	5	4,5	dissemination or transmission of symbiont from host	GO:0044007	0.00637	0.0332	0	0.33	1.34049	-14.9048	NEDD4|0.655092256273	1	1	273	42845	http://www.ebi.ac.uk/QuickGO/GTerm?id=GO:0044007
	7	7	CD24 biosynthetic process	GO:0035724	0.00637	0.0332	0	0.33	1.34049	-14.9048	PLCB1|0.619213780976	1	1	273	42845	http://www.ebi.ac.uk/QuickGO/GTerm?id=GO:0035724
	5	5	pronephric nephron morphogenesis	GO:0039007	0.00637	0.0332	0	0.33	1.34049	-14.9048	AHI1|0.608256289024	1	1	273	42845	http://www.ebi.ac.uk/QuickGO/GTerm?id=GO:0039007
	10	8,9,10	negative regulation of telomeric RNA transcription from RNA pol II promoter	GO:1901581	0.00637	0.0332	0	0.33	1.34049	-14.9048	ATRX|0.62582787361	1	1	273	42845	http://www.ebi.ac.uk/QuickGO/GTerm?id=GO:1901581
	8	8	TDP phosphorylation	GO:0061571	0.00637	0.0332	0	0.33	1.34049	-14.9048	AK9|0.526600541131	1	1	273	42845	http://www.ebi.ac.uk/QuickGO/GTerm?id=GO:0061571
	6	6	pronephric duct development	GO:0039022	0.00637	0.0332	0	0.33	1.34049	-14.9048	AHI1|0.608256289024	1	1	273	42845	http://www.ebi.ac.uk/QuickGO/GTerm?id=GO:0039022
	7	5,6,7	post-embryonic appendage morphogenesis	GO:0035120	0.00637	0.0332	0	0.33	1.34049	-14.9048	ATRX|0.62582787361	1	1	273	42845	http://www.ebi.ac.uk/QuickGO/GTerm?id=GO:0035120
	8	6,7,8	regulation of elastin catabolic process	GO:0060310	0.00637	0.0332	0	0.33	1.34049	-14.9048	CST3|0.321923280508	1	1	273	42845	http://www.ebi.ac.uk/QuickGO/GTerm?id=GO:0060310
	5	5	negative regulation of collagen catabolic process	GO:0010711	0.00637	0.0332	0	0.33	1.34049	-14.9048	CST3|0.321923280508	1	1	273	42845	http://www.ebi.ac.uk/QuickGO/GTerm?id=GO:0010711
	8	5,6,8	optic nerve formation	GO:0021634	0.00637	0.0332	0	0.33	1.34049	-14.9048	PAX2|1.66908431578	1	1	273	42845	http://www.ebi.ac.uk/QuickGO/GTerm?id=GO:0021634
	7	7	long-day photoperiodism	GO:0048571	0.00637	0.0332	0	0.33	1.34049	-14.9048	AGRP|3.0376984127	1	1	273	42845	http://www.ebi.ac.uk/QuickGO/GTerm?id=GO:0048571
	10	9,10	histone H2A-S1 phosphorylation	GO:0043990	0.00637	0.0332	0	0.33	1.34049	-14.9048	RPS6KA5|0.630011170563	1	1	273	42845	http://www.ebi.ac.uk/QuickGO/GTerm?id=GO:0043990
	5	5	response to bisphenol A	GO:1903925	0.00637	0.0332	0	0.33	1.34049	-14.9048	CHEK2|0.645155499886	1	1	273	42845	http://www.ebi.ac.uk/QuickGO/GTerm?id=GO:1903925
	8	8	dCDP phosphorylation	GO:0061570	0.00637	0.0332	0	0.33	1.34049	-14.9048	AK9|0.526600541131	1	1	273	42845	http://www.ebi.ac.uk/QuickGO/GTerm?id=GO:0061570
	4	4	optic chiasma development	GO:0061360	0.00637	0.0332	0	0.33	1.34049	-14.9048	PAX2|1.66908431578	1	1	273	42845	http://www.ebi.ac.uk/QuickGO/GTerm?id=GO:0061360
	7	5,7	positive regulation of otic vesicle morphogenesis	GO:1904120	0.00637	0.0332	0	0.33	1.34049	-14.9048	STOX1|0.539929328503	1	1	273	42845	http://www.ebi.ac.uk/QuickGO/GTerm?id=GO:1904120
	7	6,7	regulation of otic vesicle morphogenesis	GO:1904118	0.00637	0.0332	0	0.33	1.34049	-14.9048	STOX1|0.539929328503	1	1	273	42845	http://www.ebi.ac.uk/QuickGO/GTerm?id=GO:1904118
	8	8	negative regulation of parkin-mediated mitophagy in response to mitochondrial depolarization	GO:1905090	0.00637	0.0332	0	0.33	1.34049	-14.9048	VPS13C|0.658971892695	1	1	273	42845	http://www.ebi.ac.uk/QuickGO/GTerm?id=GO:1905090
	8	8	GDP phosphorylation	GO:0061568	0.00637	0.0332	0	0.33	1.34049	-14.9048	AK9|0.526600541131	1	1	273	42845	http://www.ebi.ac.uk/QuickGO/GTerm?id=GO:0061568
	7	6,7	negative regulation of monocyte extravasation	GO:2000438	0.00637	0.0332	0	0.33	1.34049	-14.9048	PLCB1|0.619213780976	1	1	273	42845	http://www.ebi.ac.uk/QuickGO/GTerm?id=GO:2000438
	10	7,8,9,10	signal transduction involved in intra-S DNA damage checkpoint	GO:0072428	0.00637	0.0332	0	0.33	1.34049	-14.9048	CHEK2|0.645155499886	1	1	273	42845	http://www.ebi.ac.uk/QuickGO/GTerm?id=GO:0072428
	8	8	regulation of protein serine/threonine phosphatase activity	GO:0080163	0.00637	0.0332	0	0.33	1.34049	-14.9048	PPP4R4|0.605942555468	1	1	273	42845	http://www.ebi.ac.uk/QuickGO/GTerm?id=GO:0080163
	6	5,6	regulation of optic nerve formation	GO:2000595	0.00637	0.0332	0	0.33	1.34049	-14.9048	PAX2|1.66908431578	1	1	273	42845	http://www.ebi.ac.uk/QuickGO/GTerm?id=GO:2000595
	8	8	dCMP phosphorylation	GO:0061567	0.00637	0.0332	0	0.33	1.34049	-14.9048	AK9|0.526600541131	1	1	273	42845	http://www.ebi.ac.uk/QuickGO/GTerm?id=GO:0061567
	9	6,7,8,9	positive regulation of mast cell activation by Fc-epsilon receptor signaling pathway	GO:0038097	0.00637	0.0332	0	0.33	1.34049	-14.9048	NR4A3|0.46138443947	1	1	273	42845	http://www.ebi.ac.uk/QuickGO/GTerm?id=GO:0038097
	8	6,7,8	positive regulation of intrinsic apoptotic signaling pathway	GO:2001244	0.00639	0.0332	-0.8	0.17	1.34049	-14.9048	BCL2L1|0.557898631253;PMAIP1|0.569431500441;UBB|0.502239641728	3	59	273	42845	http://www.ebi.ac.uk/QuickGO/GTerm?id=GO:2001244
	6	5,6	import across plasma membrane	GO:0098739	0.00639	0.0332	-1.37	0.06	1.34049	-14.9048	SLC1A3|0.630662644092;STEAP1|0.383539537512;TF|0.17692714019	3	59	273	42845	http://www.ebi.ac.uk/QuickGO/GTerm?id=GO:0098739
	9	7,8,9	positive regulation of alpha-beta T cell activation	GO:0046635	0.00639	0.0332	-0.19	0.29	1.34049	-14.9048	ZBTB16|1.56576173974;CD83|0.375086266268;PRKCZ|0.666266484494	3	59	273	42845	http://www.ebi.ac.uk/QuickGO/GTerm?id=GO:0046635
	3	3	negative regulation of reproductive process	GO:2000242	0.00639	0.0332	-0.21	0.29	1.34049	-14.9048	PTGDS|0.548950962534;NPPC|0.563304629703;GPR149|1.61363636378	3	59	273	42845	http://www.ebi.ac.uk/QuickGO/GTerm?id=GO:2000242
	6	5,6	axis specification	GO:0009798	0.00641	0.0332	-0.88	0.15	1.34049	-14.9048	LRP2|0.575342465794;AHI1|0.608256289024;SMAD6|0.629189007979;OTX2|0.596500624728	4	115	273	42845	http://www.ebi.ac.uk/QuickGO/GTerm?id=GO:0009798
	3	3	positive regulation of circadian rhythm	GO:0042753	0.00644	0.0332	0.01	0.34	1.34049	-14.9048	UTS2R|1.66394399028;THRAP3|0.591402013742	2	19	273	42845	http://www.ebi.ac.uk/QuickGO/GTerm?id=GO:0042753
	7	5,6,7	neurotransmitter reuptake	GO:0098810	0.00644	0.0332	0.45	0.43	1.34049	-14.9048	SLC6A2|1.52986518273;SLC6A4|1.85805930889	2	19	273	42845	http://www.ebi.ac.uk/QuickGO/GTerm?id=GO:0098810
	5	4,5	positive regulation of meiotic cell cycle	GO:0051446	0.00644	0.0332	-0.85	0.16	1.34049	-14.9048	PLCB1|0.619213780976;MSX2|0.227786752798	2	19	273	42845	http://www.ebi.ac.uk/QuickGO/GTerm?id=GO:0051446
	10	7,8,9,10	regulation of ventricular cardiac muscle cell membrane repolarization	GO:0060307	0.00644	0.0332	0.15	0.37	1.34049	-14.9048	SCN4B|0.421548117287;SCN5A|1.68154269978	2	19	273	42845	http://www.ebi.ac.uk/QuickGO/GTerm?id=GO:0060307
	6	6	nuclear pore organization	GO:0006999	0.00644	0.0332	-0.42	0.25	1.34049	-14.9048	RTN4|0.573264781517;AHCTF1|0.66107265246	2	19	273	42845	http://www.ebi.ac.uk/QuickGO/GTerm?id=GO:0006999
	6	5,6	negative regulation of glycoprotein metabolic process	GO:1903019	0.00644	0.0332	-0.73	0.18	1.34049	-14.9048	CST3|0.321923280508;BACE2|0.572398738639	2	19	273	42845	http://www.ebi.ac.uk/QuickGO/GTerm?id=GO:1903019
	7	7	glycerophospholipid catabolic process	GO:0046475	0.00644	0.0332	-0.75	0.18	1.34049	-14.9048	ENPP2|0.317434210565;PLA2G4B|0.563646789161	2	19	273	42845	http://www.ebi.ac.uk/QuickGO/GTerm?id=GO:0046475
	4	4	angiogenesis	GO:0001525	0.00645	0.0332	-2.98	-0.27	1.34049	-14.9048	ACKR3|0.454064654077;JUN|0.581769391354;ENPP2|0.317434210565;APOLD1|0.362903225821;UTS2R|1.66394399028;NR4A1|0.320170109308;NDNF|1.74807261901;CYR61|0.492852430254;MMRN2|0.6280476954	9	519	273	42845	http://www.ebi.ac.uk/QuickGO/GTerm?id=GO:0001525
	7	6,7	inorganic ion transmembrane transport	GO:0098660	0.0065	0.0335	-6.48	-0.99	1.34049	-14.9048	SLC1A3|0.630662644092;ANO6|0.518389199326;GNB5|0.537449971545;SCN4B|0.421548117287;TRPM1|0.323076923133;STEAP1|0.383539537512;CLIC6|0.207350360696;TF|0.17692714019;GBAS|0.492140265989;CEMIP|0.370625302941;SCN5A|1.68154269978;ANO2|0.537786774746;SCNN1A|1.82949932324;SLC13A4|0.605857891677;ANO3|0.567425793158;TRPC4|0.610273800542;SLC6A4|1.85805930889;NEDD4|0.655092256273;GABRA2|0.657032518177;CACNA…	20	1697	273	42845	http://www.ebi.ac.uk/QuickGO/GTerm?id=GO:0098660
	6	6	chemical synaptic transmission, postsynaptic	GO:0099565	0.00654	0.0336	-0.97	0.14	1.34049	-14.9048	CHRNA4|1.54004944394;PPP3CA|0.657457706233;GRIA3|0.664004913789;GRIA2|0.572220410855;PRKCZ|0.666266484494	5	183	273	42845	http://www.ebi.ac.uk/QuickGO/GTerm?id=GO:0099565
	6	5,6	STAT cascade	GO:0097696	0.00654	0.0336	-1.5	0.03	1.34049	-14.9048	PRL|2.85983695415;SOCS3|0.448123620266;PRLR|0.529426538295;FER|0.60049808031;SOCS6|0.627803403799	5	183	273	42845	http://www.ebi.ac.uk/QuickGO/GTerm?id=GO:0097696
	5	5	muscle tissue development	GO:0060537	0.0066	0.0338	-2.6	-0.2	1.34049	-14.9048	NEXN|0.571689953246;FOS|0.478696603221;ANKRD33|2.30113960133;ATF3|0.234932876289;DSP|0.390333333301;MKL2|0.581646964486;PPP3CA|0.657457706233;C11orf88|0.6085084833	8	429	273	42845	http://www.ebi.ac.uk/QuickGO/GTerm?id=GO:0060537
	4	4	macromolecular complex subunit organization	GO:0043933	0.00661	0.0339	-10.68	-1.84	1.34049	-14.9048	FOXA1|1.73859844213;ANO6|0.518389199326;BAIAP2L1|0.623223465226;NEFM|1.74371257505;JUN|0.581769391354;DSP|0.390333333301;TRPM1|0.323076923133;PRLR|0.529426538295;ATRX|0.62582787361;COL16A1|0.614794656081;RASGRP1|0.277991602471;TF|0.17692714019;ATR|0.546379761599;CD2AP|0.535839103302;RAP1GDS1|0.495245641987;RTN4|0.573264781517;RPS6KA5|0.630011170563;TRPM3|0.603587731034;PMAIP1|0.569431500441;UBB|0…	42	4460	273	42845	http://www.ebi.ac.uk/QuickGO/GTerm?id=GO:0043933
	5	5	muscle contraction	GO:0006936	0.00669	0.0341	-2.28	-0.13	1.34049	-14.9048	ITGA1|0.451883507595;SCN4B|0.421548117287;DSP|0.390333333301;RAP1GDS1|0.495245641987;SCN5A|1.68154269978;CALD1|0.65089700093;CACNA1D|0.62739893833;LTB4R|0.588516746306	8	430	273	42845	http://www.ebi.ac.uk/QuickGO/GTerm?id=GO:0006936
	9	6,7,9	regulation of extrinsic apoptotic signaling pathway	GO:2001236	0.00669	0.0341	-1.54	0.02	1.34049	-14.9048	ATF3|0.234932876289;BCL2L1|0.557898631253;PMAIP1|0.569431500441;SIGLEC1|0.586185942965;ZMYND11|0.653111190539	5	184	273	42845	http://www.ebi.ac.uk/QuickGO/GTerm?id=GO:2001236
	10	7,8,10	regulation of extrinsic apoptotic signaling pathway via death domain receptors	GO:1902041	0.0067	0.0341	-1.13	0.1	1.34049	-14.9048	ATF3|0.234932876289;BCL2L1|0.557898631253;PMAIP1|0.569431500441	3	60	273	42845	http://www.ebi.ac.uk/QuickGO/GTerm?id=GO:1902041
	7	6,7	positive regulation of myeloid leukocyte differentiation	GO:0002763	0.0067	0.0341	-0.74	0.18	1.34049	-14.9048	FOS|0.478696603221;JUN|0.581769391354;KITLG|0.653016567699	3	60	273	42845	http://www.ebi.ac.uk/QuickGO/GTerm?id=GO:0002763
	6	4,6	negative regulation of response to DNA damage stimulus	GO:2001021	0.0067	0.0341	-0.79	0.17	1.34049	-14.9048	ACKR3|0.454064654077;BCL2L1|0.557898631253;CHEK2|0.645155499886	3	60	273	42845	http://www.ebi.ac.uk/QuickGO/GTerm?id=GO:2001021
	5	5	cellular response to oxidative stress	GO:0034599	0.00675	0.0344	-2.15	-0.1	1.34049	-14.9048	FOS|0.478696603221;NR4A3|0.46138443947;JUN|0.581769391354;CST3|0.321923280508;SOD3|0.480676656336;PAX2|1.66908431578;FER|0.60049808031	7	343	273	42845	http://www.ebi.ac.uk/QuickGO/GTerm?id=GO:0034599
	7	4,6,7	positive regulation of secretion	GO:0051047	0.00678	0.0344	-2.77	-0.23	1.34049	-14.9048	UCN3|3.34856312481;RASGRP1|0.277991602471;PLCB1|0.619213780976;SYT10|0.478260869704;STXBP5L|0.380881624664;CYP19A1|0.510938602623;SLC6A4|1.85805930889;PRKCZ|0.666266484494	8	431	273	42845	http://www.ebi.ac.uk/QuickGO/GTerm?id=GO:0051047
	4	4	muscle structure development	GO:0061061	0.00686	0.0348	-3.18	-0.31	1.34049	-14.9048	NEXN|0.571689953246;FOS|0.478696603221;ADAM12|1.5435578331;ANKRD33|2.30113960133;ATF3|0.234932876289;DSP|0.390333333301;PLCB1|0.619213780976;MKL2|0.581646964486;HACD1|0.648936170264;PPP3CA|0.657457706233;C11orf88|0.6085084833	11	719	273	42845	http://www.ebi.ac.uk/QuickGO/GTerm?id=GO:0061061
	6	5,6	homotypic cell-cell adhesion	GO:0034109	0.00686	0.0348	-2.94	-0.27	1.34049	-14.9048	NR4A3|0.46138443947;DSP|0.390333333301;PRLR|0.529426538295;RASGRP1|0.277991602471;ZBTB16|1.56576173974;CD83|0.375086266268;PPP3CA|0.657457706233;SOCS6|0.627803403799;NEDD4|0.655092256273;PRKCZ|0.666266484494	10	620	273	42845	http://www.ebi.ac.uk/QuickGO/GTerm?id=GO:0034109
	4	4	regulation of immune response	GO:0050776	0.0069	0.035	-5.43	-0.77	1.34049	-14.9048	FOS|0.478696603221;NR4A3|0.46138443947;JUN|0.581769391354;SOCS3|0.448123620266;SPON2|0.440998487235;PGLYRP2|0.501929012404;RASGRP1|0.277991602471;KL|0.276778819679;NR4A1|0.320170109308;RPS6KA5|0.630011170563;CPN1|0.566073102352;UBB|0.502239641728;IGLL5|1.64962121185;FER|0.60049808031;PPP3CA|0.657457706233;KITLG|0.653016567699;HLA-B|0.636547344235;PRKCZ|0.666266484494	18	1476	273	42845	http://www.ebi.ac.uk/QuickGO/GTerm?id=GO:0050776
	4	3,4	regulation of cellular component biogenesis	GO:0044087	0.00692	0.035	-3.71	-0.42	1.34049	-14.9048	CEP135|0.497014925467;WDPCP|0.495700245696;BAIAP2L1|0.623223465226;JUN|0.581769391354;IFT140|0.497885428809;COL16A1|0.614794656081;ATR|0.546379761599;DNAJA4|0.444067796521;PMAIP1|0.569431500441;CYR61|0.492852430254;FER|0.60049808031;ARHGAP6|0.630875853748;SMAD6|0.629189007979;BIK|0.661971830907;PRKCZ|0.666266484494	15	1141	273	42845	http://www.ebi.ac.uk/QuickGO/GTerm?id=GO:0044087
	6	5,6	mesenchyme development	GO:0060485	0.00694	0.035	-1.72	-0.02	1.34049	-14.9048	FOXA1|1.73859844213;RTN4|0.573264781517;PAX2|1.66908431578;MSX2|0.227786752798;KITLG|0.653016567699;NEDD4|0.655092256273	6	262	273	42845	http://www.ebi.ac.uk/QuickGO/GTerm?id=GO:0060485
	4	4	tissue migration	GO:0090130	0.00694	0.035	-1.98	-0.07	1.34049	-14.9048	WDPCP|0.495700245696;JUN|0.581769391354;ENPP2|0.317434210565;NR4A1|0.320170109308;RTN4|0.573264781517;MMRN2|0.6280476954	6	262	273	42845	http://www.ebi.ac.uk/QuickGO/GTerm?id=GO:0090130
	7	7	positive regulation of purine nucleotide metabolic process	GO:1900544	0.00699	0.0353	-0.41	0.25	1.34049	-14.9048	MC4R|1.50455756517;NPPC|0.563304629703;VIP|1.69691876765;NOS2|0.595799299715;GLP1R|0.663372002118	5	186	273	42845	http://www.ebi.ac.uk/QuickGO/GTerm?id=GO:1900544
	5	5	memory	GO:0007613	0.00702	0.0353	-0.22	0.29	1.34049	-14.9048	TH|2.15489869251;PLCB1|0.619213780976;SLC6A4|1.85805930889;PRKCZ|0.666266484494	4	118	273	42845	http://www.ebi.ac.uk/QuickGO/GTerm?id=GO:0007613
	5	3,4,5	regulation of homeostatic process	GO:0032844	0.0071	0.0357	-2.79	-0.24	1.34049	-14.9048	NR4A3|0.46138443947;MC4R|1.50455756517;UTS2R|1.66394399028;ATRX|0.62582787361;TF|0.17692714019;ATR|0.546379761599;CEMIP|0.370625302941;SCN5A|1.68154269978;KITLG|0.653016567699	9	527	273	42845	http://www.ebi.ac.uk/QuickGO/GTerm?id=GO:0032844
	6	6	replicative senescence	GO:0090399	0.00713	0.0358	-0.45	0.24	1.34049	-14.9048	ATR|0.546379761599;CHEK2|0.645155499886	2	20	273	42845	http://www.ebi.ac.uk/QuickGO/GTerm?id=GO:0090399
	7	6,7	positive regulation of nucleotide metabolic process	GO:0045981	0.00715	0.0359	-0.41	0.25	1.34049	-14.9048	MC4R|1.50455756517;NPPC|0.563304629703;VIP|1.69691876765;NOS2|0.595799299715;GLP1R|0.663372002118	5	187	273	42845	http://www.ebi.ac.uk/QuickGO/GTerm?id=GO:0045981
	4	4	regulation of primary metabolic process	GO:0080090	0.00716	0.0359	-23.76	-4.51	1.34049	-14.9048	FOXA1|1.73859844213;SSPO|0.483689538888;FOS|0.478696603221;EIF5B|1.68986657071;BMP3|0.416210295628;NFIB|0.59633312597;JUND|0.425057208227;RFX3|0.578394113214;ACKR3|0.454064654077;PPP4R4|0.605942555468;ITGA1|0.451883507595;ZFP36|0.514538264623;NR4A3|0.46138443947;ANKRD33|2.30113960133;JUN|0.581769391354;ATF3|0.234932876289;SOCS3|0.448123620266;MC4R|1.50455756517;NPPC|0.563304629703;TCF24|0.4620701…	88	10916	273	42845	http://www.ebi.ac.uk/QuickGO/GTerm?id=GO:0080090
	4	4	muscle cell proliferation	GO:0033002	0.00731	0.0366	-1.85	-0.04	1.34049	-14.9048	NR4A3|0.46138443947;JUN|0.581769391354;OGN|0.157656731776;NPPC|0.563304629703;VIP|1.69691876765	5	188	273	42845	http://www.ebi.ac.uk/QuickGO/GTerm?id=GO:0033002
	4	4	social behavior	GO:0035176	0.00734	0.0366	0.8	0.5	1.34049	-14.9048	TH|2.15489869251;SLC6A4|1.85805930889;EN1|1.56874608756	3	62	273	42845	http://www.ebi.ac.uk/QuickGO/GTerm?id=GO:0035176
	3	3	intraspecies interaction between organisms	GO:0051703	0.00734	0.0366	0.8	0.5	1.34049	-14.9048	TH|2.15489869251;SLC6A4|1.85805930889;EN1|1.56874608756	3	62	273	42845	http://www.ebi.ac.uk/QuickGO/GTerm?id=GO:0051703
	4	4	hematopoietic or lymphoid organ development	GO:0048534	0.00734	0.0366	-4.13	-0.51	1.34049	-14.9048	FOS|0.478696603221;ARL11|1.52989130432;ZFP36|0.514538264623;JUN|0.581769391354;PGLYRP2|0.501929012404;RASGRP1|0.277991602471;ROGDI|0.486567164218;TF|0.17692714019;ZBTB16|1.56576173974;CD83|0.375086266268;KITLG|0.653016567699;HLA-B|0.636547344235;PRKCZ|0.666266484494	13	933	273	42845	http://www.ebi.ac.uk/QuickGO/GTerm?id=GO:0048534
	5	5	negative regulation of cell development	GO:0010721	0.00739	0.0369	-0.73	0.19	1.34049	-14.9048	FOXA1|1.73859844213;NPPC|0.563304629703;RTN4|0.573264781517;PAX2|1.66908431578;MELTF|0.657857575019;PPP3CA|0.657457706233;SLC6A4|1.85805930889	7	349	273	42845	http://www.ebi.ac.uk/QuickGO/GTerm?id=GO:0010721
	6	6	chondrocyte differentiation	GO:0002062	0.00744	0.037	-1.28	0.07	1.34049	-14.9048	NPPC|0.563304629703;ZBTB16|1.56576173974;MSX2|0.227786752798;TRIP11|0.63941988031	4	120	273	42845	http://www.ebi.ac.uk/QuickGO/GTerm?id=GO:0002062
	7	7	glucose homeostasis	GO:0042593	0.00745	0.037	1.62	0.67	1.34049	-14.9048	FOXA1|1.73859844213;TH|2.15489869251;STXBP5L|0.380881624664;VGF|1.671224613;PAX2|1.66908431578;PPP3CA|0.657457706233	6	266	273	42845	http://www.ebi.ac.uk/QuickGO/GTerm?id=GO:0042593
	6	6	carbohydrate homeostasis	GO:0033500	0.00745	0.037	1.62	0.67	1.34049	-14.9048	FOXA1|1.73859844213;TH|2.15489869251;STXBP5L|0.380881624664;VGF|1.671224613;PAX2|1.66908431578;PPP3CA|0.657457706233	6	266	273	42845	http://www.ebi.ac.uk/QuickGO/GTerm?id=GO:0033500
	3	3	hormone metabolic process	GO:0042445	0.00758	0.0376	-2.87	-0.25	1.34049	-14.9048	FOXA1|1.73859844213;LRAT|0.197407438767;TTR|0.071930989025;BACE2|0.572398738639;CYP19A1|0.510938602623;CPN1|0.566073102352	6	267	273	42845	http://www.ebi.ac.uk/QuickGO/GTerm?id=GO:0042445
	7	7	purine nucleotide biosynthetic process	GO:0006164	0.00763	0.0378	-1.95	-0.06	1.34049	-14.9048	MC4R|1.50455756517;NPPC|0.563304629703;VIP|1.69691876765;AK9|0.526600541131;GBAS|0.492140265989;NOS2|0.595799299715;GLP1R|0.663372002118;OAS2|0.495061922041	8	440	273	42845	http://www.ebi.ac.uk/QuickGO/GTerm?id=GO:0006164
	8	6,7,8	endochondral bone morphogenesis	GO:0060350	0.00767	0.0379	-1.09	0.11	1.34049	-14.9048	NPPC|0.563304629703;MSX2|0.227786752798;TRIP11|0.63941988031	3	63	273	42845	http://www.ebi.ac.uk/QuickGO/GTerm?id=GO:0060350
	4	4	neural retina development	GO:0003407	0.00767	0.0379	-0.21	0.29	1.34049	-14.9048	SLC17A8|1.61790878801;AHI1|0.608256289024;RORB|0.560224089735	3	63	273	42845	http://www.ebi.ac.uk/QuickGO/GTerm?id=GO:0003407
	4	4	establishment of organelle localization	GO:0051656	0.00771	0.0381	-3.18	-0.31	1.34049	-14.9048	TH|2.15489869251;NR4A3|0.46138443947;CPLX3|0.561082662805;AHI1|0.608256289024;RASGRP1|0.277991602471;SYT10|0.478260869704;GPSM2|0.564720294159;UBB|0.502239641728;FER|0.60049808031;STX2|0.595948037761;PRKCZ|0.666266484494	11	731	273	42845	http://www.ebi.ac.uk/QuickGO/GTerm?id=GO:0051656
	5	4,5	immune response-regulating signaling pathway	GO:0002764	0.00779	0.0384	-4.1	-0.5	1.34049	-14.9048	FOS|0.478696603221;NR4A3|0.46138443947;JUN|0.581769391354;PGLYRP2|0.501929012404;RASGRP1|0.277991602471;KL|0.276778819679;NR4A1|0.320170109308;RPS6KA5|0.630011170563;UBB|0.502239641728;IGLL5|1.64962121185;FER|0.60049808031;PPP3CA|0.657457706233;KITLG|0.653016567699	13	940	273	42845	http://www.ebi.ac.uk/QuickGO/GTerm?id=GO:0002764
	5	5	type B pancreatic cell proliferation	GO:0044342	0.00784	0.0387	-0.83	0.17	1.34049	-14.9048	NR4A3|0.46138443947;NR4A1|0.320170109308	2	21	273	42845	http://www.ebi.ac.uk/QuickGO/GTerm?id=GO:0044342
	11	8,10,11	toll-like receptor 4 signaling pathway	GO:0034142	0.00787	0.0388	-1.05	0.12	1.34049	-14.9048	FOS|0.478696603221;JUN|0.581769391354;RPS6KA5|0.630011170563;UBB|0.502239641728	4	122	273	42845	http://www.ebi.ac.uk/QuickGO/GTerm?id=GO:0034142
	5	5	male gamete generation	GO:0048232	0.00787	0.0388	-2.54	-0.18	1.34049	-14.9048	HOOK1|0.533653846077;ODF3|0.476613965706;AK7|0.587931034479;ATRX|0.62582787361;ZBTB16|1.56576173974;BCL2L1|0.557898631253;SPEF2|0.449577658948;UBB|0.502239641728;BIK|0.661971830907;USP42|0.576845152128	10	633	273	42845	http://www.ebi.ac.uk/QuickGO/GTerm?id=GO:0048232
	5	5	regulation of protein catabolic process	GO:0042176	0.00794	0.039	-2.64	-0.21	1.34049	-14.9048	VIP|1.69691876765;CST3|0.321923280508;UBB|0.502239641728;NOS2|0.595799299715;USP8|0.651942275673;NEDD4|0.655092256273;DYX1C1|0.642871036922;LONRF3|0.588897086055;CHEK2|0.645155499886;USP42|0.576845152128;TIMP4|0.663697327465	11	734	273	42845	http://www.ebi.ac.uk/QuickGO/GTerm?id=GO:0042176
	4	4	cellular process involved in reproduction in multicellular organism	GO:0022412	0.00796	0.0391	-1.62	0	1.34049	-14.9048	HOOK1|0.533653846077;PTGDS|0.548950962534;NPPC|0.563304629703;ZBTB16|1.56576173974;BCL2L1|0.557898631253;GPR149|1.61363636378;KITLG|0.653016567699	7	354	273	42845	http://www.ebi.ac.uk/QuickGO/GTerm?id=GO:0022412
	6	5,6	positive regulation of epithelial cell differentiation	GO:0030858	0.00801	0.0393	-0.22	0.29	1.34049	-14.9048	AHI1|0.608256289024;PAX2|1.66908431578;KITLG|0.653016567699	3	64	273	42845	http://www.ebi.ac.uk/QuickGO/GTerm?id=GO:0030858
	5	5	positive regulation of cell migration	GO:0030335	0.00803	0.0393	-2.41	-0.16	1.34049	-14.9048	ANO6|0.518389199326;JUN|0.581769391354;ENPP2|0.317434210565;CEMIP|0.370625302941;RTN4|0.573264781517;CYR61|0.492852430254;FER|0.60049808031;KITLG|0.653016567699	8	444	273	42845	http://www.ebi.ac.uk/QuickGO/GTerm?id=GO:0030335
	7	7	DNA-templated transcription, initiation	GO:0006352	0.00803	0.0393	-2.21	-0.12	1.34049	-14.9048	SESN1|1.5064085516;NR4A3|0.46138443947;JUN|0.581769391354;RORB|0.560224089735;NR4A1|0.320170109308;UBB|0.502239641728;TTF1|0.650863619909;THRAP3|0.591402013742	8	444	273	42845	http://www.ebi.ac.uk/QuickGO/GTerm?id=GO:0006352
	6	6	regulation of lipase activity	GO:0060191	0.0081	0.0395	-1.24	0.08	1.34049	-14.9048	RASGRP1|0.277991602471;CYR61|0.492852430254;ARHGAP6|0.630875853748;PRKCZ|0.666266484494	4	123	273	42845	http://www.ebi.ac.uk/QuickGO/GTerm?id=GO:0060191
	6	4,5,6	cardiac chamber morphogenesis	GO:0003206	0.0081	0.0395	-1.56	0.02	1.34049	-14.9048	DSP|0.390333333301;MSX2|0.227786752798;CYR61|0.492852430254;SMAD6|0.629189007979	4	123	273	42845	http://www.ebi.ac.uk/QuickGO/GTerm?id=GO:0003206
	7	7	camera-type eye morphogenesis	GO:0048593	0.0081	0.0395	-0.09	0.32	1.34049	-14.9048	TH|2.15489869251;AHI1|0.608256289024;RORB|0.560224089735;PAX2|1.66908431578	4	123	273	42845	http://www.ebi.ac.uk/QuickGO/GTerm?id=GO:0048593
	8	7,8	determination of left/right symmetry	GO:0007368	0.0081	0.0395	-0.94	0.14	1.34049	-14.9048	IFT140|0.497885428809;AHI1|0.608256289024;DYX1C1|0.642871036922;CCDC39|0.583504002851	4	123	273	42845	http://www.ebi.ac.uk/QuickGO/GTerm?id=GO:0007368
	4	4	negative regulation of cellular component organization	GO:0051129	0.00815	0.0397	-2.91	-0.26	1.34049	-14.9048	FOXA1|1.73859844213;CST3|0.321923280508;ATRX|0.62582787361;BCL2L1|0.557898631253;DNAJA4|0.444067796521;RTN4|0.573264781517;VPS13C|0.658971892695;MELTF|0.657857575019;ARHGAP6|0.630875853748;PPP3CA|0.657457706233;SMAD6|0.629189007979;PRKCZ|0.666266484494	12	840	273	42845	http://www.ebi.ac.uk/QuickGO/GTerm?id=GO:0051129
	6	6	phosphorylation	GO:0016310	0.00819	0.0398	-12.18	-2.15	1.34049	-14.9048	NEXN|0.571689953246;FOS|0.478696603221;BMP3|0.416210295628;ACKR3|0.454064654077;ITGA1|0.451883507595;ZFP36|0.514538264623;JUN|0.581769391354;ATF3|0.234932876289;SOCS3|0.448123620266;PRLR|0.529426538295;ITPK1|1.50938354664;ENPP2|0.317434210565;STOX1|0.539929328503;AK7|0.587931034479;AK9|0.526600541131;RASGRP1|0.277991602471;C1QL4|1.57354617992;PLCB1|0.619213780976;TF|0.17692714019;ATR|0.5463797615…	41	4385	273	42845	http://www.ebi.ac.uk/QuickGO/GTerm?id=GO:0016310
	6	5,6	regulation of apoptotic signaling pathway	GO:2001233	0.00824	0.04	-2.37	-0.15	1.34049	-14.9048	ACKR3|0.454064654077;ATF3|0.234932876289;BCL2L1|0.557898631253;PMAIP1|0.569431500441;UBB|0.502239641728;SIGLEC1|0.586185942965;BIK|0.661971830907;ZMYND11|0.653111190539	8	446	273	42845	http://www.ebi.ac.uk/QuickGO/GTerm?id=GO:2001233
	8	7,8	regulation of cyclic nucleotide biosynthetic process	GO:0030802	0.00831	0.0403	-0.41	0.25	1.34049	-14.9048	MC4R|1.50455756517;NPPC|0.563304629703;VIP|1.69691876765;NOS2|0.595799299715;GLP1R|0.663372002118	5	194	273	42845	http://www.ebi.ac.uk/QuickGO/GTerm?id=GO:0030802
	3	3	positive regulation of multi-organism process	GO:0043902	0.00831	0.0403	-1.08	0.12	1.34049	-14.9048	JUN|0.581769391354;VIP|1.69691876765;PLCB1|0.619213780976;NOS2|0.595799299715;SMC3|0.664640705595	5	194	273	42845	http://www.ebi.ac.uk/QuickGO/GTerm?id=GO:0043902
	4	4	mitotic cell cycle process	GO:1903047	0.00838	0.0406	-3.67	-0.41	1.34049	-14.9048	DBF4|0.524546066015;CEP135|0.497014925467;STOX1|0.539929328503;ATRX|0.62582787361;PLCB1|0.619213780976;CD2AP|0.535839103302;BCL2L1|0.557898631253;GPSM2|0.564720294159;UBB|0.502239641728;HACD1|0.648936170264;USP8|0.651942275673;PPP3CA|0.657457706233;SMC3|0.664640705595;CDC14B|0.647404167198;CHEK2|0.645155499886;MAP9|0.595918367398	16	1278	273	42845	http://www.ebi.ac.uk/QuickGO/GTerm?id=GO:1903047
	8	8	divalent inorganic cation homeostasis	GO:0072507	0.00844	0.0408	-3.05	-0.29	1.34049	-14.9048	SLC35G1|0.34126300972;TRPM1|0.323076923133;UTS2R|1.66394399028;KL|0.276778819679;PYGM|1.51881096122;CEMIP|0.370625302941;RAP1GDS1|0.495245641987;GLP1R|0.663372002118;TRPC4|0.610273800542	9	542	273	42845	http://www.ebi.ac.uk/QuickGO/GTerm?id=GO:0072507
	7	7	skeletal muscle tissue development	GO:0007519	0.00848	0.041	-1.71	-0.01	1.34049	-14.9048	FOS|0.478696603221;ANKRD33|2.30113960133;ATF3|0.234932876289;PPP3CA|0.657457706233;C11orf88|0.6085084833	5	195	273	42845	http://www.ebi.ac.uk/QuickGO/GTerm?id=GO:0007519
	6	6	G2/M transition of mitotic cell cycle	GO:0000086	0.00855	0.0411	-1.46	0.04	1.34049	-14.9048	CEP135|0.497014925467;STOX1|0.539929328503;PLCB1|0.619213780976;UBB|0.502239641728;HACD1|0.648936170264;CHEK2|0.645155499886	6	274	273	42845	http://www.ebi.ac.uk/QuickGO/GTerm?id=GO:0000086
	5	5	mitotic cell cycle	GO:0000278	0.00855	0.0411	-4.31	-0.55	1.34049	-14.9048	DBF4|0.524546066015;FOXA1|1.73859844213;CEP135|0.497014925467;STOX1|0.539929328503;ATRX|0.62582787361;PLCB1|0.619213780976;CD2AP|0.535839103302;BCL2L1|0.557898631253;GPSM2|0.564720294159;UBB|0.502239641728;FER|0.60049808031;HACD1|0.648936170264;USP8|0.651942275673;PPP3CA|0.657457706233;SMC3|0.664640705595;CDC14B|0.647404167198;AHCTF1|0.66107265246;CHEK2|0.645155499886;MAP9|0.595918367398	19	1625	273	42845	http://www.ebi.ac.uk/QuickGO/GTerm?id=GO:0000278
	6	6	terpenoid metabolic process	GO:0006721	0.00856	0.0411	-2.68	-0.21	1.34049	-14.9048	LRP2|0.575342465794;LRAT|0.197407438767;TTR|0.071930989025;RLBP1|0.253074916141	4	125	273	42845	http://www.ebi.ac.uk/QuickGO/GTerm?id=GO:0006721
	11	8,11	iron ion import into cell	GO:0097459	0.00859	0.0411	-1.17	0.1	1.34049	-14.9048	STEAP1|0.383539537512;TF|0.17692714019	2	22	273	42845	http://www.ebi.ac.uk/QuickGO/GTerm?id=GO:0097459
	5	5	response to muscle stretch	GO:0035994	0.00859	0.0411	-0.56	0.22	1.34049	-14.9048	FOS|0.478696603221;JUN|0.581769391354	2	22	273	42845	http://www.ebi.ac.uk/QuickGO/GTerm?id=GO:0035994
	5	5	cell junction maintenance	GO:0034331	0.00859	0.0411	0.11	0.36	1.34049	-14.9048	PLEKHA7|0.495365992066;MPZ|1.55528950848	2	22	273	42845	http://www.ebi.ac.uk/QuickGO/GTerm?id=GO:0034331
	7	7	negative regulation of transcription regulatory region DNA binding	GO:2000678	0.00859	0.0411	0.28	0.39	1.34049	-14.9048	ANKRD33|2.30113960133;MSX2|0.227786752798	2	22	273	42845	http://www.ebi.ac.uk/QuickGO/GTerm?id=GO:2000678
	6	5,6	atrioventricular valve morphogenesis	GO:0003181	0.00859	0.0411	-0.51	0.23	1.34049	-14.9048	CYR61|0.492852430254;SMAD6|0.629189007979	2	22	273	42845	http://www.ebi.ac.uk/QuickGO/GTerm?id=GO:0003181
	6	5,6	osteoblast development	GO:0002076	0.00859	0.0411	-1.01	0.13	1.34049	-14.9048	JUND|0.425057208227;MSX2|0.227786752798	2	22	273	42845	http://www.ebi.ac.uk/QuickGO/GTerm?id=GO:0002076
	6	5,6	regulation of response to DNA damage stimulus	GO:2001020	0.00866	0.0414	-1.29	0.07	1.34049	-14.9048	ACKR3|0.454064654077;ATR|0.546379761599;BCL2L1|0.557898631253;PMAIP1|0.569431500441;CHEK2|0.645155499886	5	196	273	42845	http://www.ebi.ac.uk/QuickGO/GTerm?id=GO:2001020
	4	4	organelle organization	GO:0006996	0.00867	0.0414	-15.51	-2.83	1.34049	-14.9048	HOOK1|0.533653846077;SLC1A3|0.630662644092;FOXA1|1.73859844213;CEP135|0.497014925467;MARCH5|0.621032585686;RFX3|0.578394113214;WDPCP|0.495700245696;BAIAP2L1|0.623223465226;NEFM|1.74371257505;JUN|0.581769391354;DSP|0.390333333301;IFT140|0.497885428809;AHI1|0.608256289024;SSX2IP|0.533596837813;STOX1|0.539929328503;AK7|0.587931034479;ATRX|0.62582787361;PLCB1|0.619213780976;TF|0.17692714019;ATR|0.546…	60	6990	273	42845	http://www.ebi.ac.uk/QuickGO/GTerm?id=GO:0006996
	6	5,6	organic hydroxy compound transport	GO:0015850	0.00869	0.0414	-0.64	0.2	1.34049	-14.9048	CHRNA4|1.54004944394;SLCO1C1|0.431309904118;SLC5A7|0.566630114777;CYP19A1|0.510938602623;SLC6A2|1.52986518273;SLC6A4|1.85805930889;OSBPL6|0.648025223834	7	360	273	42845	http://www.ebi.ac.uk/QuickGO/GTerm?id=GO:0015850
	5	5	cell junction assembly	GO:0034329	0.0087	0.0414	-1.47	0.03	1.34049	-14.9048	WDPCP|0.495700245696;FRMPD2|0.517493897509;COL16A1|0.614794656081;ARHGAP6|0.630875853748;CNTNAP1|0.609460628899;CDH9|0.558660365827	6	275	273	42845	http://www.ebi.ac.uk/QuickGO/GTerm?id=GO:0034329
	8	5,6,8	extrinsic apoptotic signaling pathway	GO:0097191	0.0087	0.0414	-1.73	-0.02	1.34049	-14.9048	ATF3|0.234932876289;BCL2L1|0.557898631253;PMAIP1|0.569431500441;SIGLEC1|0.586185942965;KITLG|0.653016567699;ZMYND11|0.653111190539	6	275	273	42845	http://www.ebi.ac.uk/QuickGO/GTerm?id=GO:0097191
	6	6	neuromuscular process controlling balance	GO:0050885	0.00871	0.0414	-0.75	0.18	1.34049	-14.9048	SLC1A3|0.630662644092;NR4A3|0.46138443947;CNTNAP1|0.609460628899	3	66	273	42845	http://www.ebi.ac.uk/QuickGO/GTerm?id=GO:0050885
	4	4	cardiac septum morphogenesis	GO:0060411	0.00871	0.0414	-1.15	0.1	1.34049	-14.9048	MSX2|0.227786752798;CYR61|0.492852430254;SMAD6|0.629189007979	3	66	273	42845	http://www.ebi.ac.uk/QuickGO/GTerm?id=GO:0060411
	7	6,7	mesenchymal cell differentiation	GO:0048762	0.00902	0.0427	-0.46	0.24	1.34049	-14.9048	FOXA1|1.73859844213;RTN4|0.573264781517;PAX2|1.66908431578;MSX2|0.227786752798;KITLG|0.653016567699	5	198	273	42845	http://www.ebi.ac.uk/QuickGO/GTerm?id=GO:0048762
	4	4	neural tube development	GO:0021915	0.00902	0.0427	1.14	0.57	1.34049	-14.9048	FOXA1|1.73859844213;IFT140|0.497885428809;ITPK1|1.50938354664;PAX2|1.66908431578;EN1|1.56874608756	5	198	273	42845	http://www.ebi.ac.uk/QuickGO/GTerm?id=GO:0021915
	5	5	regulation of leukocyte mediated immunity	GO:0002703	0.00902	0.0427	-1.37	0.05	1.34049	-14.9048	RASGRP1|0.277991602471;NOS2|0.595799299715;FER|0.60049808031;HLA-B|0.636547344235;PRKCZ|0.666266484494	5	198	273	42845	http://www.ebi.ac.uk/QuickGO/GTerm?id=GO:0002703
	7	7	glycosaminoglycan catabolic process	GO:0006027	0.00908	0.0429	-1.53	0.02	1.34049	-14.9048	OGN|0.157656731776;PGLYRP2|0.501929012404;CEMIP|0.370625302941	3	67	273	42845	http://www.ebi.ac.uk/QuickGO/GTerm?id=GO:0006027
	6	5,6	positive regulation of fat cell differentiation	GO:0045600	0.00908	0.0429	-0.19	0.29	1.34049	-14.9048	ZFP36|0.514538264623;ZBTB16|1.56576173974;TPH1|0.130018001774	3	67	273	42845	http://www.ebi.ac.uk/QuickGO/GTerm?id=GO:0045600
	7	7	inorganic anion transport	GO:0015698	0.00919	0.0434	-2.08	-0.09	1.34049	-14.9048	SLC1A3|0.630662644092;ANO6|0.518389199326;CLIC6|0.207350360696;ANO2|0.537786774746;SLC13A4|0.605857891677;ANO3|0.567425793158;GABRA2|0.657032518177	7	364	273	42845	http://www.ebi.ac.uk/QuickGO/GTerm?id=GO:0015698
	5	5	response to ionizing radiation	GO:0010212	0.00921	0.0434	-1.3	0.07	1.34049	-14.9048	SOCS3|0.448123620266;ATR|0.546379761599;BCL2L1|0.557898631253;PMAIP1|0.569431500441;CHEK2|0.645155499886	5	199	273	42845	http://www.ebi.ac.uk/QuickGO/GTerm?id=GO:0010212
	9	7,8,9	ventricular cardiac muscle cell membrane repolarization	GO:0099625	0.00937	0.044	0.15	0.37	1.34049	-14.9048	SCN4B|0.421548117287;SCN5A|1.68154269978	2	23	273	42845	http://www.ebi.ac.uk/QuickGO/GTerm?id=GO:0099625
	5	5	copulation	GO:0007620	0.00937	0.044	0.5	0.44	1.34049	-14.9048	VIP|1.69691876765;SLC6A4|1.85805930889	2	23	273	42845	http://www.ebi.ac.uk/QuickGO/GTerm?id=GO:0007620
	5	5	regulation of circadian sleep/wake cycle, sleep	GO:0045187	0.00937	0.044	0.04	0.34	1.34049	-14.9048	PTGDS|0.548950962534;UTS2R|1.66394399028	2	23	273	42845	http://www.ebi.ac.uk/QuickGO/GTerm?id=GO:0045187
	9	9	L-glutamate transmembrane transport	GO:0089711	0.00937	0.044	-0.01	0.33	1.34049	-14.9048	SLC1A3|0.630662644092;SLC17A8|1.61790878801	2	23	273	42845	http://www.ebi.ac.uk/QuickGO/GTerm?id=GO:0089711
	4	4	anatomical structure maturation	GO:0071695	0.00945	0.0443	-0.22	0.29	1.34049	-14.9048	ANO6|0.518389199326;PAX2|1.66908431578;MSX2|0.227786752798	3	68	273	42845	http://www.ebi.ac.uk/QuickGO/GTerm?id=GO:0071695
	7	6,7	cyclic-nucleotide-mediated signaling	GO:0019935	0.00945	0.0443	-0.7	0.19	1.34049	-14.9048	PDE10A|0.609929657928;RAPGEF4|0.496449704049;GLP1R|0.663372002118	3	68	273	42845	http://www.ebi.ac.uk/QuickGO/GTerm?id=GO:0019935
	4	4	regulation of leukocyte mediated cytotoxicity	GO:0001910	0.00945	0.0443	-0.98	0.14	1.34049	-14.9048	RASGRP1|0.277991602471;NOS2|0.595799299715;HLA-B|0.636547344235	3	68	273	42845	http://www.ebi.ac.uk/QuickGO/GTerm?id=GO:0001910
	5	4,5	regulation of cell activation	GO:0050865	0.00956	0.0447	-3.61	-0.4	1.34049	-14.9048	CYGB|0.103804950129;NR4A3|0.46138443947;PGLYRP2|0.501929012404;RASGRP1|0.277991602471;ZBTB16|1.56576173974;CD83|0.375086266268;IGLL5|1.64962121185;FER|0.60049808031;SOCS6|0.627803403799;PRKCZ|0.666266484494	10	652	273	42845	http://www.ebi.ac.uk/QuickGO/GTerm?id=GO:0050865
	6	5,6	negative regulation of cellular protein metabolic process	GO:0032269	0.00959	0.0448	-4.78	-0.64	1.34049	-14.9048	SSPO|0.483689538888;PPP4R4|0.605942555468;ZFP36|0.514538264623;JUN|0.581769391354;ATF3|0.234932876289;SOCS3|0.448123620266;CST3|0.321923280508;C1QL4|1.57354617992;PAX2|1.66908431578;PSCA|1.62526095995;UBB|0.502239641728;PPP3CA|0.657457706233;SMAD6|0.629189007979;SOCS6|0.627803403799;TFPI2|0.639384846241;ZMYND11|0.653111190539;PRKCZ|0.666266484494;TIMP4|0.663697327465	18	1527	273	42845	http://www.ebi.ac.uk/QuickGO/GTerm?id=GO:0032269
	4	4	organic substance catabolic process	GO:1901575	0.00966	0.0451	-8.74	-1.45	1.34049	-14.9048	ZFP36|0.514538264623;OGN|0.157656731776;VIP|1.69691876765;HECTD2|0.533059684955;ENPP2|0.317434210565;CST3|0.321923280508;PGLYRP2|0.501929012404;PLCB1|0.619213780976;CD2AP|0.535839103302;PLA2G4B|0.563646789161;PDE10A|0.609929657928;BACE2|0.572398738639;PYGM|1.51881096122;ENO2|1.51962616845;CEMIP|0.370625302941;CYP19A1|0.510938602623;PMAIP1|0.569431500441;CPN1|0.566073102352;UBB|0.502239641728;NOS2…	32	3252	273	42845	http://www.ebi.ac.uk/QuickGO/GTerm?id=GO:1901575
	7	6,7	JAK-STAT cascade	GO:0007259	0.00978	0.0456	-1.5	0.03	1.34049	-14.9048	PRL|2.85983695415;SOCS3|0.448123620266;PRLR|0.529426538295;FER|0.60049808031;SOCS6|0.627803403799	5	202	273	42845	http://www.ebi.ac.uk/QuickGO/GTerm?id=GO:0007259
	8	8	cGMP metabolic process	GO:0046068	0.00984	0.0458	-0.69	0.19	1.34049	-14.9048	NPPC|0.563304629703;PDE10A|0.609929657928;NOS2|0.595799299715	3	69	273	42845	http://www.ebi.ac.uk/QuickGO/GTerm?id=GO:0046068
	6	5,6	regulation of insulin receptor signaling pathway	GO:0046626	0.00984	0.0458	-0.73	0.19	1.34049	-14.9048	BAIAP2L1|0.623223465226;SOCS3|0.448123620266;PRKCZ|0.666266484494	3	69	273	42845	http://www.ebi.ac.uk/QuickGO/GTerm?id=GO:0046626
	6	6	regulation of cell morphogenesis involved in differentiation	GO:0010769	0.00986	0.0458	-1.44	0.04	1.34049	-14.9048	FOXA1|1.73859844213;RTN4|0.573264781517;PAX2|1.66908431578;GOLGA4|0.645894899179;MELTF|0.657857575019;PPP3CA|0.657457706233;NEDD4|0.655092256273	7	369	273	42845	http://www.ebi.ac.uk/QuickGO/GTerm?id=GO:0010769
	8	7,8	regulation of purine nucleotide biosynthetic process	GO:1900371	0.00998	0.0463	-0.41	0.25	1.34049	-14.9048	MC4R|1.50455756517;NPPC|0.563304629703;VIP|1.69691876765;NOS2|0.595799299715;GLP1R|0.663372002118	5	203	273	42845	http://www.ebi.ac.uk/QuickGO/GTerm?id=GO:1900371
	4	4	regulation of catabolic process	GO:0009894	0.01	0.0465	-3.81	-0.44	1.34049	-14.9048	SLC1A3|0.630662644092;NEFM|1.74371257505;ZFP36|0.514538264623;VIP|1.69691876765;CST3|0.321923280508;BCL2L1|0.557898631253;UBB|0.502239641728;VPS13C|0.658971892695;NOS2|0.595799299715;USP8|0.651942275673;NEDD4|0.655092256273;DYX1C1|0.642871036922;LONRF3|0.588897086055;CHEK2|0.645155499886;USP42|0.576845152128;TIMP4|0.663697327465	16	1304	273	42845	http://www.ebi.ac.uk/QuickGO/GTerm?id=GO:0009894
	9	5,8,9	positive regulation of sequence-specific DNA binding transcription factor activity	GO:0051091	0.0101	0.0466	-1.32	0.07	1.34049	-14.9048	FOXA1|1.73859844213;RPS6KA5|0.630011170563;UBB|0.502239641728;FER|0.60049808031;PPP3CA|0.657457706233;PRKCZ|0.666266484494	6	284	273	42845	http://www.ebi.ac.uk/QuickGO/GTerm?id=GO:0051091
	5	5	regulation of myeloid cell differentiation	GO:0045637	0.0102	0.0466	-1.22	0.08	1.34049	-14.9048	FOS|0.478696603221;ZFP36|0.514538264623;JUN|0.581769391354;ZBTB16|1.56576173974;KITLG|0.653016567699	5	204	273	42845	http://www.ebi.ac.uk/QuickGO/GTerm?id=GO:0045637
	7	6,7	regulation of nucleotide biosynthetic process	GO:0030808	0.0102	0.0466	-0.41	0.25	1.34049	-14.9048	MC4R|1.50455756517;NPPC|0.563304629703;VIP|1.69691876765;NOS2|0.595799299715;GLP1R|0.663372002118	5	204	273	42845	http://www.ebi.ac.uk/QuickGO/GTerm?id=GO:0030808
	6	5,6	myeloid leukocyte cytokine production	GO:0061082	0.0102	0.0466	-0.69	0.19	1.34049	-14.9048	NR4A3|0.46138443947;SPON2|0.440998487235	2	24	273	42845	http://www.ebi.ac.uk/QuickGO/GTerm?id=GO:0061082
	7	5,7	outflow tract septum morphogenesis	GO:0003148	0.0102	0.0466	-0.84	0.16	1.34049	-14.9048	MSX2|0.227786752798;SMAD6|0.629189007979	2	24	273	42845	http://www.ebi.ac.uk/QuickGO/GTerm?id=GO:0003148
	10	8,9,10	positive regulation of cGMP biosynthetic process	GO:0030828	0.0102	0.0466	-0.47	0.24	1.34049	-14.9048	NPPC|0.563304629703;NOS2|0.595799299715	2	24	273	42845	http://www.ebi.ac.uk/QuickGO/GTerm?id=GO:0030828
	6	4,6	positive regulation of muscle hypertrophy	GO:0014742	0.0102	0.0466	-0.52	0.23	1.34049	-14.9048	NR4A3|0.46138443947;PPP3CA|0.657457706233	2	24	273	42845	http://www.ebi.ac.uk/QuickGO/GTerm?id=GO:0014742
	4	4	tooth mineralization	GO:0034505	0.0102	0.0466	-0.83	0.17	1.34049	-14.9048	MSX2|0.227786752798;HACD1|0.648936170264	2	24	273	42845	http://www.ebi.ac.uk/QuickGO/GTerm?id=GO:0034505
[truncated: 4,017 more rows]
