# Supplementary material for: Hypothalamic transcriptome analysis reveals the neuroendocrine mechanisms in controlling broodiness of Muscovy duck (Cairina moschata)
Source: PLoS One. 2019 May 9;14(5):e0207050. doi: 10.1371/journal.pone.0207050 (PMC6508920; doi:10.1371/journal.pone.0207050)
Supplement: S8 Table — (XLSX) [file pone.0207050.s009.xlsx]

## Sheet: Sheet1
group	Pathway Name	Pathway ID	Pvalue	Pvalue_adjusted	Genes	Count	Pop Hit	List_Total	Background Genes	URL
LA vs BP	Retinol metabolism	hsa00830	0.0096	0.506	RDH10|1.7654867259;LRAT|1.69058713913;ALDH1A1|0.550082101639	3	65	48	7057	http://www.kegg.jp/kegg-bin/show_pathway?hsa00830/hsa:157506%09red/hsa:9227%09red/hsa:216%09blue
	Vitamin digestion and absorption	hsa04977	0.0114	0.506	SLC23A1|2.75184638039;LRAT|1.69058713913	2	24	48	7057	http://www.kegg.jp/kegg-bin/show_pathway?hsa04977/hsa:9963%09red/hsa:9227%09red
	Protein digestion and absorption	hsa04974	0.023	0.681	ELN|1.80915389438;COL1A1|0.648473822386;KCNJ13|1.71352859091	3	90	48	7057	http://www.kegg.jp/kegg-bin/show_pathway?hsa04974/hsa:2006%09red/hsa:1277%09blue/hsa:3769%09red
	Signaling pathways regulating pluripotency of stem cells	hsa04550	0.0716	0.696	FGFR3|0.559549356275;ID4|0.632433153958;FGFR2|0.552526215408	3	142	48	7057	http://www.kegg.jp/kegg-bin/show_pathway?hsa04550/hsa:2261%09blue/hsa:3400%09blue/hsa:2263%09blue
	Central carbon metabolism in cancer	hsa05230	0.0758	0.696	FGFR3|0.559549356275;FGFR2|0.552526215408	2	67	48	7057	http://www.kegg.jp/kegg-bin/show_pathway?hsa05230/hsa:2261%09blue/hsa:2263%09blue
	p53 signaling pathway	hsa04115	0.0797	0.696	SESN1|1.75424134436;PMAIP1|0.60733146952	2	69	48	7057	http://www.kegg.jp/kegg-bin/show_pathway?hsa04115/hsa:27244%09red/hsa:5366%09blue
	PI3K-Akt signaling pathway	hsa04151	0.0812	0.696	LAMA5|1.87507463965;FGFR3|0.559549356275;GNG11|1.73109821346;FGFR2|0.552526215408;COL1A1|0.648473822386	5	342	48	7057	http://www.kegg.jp/kegg-bin/show_pathway?hsa04151/hsa:3911%09red/hsa:2261%09blue/hsa:2791%09red/hsa:2263%09blue/hsa:1277%09blue
	Prolactin signaling pathway	hsa04917	0.0858	0.696	CISH|1.6140956141;SOCS6|0.63591538096	2	72	48	7057	http://www.kegg.jp/kegg-bin/show_pathway?hsa04917/hsa:1154%09red/hsa:9306%09blue
	ECM-receptor interaction	hsa04512	0.107	0.696	LAMA5|1.87507463965;COL1A1|0.648473822386	2	82	48	7057	http://www.kegg.jp/kegg-bin/show_pathway?hsa04512/hsa:3911%09red/hsa:1277%09blue
	Nitrogen metabolism	hsa00910	0.11	0.696	CA9|1.77064925095	1	17	48	7057	http://www.kegg.jp/kegg-bin/show_pathway?hsa00910/hsa:768%09red
LA vs BM	Glutamatergic synapse	hsa04724	1.07e-05	0.00191	SLC1A3|0.630662644092;GNB5|0.537449971545;SLC17A8|1.61790878801;GNG11|0.132770734675;PLCB1|0.619213780976;PLA2G4B|0.563646789161;PPP3CA|0.657457706233;GRIA3|0.664004913789;GRIA2|0.572220410855;CACNA1D|0.62739893833	10	114	111	7057	http://www.kegg.jp/kegg-bin/show_pathway?hsa04724/hsa:6507%09blue/hsa:10681%09blue/hsa:246213%09red/hsa:2791%09blue/hsa:23236%09blue/hsa:100137049%09blue/hsa:5530%09blue/hsa:2892%09blue/hsa:2891%09blue/hsa:776%09blue
	Amphetamine addiction	hsa05031	7.87e-05	0.00677	FOS|0.478696603221;TH|2.15489869251;JUN|0.581769391354;PPP3CA|0.657457706233;GRIA3|0.664004913789;GRIA2|0.572220410855;CACNA1D|0.62739893833	7	67	111	7057	http://www.kegg.jp/kegg-bin/show_pathway?hsa05031/hsa:2353%09blue/hsa:7054%09red/hsa:3725%09blue/hsa:5530%09blue/hsa:2892%09blue/hsa:2891%09blue/hsa:776%09blue
	Circadian entrainment	hsa04713	0.000114	0.00677	FOS|0.478696603221;GNB5|0.537449971545;GNG11|0.132770734675;PLCB1|0.619213780976;RPS6KA5|0.630011170563;GRIA3|0.664004913789;GRIA2|0.572220410855;CACNA1D|0.62739893833	8	95	111	7057	http://www.kegg.jp/kegg-bin/show_pathway?hsa04713/hsa:2353%09blue/hsa:10681%09blue/hsa:2791%09blue/hsa:23236%09blue/hsa:9252%09blue/hsa:2892%09blue/hsa:2891%09blue/hsa:776%09blue
	Retrograde endocannabinoid signaling	hsa04723	0.000175	0.00686	GNB5|0.537449971545;SLC17A8|1.61790878801;GNG11|0.132770734675;PLCB1|0.619213780976;GRIA3|0.664004913789;GRIA2|0.572220410855;GABRA2|0.657032518177;CACNA1D|0.62739893833	8	101	111	7057	http://www.kegg.jp/kegg-bin/show_pathway?hsa04723/hsa:10681%09blue/hsa:246213%09red/hsa:2791%09blue/hsa:23236%09blue/hsa:2892%09blue/hsa:2891%09blue/hsa:2555%09blue/hsa:776%09blue
	Dopaminergic synapse	hsa04728	0.000192	0.00686	FOS|0.478696603221;TH|2.15489869251;GNB5|0.537449971545;GNG11|0.132770734675;PLCB1|0.619213780976;PPP3CA|0.657457706233;GRIA3|0.664004913789;GRIA2|0.572220410855;CACNA1D|0.62739893833	9	130	111	7057	http://www.kegg.jp/kegg-bin/show_pathway?hsa04728/hsa:2353%09blue/hsa:7054%09red/hsa:10681%09blue/hsa:2791%09blue/hsa:23236%09blue/hsa:5530%09blue/hsa:2892%09blue/hsa:2891%09blue/hsa:776%09blue
	Serotonergic synapse	hsa04726	0.000356	0.00954	GNB5|0.537449971545;TPH2|1.94914922746;GNG11|0.132770734675;PLCB1|0.619213780976;PLA2G4B|0.563646789161;TPH1|0.130018001774;SLC6A4|1.85805930889;CACNA1D|0.62739893833	8	112	111	7057	http://www.kegg.jp/kegg-bin/show_pathway?hsa04726/hsa:10681%09blue/hsa:121278%09red/hsa:2791%09blue/hsa:23236%09blue/hsa:100137049%09blue/hsa:7166%09blue/hsa:6532%09red/hsa:776%09blue
	Nicotine addiction	hsa05033	0.000373	0.00954	SLC17A8|1.61790878801;CHRNA4|1.54004944394;GRIA3|0.664004913789;GRIA2|0.572220410855;GABRA2|0.657032518177	5	40	111	7057	http://www.kegg.jp/kegg-bin/show_pathway?hsa05033/hsa:246213%09red/hsa:1137%09red/hsa:2892%09blue/hsa:2891%09blue/hsa:2555%09blue
	Prolactin signaling pathway	hsa04917	0.000889	0.0199	PRL|2.85983695415;FOS|0.478696603221;TH|2.15489869251;SOCS3|0.448123620266;PRLR|0.529426538295;SOCS6|0.627803403799	6	72	111	7057	http://www.kegg.jp/kegg-bin/show_pathway?hsa04917/hsa:5617%09red/hsa:2353%09blue/hsa:7054%09red/hsa:9021%09blue/hsa:5618%09blue/hsa:9306%09blue
	Cholinergic synapse	hsa04725	0.00174	0.0347	FOS|0.478696603221;GNB5|0.537449971545;CHRNA4|1.54004944394;GNG11|0.132770734675;SLC5A7|0.566630114777;PLCB1|0.619213780976;CACNA1D|0.62739893833	7	111	111	7057	http://www.kegg.jp/kegg-bin/show_pathway?hsa04725/hsa:2353%09blue/hsa:10681%09blue/hsa:1137%09red/hsa:2791%09blue/hsa:60482%09blue/hsa:23236%09blue/hsa:776%09blue
	MAPK signaling pathway	hsa04010	0.00663	0.119	FOS|0.478696603221;JUND|0.425057208227;JUN|0.581769391354;RASGRP1|0.277991602471;PLA2G4B|0.563646789161;NR4A1|0.320170109308;RPS6KA5|0.630011170563;PPP3CA|0.657457706233;RASA2|0.599977868565;CACNA1D|0.62739893833	10	255	111	7057	http://www.kegg.jp/kegg-bin/show_pathway?hsa04010/hsa:2353%09blue/hsa:3727%09blue/hsa:3725%09blue/hsa:10125%09blue/hsa:100137049%09blue/hsa:3164%09blue/hsa:9252%09blue/hsa:5530%09blue/hsa:5922%09blue/hsa:776%09blue
	Amyotrophic lateral sclerosis (ALS)	hsa05014	0.00821	0.122	NEFM|1.74371257505;BCL2L1|0.557898631253;PPP3CA|0.657457706233;GRIA2|0.572220410855	4	51	111	7057	http://www.kegg.jp/kegg-bin/show_pathway?hsa05014/hsa:4741%09red/hsa:598%09blue/hsa:5530%09blue/hsa:2891%09blue
	Neuroactive ligand-receptor interaction	hsa04080	0.0118	0.157	PRL|2.85983695415;MC4R|1.50455756517;CHRNA4|1.54004944394;PRLR|0.529426538295;UTS2R|1.66394399028;GLP1R|0.663372002118;GRIA3|0.664004913789;GRIA2|0.572220410855;GABRA2|0.657032518177;LTB4R|0.588516746306	10	278	111	7057	http://www.kegg.jp/kegg-bin/show_pathway?hsa04080/hsa:5617%09red/hsa:4160%09red/hsa:1137%09red/hsa:5618%09blue/hsa:2837%09red/hsa:2740%09blue/hsa:2892%09blue/hsa:2891%09blue/hsa:2555%09blue/hsa:1241%09blue
	GABAergic synapse	hsa04727	0.0123	0.157	GNB5|0.537449971545;GNG11|0.132770734675;SLC6A13|0.457103064129;GABRA2|0.657032518177;CACNA1D|0.62739893833	5	88	111	7057	http://www.kegg.jp/kegg-bin/show_pathway?hsa04727/hsa:10681%09blue/hsa:2791%09blue/hsa:6540%09blue/hsa:2555%09blue/hsa:776%09blue
	Long-term depression	hsa04730	0.0144	0.172	PLCB1|0.619213780976;PLA2G4B|0.563646789161;GRIA3|0.664004913789;GRIA2|0.572220410855	4	60	111	7057	http://www.kegg.jp/kegg-bin/show_pathway?hsa04730/hsa:23236%09blue/hsa:100137049%09blue/hsa:2892%09blue/hsa:2891%09blue
	p53 signaling pathway	hsa04115	0.0229	0.256	SESN1|1.5064085516;ATR|0.546379761599;PMAIP1|0.569431500441;CHEK2|0.645155499886	4	69	111	7057	http://www.kegg.jp/kegg-bin/show_pathway?hsa04115/hsa:27244%09red/hsa:545%09blue/hsa:5366%09blue/hsa:11200%09blue
	Adrenergic signaling in cardiomyocytes	hsa04261	0.0296	0.312	SCN4B|0.421548117287;PLCB1|0.619213780976;RAPGEF4|0.496449704049;RPS6KA5|0.630011170563;SCN5A|1.68154269978;CACNA1D|0.62739893833	6	149	111	7057	http://www.kegg.jp/kegg-bin/show_pathway?hsa04261/hsa:6330%09blue/hsa:23236%09blue/hsa:11069%09blue/hsa:9252%09blue/hsa:6331%09red/hsa:776%09blue
	cAMP signaling pathway	hsa04024	0.0369	0.351	FOS|0.478696603221;JUN|0.581769391354;RAPGEF4|0.496449704049;GLP1R|0.663372002118;GRIA3|0.664004913789;GRIA2|0.572220410855;CACNA1D|0.62739893833	7	199	111	7057	http://www.kegg.jp/kegg-bin/show_pathway?hsa04024/hsa:2353%09blue/hsa:3725%09blue/hsa:11069%09blue/hsa:2740%09blue/hsa:2892%09blue/hsa:2891%09blue/hsa:776%09blue
	Oxytocin signaling pathway	hsa04921	0.0379	0.351	FOS|0.478696603221;JUN|0.581769391354;PLCB1|0.619213780976;PLA2G4B|0.563646789161;PPP3CA|0.657457706233;CACNA1D|0.62739893833	6	158	111	7057	http://www.kegg.jp/kegg-bin/show_pathway?hsa04921/hsa:2353%09blue/hsa:3725%09blue/hsa:23236%09blue/hsa:100137049%09blue/hsa:5530%09blue/hsa:776%09blue
	Type II diabetes mellitus	hsa04930	0.0393	0.351	SOCS3|0.448123620266;CACNA1D|0.62739893833;PRKCZ|0.666266484494	3	48	111	7057	http://www.kegg.jp/kegg-bin/show_pathway?hsa04930/hsa:9021%09blue/hsa:776%09blue/hsa:5590%09blue
	Cocaine addiction	hsa05030	0.0414	0.351	TH|2.15489869251;JUN|0.581769391354;GRIA2|0.572220410855	3	49	111	7057	http://www.kegg.jp/kegg-bin/show_pathway?hsa05030/hsa:7054%09red/hsa:3725%09blue/hsa:2891%09blue
	Insulin secretion	hsa04911	0.0444	0.351	PLCB1|0.619213780976;RAPGEF4|0.496449704049;GLP1R|0.663372002118;CACNA1D|0.62739893833	4	85	111	7057	http://www.kegg.jp/kegg-bin/show_pathway?hsa04911/hsa:23236%09blue/hsa:11069%09blue/hsa:2740%09blue/hsa:776%09blue
	Cell cycle	hsa04110	0.0454	0.351	DBF4|0.524546066015;ATR|0.546379761599;SMC3|0.664640705595;CDC14B|0.647404167198;CHEK2|0.645155499886	5	124	111	7057	http://www.kegg.jp/kegg-bin/show_pathway?hsa04110/hsa:10926%09blue/hsa:545%09blue/hsa:9126%09blue/hsa:8555%09blue/hsa:11200%09blue
	Pathways in cancer	hsa05200	0.047	0.351	FOS|0.478696603221;GNB5|0.537449971545;JUN|0.581769391354;GNG11|0.132770734675;RASGRP1|0.277991602471;PLCB1|0.619213780976;ZBTB16|1.56576173974;BCL2L1|0.557898631253;COL4A4|0.554274526696;NOS2|0.595799299715;KITLG|0.653016567699	11	397	111	7057	http://www.kegg.jp/kegg-bin/show_pathway?hsa05200/hsa:2353%09blue/hsa:10681%09blue/hsa:3725%09blue/hsa:2791%09blue/hsa:10125%09blue/hsa:23236%09blue/hsa:7704%09red/hsa:598%09blue/hsa:1286%09blue/hsa:4843%09blue/hsa:4254%09blue
	GnRH signaling pathway	hsa04912	0.0547	0.375	JUN|0.581769391354;PLCB1|0.619213780976;PLA2G4B|0.563646789161;CACNA1D|0.62739893833	4	91	111	7057	http://www.kegg.jp/kegg-bin/show_pathway?hsa04912/hsa:3725%09blue/hsa:23236%09blue/hsa:100137049%09blue/hsa:776%09blue
	Morphine addiction	hsa05032	0.0547	0.375	GNB5|0.537449971545;GNG11|0.132770734675;PDE10A|0.609929657928;GABRA2|0.657032518177	4	91	111	7057	http://www.kegg.jp/kegg-bin/show_pathway?hsa05032/hsa:10681%09blue/hsa:2791%09blue/hsa:10846%09blue/hsa:2555%09blue
BP vs BM	Complement and coagulation cascades	hsa04610	0.000509	0.046	F13A1|0.422653382213;C4B|0.593945690374;C8B|0.382392473066;SERPING1|0.511867088673;CFD|0.648671305249;C1S|0.64174894224	6	79	91	7057	http://www.kegg.jp/kegg-bin/show_pathway?hsa04610/hsa:2162%09blue/hsa:100293534%09blue/hsa:732%09blue/hsa:710%09blue/hsa:1675%09blue/hsa:716%09blue
	ECM-receptor interaction	hsa04512	0.000621	0.046	ITGA1|0.342819404431;ITGA10|1.59322541969;CHAD|0.456001664296;CD44|0.468232576126;COL4A4|0.433185991049;LAMA5|0.663648977649	6	82	91	7057	http://www.kegg.jp/kegg-bin/show_pathway?hsa04512/hsa:3672%09blue/hsa:8515%09red/hsa:1101%09blue/hsa:960%09blue/hsa:1286%09blue/hsa:3911%09blue
	Arrhythmogenic right ventricular cardiomyopathy (ARVC)	hsa05412	0.00255	0.108	ITGA1|0.342819404431;ITGA10|1.59322541969;DSP|0.21767822292;PKP2|0.66621938968;DSG2|0.515011547275	5	74	91	7057	http://www.kegg.jp/kegg-bin/show_pathway?hsa05412/hsa:3672%09blue/hsa:8515%09red/hsa:1832%09blue/hsa:5318%09blue/hsa:1829%09blue
	Serotonergic synapse	hsa04726	0.00312	0.108	DUSP1|0.593316677047;SLC18A2|1.56428298227;SLC6A4|1.81209861191;TPH2|1.79707880015;GNG11|0.0766974015307;TPH1|0.385302747325	6	112	91	7057	http://www.kegg.jp/kegg-bin/show_pathway?hsa04726/hsa:1843%09blue/hsa:6571%09red/hsa:6532%09red/hsa:121278%09red/hsa:2791%09blue/hsa:7166%09blue
	PI3K-Akt signaling pathway	hsa04151	0.0043	0.108	PRL|3.03179400281;ITGA1|0.342819404431;ITGA10|1.59322541969;c-myb|0.478096268257;GNG11|0.0766974015307;CHAD|0.456001664296;BCL2L1|0.639796351286;NR4A1|0.408210689295;SGK1|0.617132108069;COL4A4|0.433185991049;LAMA5|0.663648977649	11	342	91	7057	http://www.kegg.jp/kegg-bin/show_pathway?hsa04151/hsa:5617%09red/hsa:3672%09blue/hsa:8515%09red/hsa:4602%09blue/hsa:2791%09blue/hsa:1101%09blue/hsa:598%09blue/hsa:3164%09blue/hsa:6446%09blue/hsa:1286%09blue/hsa:3911%09blue
	Mineral absorption	hsa04978	0.00437	0.108	SLC11A1|0.575812274482;STEAP1|0.312719298161;TF|0.0789350602206;FXYD2|2.03752107943	4	52	91	7057	http://www.kegg.jp/kegg-bin/show_pathway?hsa04978/hsa:6556%09blue/hsa:26872%09blue/hsa:7018%09blue/hsa:486%09red
	Amoebiasis	hsa05146	0.00919	0.194	IL1R1|0.447916666673;C8B|0.382392473066;COL4A4|0.433185991049;TGFB3|1.59545733585;LAMA5|0.663648977649	5	100	91	7057	http://www.kegg.jp/kegg-bin/show_pathway?hsa05146/hsa:3554%09blue/hsa:732%09blue/hsa:1286%09blue/hsa:7043%09red/hsa:3911%09blue
	Prolactin signaling pathway	hsa04917	0.0137	0.253	PRL|3.03179400281;TH|1.67665324554;SOCS3|0.549143372505;FOS|0.589814435747	4	72	91	7057	http://www.kegg.jp/kegg-bin/show_pathway?hsa04917/hsa:5617%09red/hsa:7054%09red/hsa:9021%09blue/hsa:2353%09blue
	Pertussis	hsa05133	0.0157	0.258	C4B|0.593945690374;SERPING1|0.511867088673;FOS|0.589814435747;C1S|0.64174894224	4	75	91	7057	http://www.kegg.jp/kegg-bin/show_pathway?hsa05133/hsa:100293534%09blue/hsa:710%09blue/hsa:2353%09blue/hsa:716%09blue
	Cytokine-cytokine receptor interaction	hsa04060	0.0205	0.304	PRL|3.03179400281;ACKR3|0.234372124441;IL1R1|0.447916666673;CX3CL1|0.510819871926;RELT|1.5742893625;LEPR|0.440955631282;TGFB3|1.59545733585;CXCL12|0.555909588707	8	265	91	7057	http://www.kegg.jp/kegg-bin/show_pathway?hsa04060/hsa:5617%09red/hsa:57007%09blue/hsa:3554%09blue/hsa:6376%09blue/hsa:84957%09red/hsa:3953%09blue/hsa:7043%09red/hsa:6387%09blue
	Rheumatoid arthritis	hsa05323	0.0296	0.398	ATP6V1A|0.462121212056;TGFB3|1.59545733585;CXCL12|0.555909588707;FOS|0.589814435747	4	91	91	7057	http://www.kegg.jp/kegg-bin/show_pathway?hsa05323/hsa:523%09blue/hsa:7043%09red/hsa:6387%09blue/hsa:2353%09blue
	Staphylococcus aureus infection	hsa05150	0.0368	0.43	C4B|0.593945690374;CFD|0.648671305249;C1S|0.64174894224	3	57	91	7057	http://www.kegg.jp/kegg-bin/show_pathway?hsa05150/hsa:100293534%09blue/hsa:1675%09blue/hsa:716%09blue
	Vitamin digestion and absorption	hsa04977	0.0378	0.43	SLC23A1|0.272678475609;LRAT|0.116768567675	2	24	91	7057	http://www.kegg.jp/kegg-bin/show_pathway?hsa04977/hsa:9963%09blue/hsa:9227%09blue
	Jak-STAT signaling pathway	hsa04630	0.0528	0.509	PRL|3.03179400281;SOCS3|0.549143372505;BCL2L1|0.639796351286;LEPR|0.440955631282;PTPN2|0.472501936436	5	158	91	7057	http://www.kegg.jp/kegg-bin/show_pathway?hsa04630/hsa:5617%09red/hsa:9021%09blue/hsa:598%09blue/hsa:3953%09blue/hsa:5771%09blue
	Amphetamine addiction	hsa05031	0.055	0.509	TH|1.67665324554;SLC18A2|1.56428298227;FOS|0.589814435747	3	67	91	7057	http://www.kegg.jp/kegg-bin/show_pathway?hsa05031/hsa:7054%09red/hsa:6571%09red/hsa:2353%09blue
	Transcriptional misregulation in cancer	hsa05202	0.0824	0.59	NR4A3|0.549948857673;FEV|1.97445255493;PER2|0.453719008314;BCL2L1|0.639796351286;NFKBIZ|0.652394775122	5	180	91	7057	http://www.kegg.jp/kegg-bin/show_pathway?hsa05202/hsa:8013%09blue/hsa:54738%09red/hsa:8864%09blue/hsa:598%09blue/hsa:64332%09blue
	Dopaminergic synapse	hsa04728	0.0866	0.59	TH|1.67665324554;SLC18A2|1.56428298227;GNG11|0.0766974015307;FOS|0.589814435747	4	130	91	7057	http://www.kegg.jp/kegg-bin/show_pathway?hsa04728/hsa:7054%09red/hsa:6571%09red/hsa:2791%09blue/hsa:2353%09blue
	Aldosterone-regulated sodium reabsorption	hsa04960	0.0897	0.59	FXYD2|2.03752107943;SGK1|0.617132108069	2	39	91	7057	http://www.kegg.jp/kegg-bin/show_pathway?hsa04960/hsa:486%09red/hsa:6446%09blue
	Hypertrophic cardiomyopathy (HCM)	hsa05410	0.0914	0.59	ITGA1|0.342819404431;ITGA10|1.59322541969;TGFB3|1.59545733585	3	83	91	7057	http://www.kegg.jp/kegg-bin/show_pathway?hsa05410/hsa:3672%09blue/hsa:8515%09red/hsa:7043%09red
